# Supplementary material for: Secondary messenger signalling influences Pseudomonas aeruginosa adaptation to sinus and lung environments
Source: ISME J. 2024 Apr 22;18(1):wrae065. doi: 10.1093/ismejo/wrae065 (PMC11102083; doi:10.1093/ismejo/wrae065)
Supplement: Supp_Table_1_R1_wrae065 [file supp_table_1_r1_wrae065.xlsx]

## Sheet: Breseq output
condition*	position	mutation	freq	annotation	gene	description		*NB: The notation in column A is as follows. T = transfer, P = population. So CFLM_T5P4 is the CFLM-evolved population, derived from ancestor colony 4, at the 5th transfer/passage.
Ancestor_1	21043	G→C	0.069	intergenic (-31/+24)	fmt ← / ← def	methionyl-tRNA formyltransferase/polypeptide deformylase
Ancestor_1	21044	G→C	0.062	intergenic (-32/+23)	fmt ← / ← def	methionyl-tRNA formyltransferase/polypeptide deformylase
Ancestor_1	169284	Δ1 bp	1	intergenic (+121/-77)	PA0148 → / → PA0149	adenine deaminase/probable sigma-70 factor ECF subfamily
Ancestor_1	411130	(C)5→4	1	intergenic (-196/-94)	laoC ← / → laoR	LaoC/LaoR
Ancestor_1	413850	T→C	1	intergenic (-10/+83)	PA0369 ← / ← PA0370	Uncharacterized protein/conserved hypothetical protein
Ancestor_1	557004	A→G	0.08	G91G (GGT→GGC)	PA0497 ←	hypothetical protein
Ancestor_1	557009	G→A	0.082	L90L (CTG→TTG)	PA0497 ←	hypothetical protein
Ancestor_1	557010	C→T	0.06	A89A (GCG→GCA)	PA0497 ←	hypothetical protein
Ancestor_1	557019	A→G	0.082	G86G (GGT→GGC)	PA0497 ←	hypothetical protein
Ancestor_1	667029:1	+C	1	intergenic (+35/-79)	agtB → / → agtC	AgtB/AgtC
Ancestor_1	733716	G→A	0.051	T93I (ACC→ATC)	PA0673 ←	hypothetical protein
Ancestor_1	740419:1	+C	1	coding (217/1146 nt)	hxcY →	HxcY
Ancestor_1	748032	C→T	0.071	T188I (ACC→ATC)	lapA →	low-molecular-weight alkaline phosphatase A LapA
Ancestor_1	748036	T→C	0.09	F189F (TTT→TTC)	lapA →	low-molecular-weight alkaline phosphatase A LapA
Ancestor_1	748039	C→G	0.09	T190T (ACC→ACG)	lapA →	low-molecular-weight alkaline phosphatase A LapA
Ancestor_1	748064	A→G	0.139	T199A (ACG→GCG)	lapA →	low-molecular-weight alkaline phosphatase A LapA
Ancestor_1	748067	T→C	0.131	L200L (TTG→CTG)	lapA →	low-molecular-weight alkaline phosphatase A LapA
Ancestor_1	749230	T→C	0.056	I190T (ATC→ACC)	lapB →	low-molecular-weight alkaline phosphatase B LapB
Ancestor_1	749234	C→T	0.056	F191F (TTC→TTT)	lapB →	low-molecular-weight alkaline phosphatase B LapB
Ancestor_1	749237	G→C	0.056	T192T (ACG→ACC)	lapB →	low-molecular-weight alkaline phosphatase B LapB
Ancestor_1	789170	C→T	0.146	T9T (ACC→ACT)	PA0717 →	hypothetical protein of bacteriophage Pf1
Ancestor_1	789185	A→C	0.199	T14T (ACA→ACC)	PA0717 →	hypothetical protein of bacteriophage Pf1
Ancestor_1	789219	G→A	0.234	G26S (GGT→AGT) ‡	PA0717 →	hypothetical protein of bacteriophage Pf1
Ancestor_1	789220	G→T	0.232	G26V (GGT→GTT) ‡	PA0717 →	hypothetical protein of bacteriophage Pf1
Ancestor_1	789266	C→T	0.276	V41V (GTC→GTT)	PA0717 →	hypothetical protein of bacteriophage Pf1
Ancestor_1	789288	C→T	0.307	R49C (CGC→TGC)	PA0717 →	hypothetical protein of bacteriophage Pf1
Ancestor_1	789332	C→T	0.335	Y63Y (TAC→TAT)	PA0717 →	hypothetical protein of bacteriophage Pf1
Ancestor_1	789409	C→G	0.447	A17G (GCC→GGC)	PA0718 →	hypothetical protein of bacteriophage Pf1
Ancestor_1	789439	T→C	0.459	V27A (GTC→GCC)	PA0718 →	hypothetical protein of bacteriophage Pf1
Ancestor_1	789470	A→G	0.467	P37P (CCA→CCG)	PA0718 →	hypothetical protein of bacteriophage Pf1
Ancestor_1	789473	C→T	0.471	D38D (GAC→GAT)	PA0718 →	hypothetical protein of bacteriophage Pf1
Ancestor_1	789476	T→C	0.468	C39C (TGT→TGC)	PA0718 →	hypothetical protein of bacteriophage Pf1
Ancestor_1	789505	G→A	0.481	G49D (GGT→GAT)	PA0718 →	hypothetical protein of bacteriophage Pf1
Ancestor_1	789602	G→A	0.491	K81K (AAG→AAA)	PA0718 →	hypothetical protein of bacteriophage Pf1
Ancestor_1	789605	C→T	0.491	P82P (CCC→CCT)	PA0718 →	hypothetical protein of bacteriophage Pf1
Ancestor_1	789614	T→C	0.509	F85F (TTT→TTC)	PA0718 →	hypothetical protein of bacteriophage Pf1
Ancestor_1	789651	A→C	0.508	intergenic (+1/-3)	PA0718 → / → PA0719	hypothetical protein of bacteriophage Pf1/hypothetical protein of bacteriophage Pf1
Ancestor_1	789659	T→C	0.51	L2L (CTT→CTC)	PA0719 →	hypothetical protein of bacteriophage Pf1
Ancestor_1	789760	C→T	0.494	P36L (CCT→CTT)	PA0719 →	hypothetical protein of bacteriophage Pf1
Ancestor_1	789791	G→C	0.485	R46R (CGG→CGC)	PA0719 →	hypothetical protein of bacteriophage Pf1
Ancestor_1	789833	G→T	0.489	L60L (CTG→CTT)	PA0719 →	hypothetical protein of bacteriophage Pf1
Ancestor_1	789960	A→C	0.451	R103R (AGA→CGA)	PA0719 →	hypothetical protein of bacteriophage Pf1
Ancestor_1	789980	T→C	0.427	D109D (GAT→GAC)	PA0719 →	hypothetical protein of bacteriophage Pf1
Ancestor_1	789985	C→A	0.383	S111Y (TCC→TAC)	PA0719 →	hypothetical protein of bacteriophage Pf1
Ancestor_1	789987	C→T	0.397	P112S (CCG→TCG)	PA0719 →	hypothetical protein of bacteriophage Pf1
Ancestor_1	789997	C→T	0.416	P115L (CCG→CTG)	PA0719 →	hypothetical protein of bacteriophage Pf1
Ancestor_1	790219	C→T	0.477	T18T (ACC→ACT)	PA0720 →	helix destabilizing protein of bacteriophage Pf1
Ancestor_1	790228	T→C	0.478	Y21Y (TAT→TAC)	PA0720 →	helix destabilizing protein of bacteriophage Pf1
Ancestor_1	790267	A→G	0.466	Q34Q (CAA→CAG)	PA0720 →	helix destabilizing protein of bacteriophage Pf1
Ancestor_1	790291	T→C	0.511	G42G (GGT→GGC)	PA0720 →	helix destabilizing protein of bacteriophage Pf1
Ancestor_1	790312	A→C	0.497	G49G (GGA→GGC)	PA0720 →	helix destabilizing protein of bacteriophage Pf1
Ancestor_1	790378	G→A	0.496	P71P (CCG→CCA)	PA0720 →	helix destabilizing protein of bacteriophage Pf1
Ancestor_1	790408	T→C	0.52	R81R (CGT→CGC)	PA0720 →	helix destabilizing protein of bacteriophage Pf1
Ancestor_1	790429	C→T	0.453	G88G (GGC→GGT)	PA0720 →	helix destabilizing protein of bacteriophage Pf1
Ancestor_1	790447	G→A	0.405	Q94Q (CAG→CAA)	PA0720 →	helix destabilizing protein of bacteriophage Pf1
Ancestor_1	790453	A→T	0.375	L96L (CTA→CTT)	PA0720 →	helix destabilizing protein of bacteriophage Pf1
Ancestor_1	790477	C→T	0.431	G104G (GGC→GGT)	PA0720 →	helix destabilizing protein of bacteriophage Pf1
Ancestor_1	790485	T→C	0.439	M107T (ATG→ACG) ‡	PA0720 →	helix destabilizing protein of bacteriophage Pf1
Ancestor_1	790486	G→C	0.437	M107I (ATG→ATC) ‡	PA0720 →	helix destabilizing protein of bacteriophage Pf1
Ancestor_1	790521	T→C	0.468	V119A (GTG→GCG) ‡	PA0720 →	helix destabilizing protein of bacteriophage Pf1
Ancestor_1	790522	G→A	0.469	V119V (GTG→GTA) ‡	PA0720 →	helix destabilizing protein of bacteriophage Pf1
Ancestor_1	790580	A→T	0.474	T139S (ACC→TCC)	PA0720 →	helix destabilizing protein of bacteriophage Pf1
Ancestor_1	790597	G→C	0.418	A144A (GCG→GCC)	PA0720 →	helix destabilizing protein of bacteriophage Pf1
Ancestor_1	790604	C→G	0.438	intergenic (+4/-13)	PA0720 → / → pfsE	helix destabilizing protein of bacteriophage Pf1/Pf superinfection exclusion PfsE
Ancestor_1	790640	C→T	0.481	F8F (TTC→TTT)	pfsE →	Pf superinfection exclusion PfsE
Ancestor_1	790701	G→A	0.474	A29T (GCT→ACT)	pfsE →	Pf superinfection exclusion PfsE
Ancestor_1	790718	C→T	0.486	intergenic (+9/-4)	pfsE → / → PA0722	Pf superinfection exclusion PfsE/hypothetical protein of bacteriophage Pf1
Ancestor_1	791138	C→G	0.505	G51G (GGC→GGG)	coaB →	coat protein B of bacteriophage Pf1
Ancestor_1	791198	T→C	0.448	V71V (GTT→GTC)	coaB →	coat protein B of bacteriophage Pf1
Ancestor_1	791759	T→G	0.425	S130S (TCT→TCG)	PA0724 →	probable coat protein A of bacteriophage Pf1
Ancestor_1	791868	C→T	0.399	L167L (CTG→TTG)	PA0724 →	probable coat protein A of bacteriophage Pf1
Ancestor_1	791924	A→C	0.373	G185G (GGA→GGC)	PA0724 →	probable coat protein A of bacteriophage Pf1
Ancestor_1	791927	G→A	0.386	Q186Q (CAG→CAA)	PA0724 →	probable coat protein A of bacteriophage Pf1
Ancestor_1	791929	A→G	0.388	N187S (AAT→AGT) ‡	PA0724 →	probable coat protein A of bacteriophage Pf1
Ancestor_1	791930	T→C	0.396	N187N (AAT→AAC) ‡	PA0724 →	probable coat protein A of bacteriophage Pf1
Ancestor_1	791942	T→C	0.414	D191D (GAT→GAC)	PA0724 →	probable coat protein A of bacteriophage Pf1
Ancestor_1	792114	A→G	0.506	S249G (AGT→GGT)	PA0724 →	probable coat protein A of bacteriophage Pf1
Ancestor_1	792119	C→T	0.494	D250D (GAC→GAT)	PA0724 →	probable coat protein A of bacteriophage Pf1
Ancestor_1	792124	G→A	0.5	G252D (GGC→GAC)	PA0724 →	probable coat protein A of bacteriophage Pf1
Ancestor_1	792152	T→C	0.488	N261N (AAT→AAC)	PA0724 →	probable coat protein A of bacteriophage Pf1
Ancestor_1	792188	C→T	0.537	G273G (GGC→GGT)	PA0724 →	probable coat protein A of bacteriophage Pf1
Ancestor_1	792190	(GCG)2→1	0.518	coding (821-823/1263 nt)	PA0724 →	probable coat protein A of bacteriophage Pf1
Ancestor_1	792275	C→T	0.506	N302N (AAC→AAT)	PA0724 →	probable coat protein A of bacteriophage Pf1
Ancestor_1	792317	C→A	0.431	P316P (CCC→CCA)	PA0724 →	probable coat protein A of bacteriophage Pf1
Ancestor_1	792326	C→T	0.442	P319P (CCC→CCT)	PA0724 →	probable coat protein A of bacteriophage Pf1
Ancestor_1	792359	C→T	0.488	T330T (ACC→ACT)	PA0724 →	probable coat protein A of bacteriophage Pf1
Ancestor_1	792401	C→A	0.515	D344E (GAC→GAA)	PA0724 →	probable coat protein A of bacteriophage Pf1
Ancestor_1	792443	T→C	0.497	D358D (GAT→GAC)	PA0724 →	probable coat protein A of bacteriophage Pf1
Ancestor_1	792455	C→T	0.492	G362G (GGC→GGT)	PA0724 →	probable coat protein A of bacteriophage Pf1
Ancestor_1	792590	G→A	0.449	L407L (CTG→CTA)	PA0724 →	probable coat protein A of bacteriophage Pf1
Ancestor_1	792608	C→T	0.45	A413A (GCC→GCT)	PA0724 →	probable coat protein A of bacteriophage Pf1
Ancestor_1	792696	C→T	0.472	D20D (GAC→GAT)	PA0725 →	hypothetical protein of bacteriophage Pf1
Ancestor_1	792834	C→T	0.516	S66S (AGC→AGT)	PA0725 →	hypothetical protein of bacteriophage Pf1
Ancestor_1	792882	T→G	0.499	G82G (GGT→GGG)	PA0725 →	hypothetical protein of bacteriophage Pf1
Ancestor_1	793143	T→C	0.478	F49F (TTT→TTC)	PA0726 →	hypothetical protein of bacteriophage Pf1
Ancestor_1	793242	T→G	0.412	G82G (GGT→GGG)	PA0726 →	hypothetical protein of bacteriophage Pf1
Ancestor_1	793284	A→G	0.364	K96K (AAA→AAG)	PA0726 →	hypothetical protein of bacteriophage Pf1
Ancestor_1	793347	G→A	0.391	A117A (GCG→GCA)	PA0726 →	hypothetical protein of bacteriophage Pf1
Ancestor_1	793389	T→C	0.378	H131H (CAT→CAC)	PA0726 →	hypothetical protein of bacteriophage Pf1
Ancestor_1	793410	T→C	0.437	I138I (ATT→ATC)	PA0726 →	hypothetical protein of bacteriophage Pf1
Ancestor_1	793641	G→A	0.475	Q215Q (CAG→CAA)	PA0726 →	hypothetical protein of bacteriophage Pf1
Ancestor_1	793757	C→G	0.529	A254G (GCT→GGT)	PA0726 →	hypothetical protein of bacteriophage Pf1
Ancestor_1	793837	A→G	0.531	T281A (ACG→GCG)	PA0726 →	hypothetical protein of bacteriophage Pf1
Ancestor_1	793950	T→C	0.473	L318L (CTT→CTC)	PA0726 →	hypothetical protein of bacteriophage Pf1
Ancestor_1	793996	C→T	0.474	L334L (CTG→TTG)	PA0726 →	hypothetical protein of bacteriophage Pf1
Ancestor_1	794001	C→G	0.45	D335E (GAC→GAG)	PA0726 →	hypothetical protein of bacteriophage Pf1
Ancestor_1	794064	A→G	0.508	V356V (GTA→GTG)	PA0726 →	hypothetical protein of bacteriophage Pf1
Ancestor_1	794106	G→C	0.505	E370D (GAG→GAC)	PA0726 →	hypothetical protein of bacteriophage Pf1
Ancestor_1	794128	A→G	0.483	T378A (ACC→GCC)	PA0726 →	hypothetical protein of bacteriophage Pf1
Ancestor_1	794140	C→G	0.49	P382A (CCC→GCC)	PA0726 →	hypothetical protein of bacteriophage Pf1
Ancestor_1	794162	T→C	0.473	V389A (GTT→GCT)	PA0726 →	hypothetical protein of bacteriophage Pf1
Ancestor_1	794178	T→C	0.469	V394V (GTT→GTC)	PA0726 →	hypothetical protein of bacteriophage Pf1
Ancestor_1	794184	C→G	0.471	A396A (GCC→GCG)	PA0726 →	hypothetical protein of bacteriophage Pf1
Ancestor_1	794195	C→T	0.454	A400V (GCA→GTA)	PA0726 →	hypothetical protein of bacteriophage Pf1
Ancestor_1	794208	G→T	0.483	G404G (GGG→GGT)	PA0726 →	hypothetical protein of bacteriophage Pf1
Ancestor_1	794265	G→C	0.442	Q423H (CAG→CAC)	PA0726 →	hypothetical protein of bacteriophage Pf1
Ancestor_1	794290	C→T	0.386	intergenic (+19/-211)	PA0726 → / → PA0727	hypothetical protein of bacteriophage Pf1/Pf replication initiator protein
Ancestor_1	794291	C→T	0.393	intergenic (+20/-210)	PA0726 → / → PA0727	hypothetical protein of bacteriophage Pf1/Pf replication initiator protein
Ancestor_1	794328	A→T	0.387	intergenic (+57/-173)	PA0726 → / → PA0727	hypothetical protein of bacteriophage Pf1/Pf replication initiator protein
Ancestor_1	794430	C→T	0.208	intergenic (+159/-71)	PA0726 → / → PA0727	hypothetical protein of bacteriophage Pf1/Pf replication initiator protein
Ancestor_1	794612	C→T	0.171	L38L (CTG→TTG)	PA0727 →	Pf replication initiator protein
Ancestor_1	794629	T→C	0.186	I43I (ATT→ATC)	PA0727 →	Pf replication initiator protein
Ancestor_1	794647	T→C	0.196	D49D (GAT→GAC)	PA0727 →	Pf replication initiator protein
Ancestor_1	794650	G→C	0.208	T50T (ACG→ACC)	PA0727 →	Pf replication initiator protein
Ancestor_1	794674	A→G	0.306	K58K (AAA→AAG)	PA0727 →	Pf replication initiator protein
Ancestor_1	794675	C→T	0.305	L59F (CTC→TTC) ‡	PA0727 →	Pf replication initiator protein
Ancestor_1	794677	C→G	0.303	L59L (CTC→CTG) ‡	PA0727 →	Pf replication initiator protein
Ancestor_1	794680	G→C	0.303	R60R (CGG→CGC)	PA0727 →	Pf replication initiator protein
Ancestor_1	794707	C→G	0.363	L69L (CTC→CTG)	PA0727 →	Pf replication initiator protein
Ancestor_1	794740	G→A	0.451	E80E (GAG→GAA)	PA0727 →	Pf replication initiator protein
Ancestor_1	794755	C→T	0.496	R85R (CGC→CGT)	PA0727 →	Pf replication initiator protein
Ancestor_1	794770	C→T	0.488	S90S (TCC→TCT)	PA0727 →	Pf replication initiator protein
Ancestor_1	794797	T→C	0.518	A99A (GCT→GCC)	PA0727 →	Pf replication initiator protein
Ancestor_1	794806	T→C	0.536	G102G (GGT→GGC)	PA0727 →	Pf replication initiator protein
Ancestor_1	794818	A→G	0.518	L106L (CTA→CTG)	PA0727 →	Pf replication initiator protein
Ancestor_1	794827	T→C	0.506	N109N (AAT→AAC)	PA0727 →	Pf replication initiator protein
Ancestor_1	794875	A→G	0.468	V125V (GTA→GTG)	PA0727 →	Pf replication initiator protein
Ancestor_1	794881	T→C	0.492	P127P (CCT→CCC)	PA0727 →	Pf replication initiator protein
Ancestor_1	794888	C→A	0.457	L130I (CTC→ATC) ‡	PA0727 →	Pf replication initiator protein
Ancestor_1	794890	C→T	0.468	L130L (CTC→CTT) ‡	PA0727 →	Pf replication initiator protein
Ancestor_1	794893	T→C	0.468	D131D (GAT→GAC)	PA0727 →	Pf replication initiator protein
Ancestor_1	794908	C→T	0.46	R136R (CGC→CGT)	PA0727 →	Pf replication initiator protein
Ancestor_1	794932	T→C	0.454	D144D (GAT→GAC)	PA0727 →	Pf replication initiator protein
Ancestor_1	794933	T→C	0.449	L145L (TTG→CTG)	PA0727 →	Pf replication initiator protein
Ancestor_1	794941	T→A	0.472	A147A (GCT→GCA)	PA0727 →	Pf replication initiator protein
Ancestor_1	794944	C→G	0.468	A148A (GCC→GCG)	PA0727 →	Pf replication initiator protein
Ancestor_1	794962	A→G	0.494	E154E (GAA→GAG)	PA0727 →	Pf replication initiator protein
Ancestor_1	794974	C→A	0.488	A158A (GCC→GCA)	PA0727 →	Pf replication initiator protein
Ancestor_1	794977	T→C	0.5	A159A (GCT→GCC)	PA0727 →	Pf replication initiator protein
Ancestor_1	794989	C→G	0.45	A163A (GCC→GCG)	PA0727 →	Pf replication initiator protein
Ancestor_1	794990	T→C	0.451	L164L (TTG→CTG)	PA0727 →	Pf replication initiator protein
Ancestor_1	794995	C→T	0.462	D165D (GAC→GAT)	PA0727 →	Pf replication initiator protein
Ancestor_1	795009	A→C	0.404	K170T (AAA→ACA) ‡	PA0727 →	Pf replication initiator protein
Ancestor_1	795010	A→G	0.388	K170K (AAA→AAG) ‡	PA0727 →	Pf replication initiator protein
Ancestor_1	795013	G→T	0.389	P171P (CCG→CCT)	PA0727 →	Pf replication initiator protein
Ancestor_1	795016	Δ1 bp	0.389	coding (516/1293 nt)	PA0727 →	Pf replication initiator protein
Ancestor_1	795017	C→G	0.378	R173G (CGC→GGC)	PA0727 →	Pf replication initiator protein
Ancestor_1	795019:1	+T	0.389	coding (519/1293 nt)	PA0727 →	Pf replication initiator protein
Ancestor_1	795025	G→C	0.402	L175L (CTG→CTC)	PA0727 →	Pf replication initiator protein
Ancestor_1	795028	G→T	0.402	V176V (GTG→GTT)	PA0727 →	Pf replication initiator protein
Ancestor_1	795031	C→T	0.393	D177D (GAC→GAT)	PA0727 →	Pf replication initiator protein
Ancestor_1	795040	T→C	0.456	H180H (CAT→CAC)	PA0727 →	Pf replication initiator protein
Ancestor_1	795043	T→C	0.417	C181C (TGT→TGC)	PA0727 →	Pf replication initiator protein
Ancestor_1	795058	G→A	0.429	V186V (GTG→GTA)	PA0727 →	Pf replication initiator protein
Ancestor_1	795061	A→G	0.432	R187R (CGA→CGG)	PA0727 →	Pf replication initiator protein
Ancestor_1	795088	A→G	0.48	E196E (GAA→GAG)	PA0727 →	Pf replication initiator protein
Ancestor_1	795136	C→T	0.481	F212F (TTC→TTT)	PA0727 →	Pf replication initiator protein
Ancestor_1	795238	C→T	0.44	N246N (AAC→AAT)	PA0727 →	Pf replication initiator protein
Ancestor_1	795289	C→G	0.485	V263V (GTC→GTG)	PA0727 →	Pf replication initiator protein
Ancestor_1	795296	C→A	0.48	L266I (CTC→ATC)	PA0727 →	Pf replication initiator protein
Ancestor_1	795301	A→G	0.454	E267E (GAA→GAG)	PA0727 →	Pf replication initiator protein
Ancestor_1	795304	C→T	0.455	F268F (TTC→TTT)	PA0727 →	Pf replication initiator protein
Ancestor_1	795309	T→A	0.441	F270Y (TTC→TAC) ‡	PA0727 →	Pf replication initiator protein
Ancestor_1	795310	C→T	0.442	F270F (TTC→TTT) ‡	PA0727 →	Pf replication initiator protein
Ancestor_1	795313	T→C	0.431	H271H (CAT→CAC)	PA0727 →	Pf replication initiator protein
Ancestor_1	795349	C→T	0.511	R283R (CGC→CGT)	PA0727 →	Pf replication initiator protein
Ancestor_1	795355	T→C	0.51	A285A (GCT→GCC)	PA0727 →	Pf replication initiator protein
Ancestor_1	795370	T→C	0.49	I290I (ATT→ATC)	PA0727 →	Pf replication initiator protein
Ancestor_1	795385	T→C	0.477	Y295Y (TAT→TAC)	PA0727 →	Pf replication initiator protein
Ancestor_1	795391	G→C	0.488	G297G (GGG→GGC)	PA0727 →	Pf replication initiator protein
Ancestor_1	795403	C→T	0.457	H301H (CAC→CAT)	PA0727 →	Pf replication initiator protein
Ancestor_1	795406	G→A	0.464	L302L (CTG→CTA)	PA0727 →	Pf replication initiator protein
Ancestor_1	795409	A→G	0.467	Q303Q (CAA→CAG)	PA0727 →	Pf replication initiator protein
Ancestor_1	795412	A→G	0.465	G304G (GGA→GGG)	PA0727 →	Pf replication initiator protein
Ancestor_1	795424	C→T	0.473	Y308Y (TAC→TAT)	PA0727 →	Pf replication initiator protein
Ancestor_1	795433	A→G	0.402	E311E (GAA→GAG)	PA0727 →	Pf replication initiator protein
Ancestor_1	795436:1	+A	0.402	coding (936/1293 nt)	PA0727 →	Pf replication initiator protein
Ancestor_1	795440	A→C	0.403	K314Q (AAG→CAG) ‡	PA0727 →	Pf replication initiator protein
Ancestor_1	795441	A→G	0.394	K314R (AAG→AGG) ‡	PA0727 →	Pf replication initiator protein
Ancestor_1	795442	G→T	0.402	K314N (AAG→AAT) ‡	PA0727 →	Pf replication initiator protein
Ancestor_1	795443	C→G	0.402	L315V (CTG→GTG)	PA0727 →	Pf replication initiator protein
Ancestor_1	795448	G→C	0.402	L316L (CTG→CTC)	PA0727 →	Pf replication initiator protein
Ancestor_1	795449	A→T	0.399	S317C (AGC→TGC) ‡	PA0727 →	Pf replication initiator protein
Ancestor_1	795450	G→C	0.399	S317T (AGC→ACC) ‡	PA0727 →	Pf replication initiator protein
Ancestor_1	795454:1	+G	0.396	coding (954/1293 nt)	PA0727 →	Pf replication initiator protein
Ancestor_1	795456	C→G	0.406	T319R (ACG→AGG)	PA0727 →	Pf replication initiator protein
Ancestor_1	795460	G→A	0.405	A320A (GCG→GCA)	PA0727 →	Pf replication initiator protein
Ancestor_1	795461	Δ1 bp	0.405	coding (961/1293 nt)	PA0727 →	Pf replication initiator protein
Ancestor_1	795463	C→G	0.399	V321V (GTC→GTG)	PA0727 →	Pf replication initiator protein
Ancestor_1	795466	C→T	0.398	Y322Y (TAC→TAT)	PA0727 →	Pf replication initiator protein
Ancestor_1	795469	T→C	0.398	D323D (GAT→GAC)	PA0727 →	Pf replication initiator protein
Ancestor_1	795470	C→G	0.401	P324A (CCG→GCG) ‡	PA0727 →	Pf replication initiator protein
Ancestor_1	795472	G→C	0.401	P324P (CCG→CCC) ‡	PA0727 →	Pf replication initiator protein
Ancestor_1	795667	T→C	0.36	R389R (CGT→CGC)	PA0727 →	Pf replication initiator protein
Ancestor_1	795671	C→T	0.358	L391L (CTG→TTG)	PA0727 →	Pf replication initiator protein
Ancestor_1	795742	C→T	0.236	H414H (CAC→CAT)	PA0727 →	Pf replication initiator protein
Ancestor_1	795745	A→C	0.231	I415I (ATA→ATC)	PA0727 →	Pf replication initiator protein
Ancestor_1	795754	G→C	0.183	L418L (CTG→CTC)	PA0727 →	Pf replication initiator protein
Ancestor_1	795766	G→C	0.165	R422R (CGG→CGC)	PA0727 →	Pf replication initiator protein
Ancestor_1	816532:1	+C	1	intergenic (-520/-550)	PA0747 ← / → PA0749	probable aldehyde dehydrogenase/hypothetical protein
Ancestor_1	866280	A→C	0.285	S58A (TCG→GCG)	PA0790 ←	hypothetical protein
Ancestor_1	891100:1	+C	1	intergenic (-246/+42)	PA0812 ← / ← PA0813	hypothetical protein/hypothetical protein
Ancestor_1	1116213:1	+C	1	coding (1/288 nt)	PA1029 →	hypothetical protein
Ancestor_1	1215659:1	+G	1	coding (376/444 nt)	PA1122 →	putative peptide deformylase
Ancestor_1	1275768	Δ1 bp	1	coding (31/2490 nt)	napA ←	periplasmic nitrate reductase protein NapA
Ancestor_1	1331559	G→T	0.087	V15L (GTG→TTG)	PA1230 →	hypothetical protein
Ancestor_1	1440625	Δ1 bp	1	coding (1920/1971 nt)	PA1327 →	probable protease
Ancestor_1	1445357:1	+G	1	intergenic (-86/+48)	PA1332 ← / ← PA1333	hypothetical protein/hypothetical protein
Ancestor_1	1467482:1	+G	1	intergenic (-162/+6)	PA1352 ← / ← PA1353	conserved hypothetical protein/hypothetical protein
Ancestor_1	1467484:1	+G	1	intergenic (-164/+4)	PA1352 ← / ← PA1353	conserved hypothetical protein/hypothetical protein
Ancestor_1	1589438	G→C	1	G34A (GGC→GCC)	PA1459 →	probable methyltransferase
Ancestor_1	1835045:1	+C	1	coding (653/750 nt)	masA →	enolase-phosphatase E-1
Ancestor_1	1940813	G→T	0.083	N258K (AAC→AAA)	PA1791 ←	hypothetical protein
Ancestor_1	2038543	C→G	0.185	P701P (CCC→CCG)	PA1874 →	hypothetical protein
Ancestor_1	2038564	T→C	0.226	D708D (GAT→GAC)	PA1874 →	hypothetical protein
Ancestor_1	2038758	G→C	0.21	S773T (AGC→ACC)	PA1874 →	hypothetical protein
Ancestor_1	2039260	G→C	0.31	L940L (CTG→CTC)	PA1874 →	hypothetical protein
Ancestor_1	2039286	G→C	0.236	G949A (GGC→GCC)	PA1874 →	hypothetical protein
Ancestor_1	2039288	C→G	0.286	Q950E (CAG→GAG)	PA1874 →	hypothetical protein
Ancestor_1	2039533	G→C	0.311	G1031G (GGG→GGC)	PA1874 →	hypothetical protein
Ancestor_1	2039749	T→C	0.255	I1103I (ATT→ATC)	PA1874 →	hypothetical protein
Ancestor_1	2040022	A→C	0.162	I1194I (ATA→ATC)	PA1874 →	hypothetical protein
Ancestor_1	2040025	G→C	0.13	G1195G (GGG→GGC)	PA1874 →	hypothetical protein
Ancestor_1	2040275	A→G	0.229	T1279A (ACC→GCC) ‡	PA1874 →	hypothetical protein
Ancestor_1	2040276	C→T	0.22	T1279I (ACC→ATC) ‡	PA1874 →	hypothetical protein
Ancestor_1	2040449	C→A	0.184	L1337M (CTG→ATG)	PA1874 →	hypothetical protein
Ancestor_1	2041994	G→C	0.203	E1852Q (GAG→CAG)	PA1874 →	hypothetical protein
Ancestor_1	2041997	A→G	0.232	T1853A (ACC→GCC)	PA1874 →	hypothetical protein
Ancestor_1	2042014	T→C	0.157	S1858S (AGT→AGC)	PA1874 →	hypothetical protein
Ancestor_1	2042017	T→C	0.227	G1859G (GGT→GGC)	PA1874 →	hypothetical protein
Ancestor_1	2042025	C→G	0.241	T1862S (ACC→AGC)	PA1874 →	hypothetical protein
Ancestor_1	2042032	C→G	0.24	T1864T (ACC→ACG)	PA1874 →	hypothetical protein
Ancestor_1	2169350:1	+G	1	intergenic (-198/-114)	exaA ← / → exaB	quinoprotein ethanol dehydrogenase/cytochrome c550
Ancestor_1	2186927:1	+C	1	intergenic (+11/-138)	dhcB → / → atoB	dehydrocarnitine CoA transferase subunit B/acetyl-CoA acetyltransferase
Ancestor_1	2195462:1	(C)5→6	1	intergenic (-52/+32)	PA2006 ← / ← maiA	probable major facilitator superfamily (MFS) transporter/maleylacetoacetate isomerase
Ancestor_1	2239547	T→G	1	intergenic (-280/+755)	PA2046 ← / ← cmrA	hypothetical protein/chloramphenicol resistance activator CmrA
Ancestor_1	2239555:1	+G	1	intergenic (-288/+747)	PA2046 ← / ← cmrA	hypothetical protein/chloramphenicol resistance activator CmrA
Ancestor_1	2240901	Δ1 bp	0.114	coding (334/933 nt)	cmrA ←	chloramphenicol resistance activator CmrA
Ancestor_1	2240903	A→C	0.113	L111R (CTC→CGC) ‡	cmrA ←	chloramphenicol resistance activator CmrA
Ancestor_1	2240904	G→C	0.116	L111V (CTC→GTC) ‡	cmrA ←	chloramphenicol resistance activator CmrA
Ancestor_1	2240905	G→C	0.116	Y110* (TAC→TAG)	cmrA ←	chloramphenicol resistance activator CmrA
Ancestor_1	2240908	G→C	0.116	P109P (CCC→CCG) ‡	cmrA ←	chloramphenicol resistance activator CmrA
Ancestor_1	2240909	G→C	0.093	P109R (CCC→CGC) ‡	cmrA ←	chloramphenicol resistance activator CmrA
Ancestor_1	2240910	G→T	0.113	P109T (CCC→ACC) ‡	cmrA ←	chloramphenicol resistance activator CmrA
Ancestor_1	2240911:1	+T	0.091	coding (324/933 nt)	cmrA ←	chloramphenicol resistance activator CmrA
Ancestor_1	2355771:1	+G	1	coding (88/123 nt)	PA2139 →	hypothetical protein
Ancestor_1	2356684	Δ1 bp	1	coding (517/549 nt)	PA2141 →	hypothetical protein
Ancestor_1	2532046:1	+C	1	intergenic (-206/+13)	chiC ← / ← PA2301	chitinase/hypothetical protein
Ancestor_1	2539236	C→G	0.097	E283Q (GAG→CAG)	ambD ←	AmbD
Ancestor_1	2669175	G→C	1	P819A (CCG→GCG)	pvdJ ←	PvdJ
Ancestor_1	2753522:1	+C	1	coding (924/927 nt)	PA2452 ←	hypothetical protein
Ancestor_1	2760172	A→G	0.054	intergenic (-85/+151)	PA2459 ← / ← PA2460	hypothetical protein/hypothetical protein
Ancestor_1	2760193	C→T	0.077	intergenic (-106/+130)	PA2459 ← / ← PA2460	hypothetical protein/hypothetical protein
Ancestor_1	2760234	A→G	0.05	intergenic (-147/+89)	PA2459 ← / ← PA2460	hypothetical protein/hypothetical protein
Ancestor_1	2760249	G→A	0.076	intergenic (-162/+74)	PA2459 ← / ← PA2460	hypothetical protein/hypothetical protein
Ancestor_1	2761459	C→T	0.119	intergenic (-108/+462)	PA2461 ← / ← PA2462	hypothetical protein/hypothetical protein
Ancestor_1	2761472	T→C	0.104	intergenic (-121/+449)	PA2461 ← / ← PA2462	hypothetical protein/hypothetical protein
Ancestor_1	2761528	A→G	0.085	intergenic (-177/+393)	PA2461 ← / ← PA2462	hypothetical protein/hypothetical protein
Ancestor_1	2761583	C→T	0.051	intergenic (-232/+338)	PA2461 ← / ← PA2462	hypothetical protein/hypothetical protein
Ancestor_1	2774556	T→G	0.193	I1417L (ATC→CTC)	PA2462 ←	hypothetical protein
Ancestor_1	2774582	C→T	0.101	R1408H (CGC→CAC)	PA2462 ←	hypothetical protein
Ancestor_1	2774584	T→C	0.123	P1407P (CCA→CCG)	PA2462 ←	hypothetical protein
Ancestor_1	2775906	C→T	0.106	A967T (GCG→ACG)	PA2462 ←	hypothetical protein
Ancestor_1	2775908	A→G	0.089	V966A (GTG→GCG)	PA2462 ←	hypothetical protein
Ancestor_1	2776453	G→A	0.076	L784L (CTC→CTT)	PA2462 ←	hypothetical protein
Ancestor_1	2776603	G→A	0.094	A734A (GCC→GCT)	PA2462 ←	hypothetical protein
Ancestor_1	2807694	Δ8 bp	1	coding (226-233/1044 nt)	mexT →	transcriptional regulator MexT
Ancestor_1	3016845:1	+C	1	coding (40/210 nt)	PA2668 ←	hypothetical protein
Ancestor_1	3069429	Δ1 bp	0.111	coding (1390/2310 nt)	PA2714 →	probable molybdopterin oxidoreductase
Ancestor_1	3069430	T→G	0.114	L464R (CTG→CGG)	PA2714 →	probable molybdopterin oxidoreductase
Ancestor_1	3069432	T→A	0.122	F465I (TTC→ATC)	PA2714 →	probable molybdopterin oxidoreductase
Ancestor_1	3069434:1	+A	0.121	coding (1395/2310 nt)	PA2714 →	probable molybdopterin oxidoreductase
Ancestor_1	3069435	C→G	0.121	P466A (CCG→GCG)	PA2714 →	probable molybdopterin oxidoreductase
Ancestor_1	3083196:1	+G	1	coding (3347/3633 nt)	PA2727 →	hypothetical protein
Ancestor_1	3083711	T→G	0.109	L76R (CTC→CGC)	PA2728 →	hypothetical protein
Ancestor_1	3421053	C→T	0.175	V83I (GTC→ATC)	PA3056 ←	hypothetical protein
Ancestor_1	3421075	C→T	0.258	E75E (GAG→GAA)	PA3056 ←	hypothetical protein
Ancestor_1	3421123	T→C	0.084	G59G (GGA→GGG)	PA3056 ←	hypothetical protein
Ancestor_1	3591748	G→A	0.087	F99F (TTC→TTT)	PA3199 ←	conserved hypothetical protein
Ancestor_1	3692727:1	+C	0.067	coding (2278/3981 nt)	PA3297 ←	probable ATP-dependent helicase
Ancestor_1	3692727:2	+A	0.067	coding (2278/3981 nt)	PA3297 ←	probable ATP-dependent helicase
Ancestor_1	3874562	C→T	0.167	intergenic (+726/+92)	PA3463 → / ← PA3464	conserved hypothetical protein/hypothetical protein
Ancestor_1	3919508:1	+C	1	intergenic (-77/+266)	PA3503 ← / ← PA3504	hypothetical protein/probable aldehyde dehydrogenase
Ancestor_1	3986446:1	+T	0.156	coding (1557/1650 nt)	arnT →	inner membrane L-Ara4N transferase ArnT
Ancestor_1	3986448	A→G	0.157	D520G (GAC→GGC) ‡	arnT →	inner membrane L-Ara4N transferase ArnT
Ancestor_1	3986449	C→T	0.156	D520D (GAC→GAT) ‡	arnT →	inner membrane L-Ara4N transferase ArnT
Ancestor_1	3986450	C→A	0.156	R521S (CGC→AGC)	arnT →	inner membrane L-Ara4N transferase ArnT
Ancestor_1	3986453	T→G	0.162	Y522D (TAC→GAC) ‡	arnT →	inner membrane L-Ara4N transferase ArnT
Ancestor_1	3986454	A→G	0.161	Y522C (TAC→TGC) ‡	arnT →	inner membrane L-Ara4N transferase ArnT
Ancestor_1	3986455	C→T	0.161	Y522Y (TAC→TAT) ‡	arnT →	inner membrane L-Ara4N transferase ArnT
Ancestor_1	3986457	Δ1 bp	0.161	coding (1568/1650 nt)	arnT →	inner membrane L-Ara4N transferase ArnT
Ancestor_1	4212201	A→G	1	H636R (CAC→CGC)	PA3760 →	N-Acetyl-D-Glucosamine phosphotransferase system transporter
Ancestor_1	4344266	A→G	1	L190L (CTT→CTC)	narK1 ←	nitrite extrusion protein 1
Ancestor_1	4539469:1	+C	1	coding (314/378 nt)	PA4059 →	hypothetical protein
Ancestor_1	4869855	T→G	1	E158D (GAA→GAC)	PA4341 ←	probable transcriptional regulator
Ancestor_1	4888194:1	+G	1	coding (2/474 nt)	PA4360 ←	hypothetical protein
Ancestor_1	4924552	2 bp→GC	1	coding (531-532/837 nt)	PA4394 ←	conserved hypothetical protein
Ancestor_1	5018324	C→T	0.064	W143* (TGG→TAG) ‡	magF ←	MagF
Ancestor_1	5018325	A→G	0.063	W143R (TGG→CGG) ‡	magF ←	MagF
Ancestor_1	5033101:1	+C	1	coding (1614/1614 nt)	dppA1 →	probable binding protein component of ABC transporter
Ancestor_1	5071544	Δ4 bp	1	intergenic (+81/-1148)	pilB → / → pilD	type 4 fimbrial biogenesis protein PilB/type 4 prepilin peptidase PilD
Ancestor_1	5187022	C→T	0.068	D1952N (GAC→AAC)	cdrA ←	cyclic diguanylate-regulated TPS partner A CdrA
Ancestor_1	5187026	A→G	0.058	G1950G (GGT→GGC)	cdrA ←	cyclic diguanylate-regulated TPS partner A CdrA
Ancestor_1	5187050	G→A	0.051	G1942G (GGC→GGT)	cdrA ←	cyclic diguanylate-regulated TPS partner A CdrA
Ancestor_1	5187140	G→A	0.068	G1912G (GGC→GGT)	cdrA ←	cyclic diguanylate-regulated TPS partner A CdrA
Ancestor_1	5187152	A→G	0.093	G1908G (GGT→GGC)	cdrA ←	cyclic diguanylate-regulated TPS partner A CdrA
Ancestor_1	5187191	G→A	0.145	D1895D (GAC→GAT)	cdrA ←	cyclic diguanylate-regulated TPS partner A CdrA
Ancestor_1	5187194	A→G	0.164	A1894A (GCT→GCC)	cdrA ←	cyclic diguanylate-regulated TPS partner A CdrA
Ancestor_1	5187197	G→A	0.185	D1893D (GAC→GAT)	cdrA ←	cyclic diguanylate-regulated TPS partner A CdrA
Ancestor_1	5187203	A→G	0.174	Y1891Y (TAT→TAC)	cdrA ←	cyclic diguanylate-regulated TPS partner A CdrA
Ancestor_1	5187219	C→G	0.18	G1886A (GGC→GCC)	cdrA ←	cyclic diguanylate-regulated TPS partner A CdrA
Ancestor_1	5187221	G→A	0.162	D1885D (GAC→GAT)	cdrA ←	cyclic diguanylate-regulated TPS partner A CdrA
Ancestor_1	5187224	G→A	0.179	A1884A (GCC→GCT)	cdrA ←	cyclic diguanylate-regulated TPS partner A CdrA
Ancestor_1	5187236	G→C	0.295	L1880L (CTC→CTG)	cdrA ←	cyclic diguanylate-regulated TPS partner A CdrA
Ancestor_1	5187242	C→T	0.173	A1878A (GCG→GCA)	cdrA ←	cyclic diguanylate-regulated TPS partner A CdrA
Ancestor_1	5187302	G→T	0.1	G1858G (GGC→GGA)	cdrA ←	cyclic diguanylate-regulated TPS partner A CdrA
Ancestor_1	5187308	T→G	0.097	G1856G (GGA→GGC)	cdrA ←	cyclic diguanylate-regulated TPS partner A CdrA
Ancestor_1	5187395	A→G	0.107	G1827G (GGT→GGC)	cdrA ←	cyclic diguanylate-regulated TPS partner A CdrA
Ancestor_1	5187398	G→A	0.104	N1826N (AAC→AAT)	cdrA ←	cyclic diguanylate-regulated TPS partner A CdrA
Ancestor_1	5187446	G→A	0.086	Y1810Y (TAC→TAT)	cdrA ←	cyclic diguanylate-regulated TPS partner A CdrA
Ancestor_1	5187464	G→A	0.265	D1804D (GAC→GAT)	cdrA ←	cyclic diguanylate-regulated TPS partner A CdrA
Ancestor_1	5187467	G→A	0.346	A1803A (GCC→GCT)	cdrA ←	cyclic diguanylate-regulated TPS partner A CdrA
Ancestor_1	5187485	T→C	0.203	A1797A (GCA→GCG)	cdrA ←	cyclic diguanylate-regulated TPS partner A CdrA
Ancestor_1	5187506	G→A	0.238	N1790N (AAC→AAT)	cdrA ←	cyclic diguanylate-regulated TPS partner A CdrA
Ancestor_1	5188349	C→G	0.111	A1509A (GCG→GCC)	cdrA ←	cyclic diguanylate-regulated TPS partner A CdrA
Ancestor_1	5188352	G→A	0.114	G1508G (GGC→GGT)	cdrA ←	cyclic diguanylate-regulated TPS partner A CdrA
Ancestor_1	5188355	A→G	0.113	A1507A (GCT→GCC)	cdrA ←	cyclic diguanylate-regulated TPS partner A CdrA
Ancestor_1	5188364	A→G	0.219	G1504G (GGT→GGC)	cdrA ←	cyclic diguanylate-regulated TPS partner A CdrA
Ancestor_1	5188367	G→A	0.117	N1503N (AAC→AAT)	cdrA ←	cyclic diguanylate-regulated TPS partner A CdrA
Ancestor_1	5188376	G→C	0.159	G1500G (GGC→GGG)	cdrA ←	cyclic diguanylate-regulated TPS partner A CdrA
Ancestor_1	5188380	C→G	0.131	S1499T (AGC→ACC) ‡	cdrA ←	cyclic diguanylate-regulated TPS partner A CdrA
Ancestor_1	5188381	T→A	0.152	S1499C (AGC→TGC) ‡	cdrA ←	cyclic diguanylate-regulated TPS partner A CdrA
Ancestor_1	5188382	G→C	0.156	V1498V (GTC→GTG)	cdrA ←	cyclic diguanylate-regulated TPS partner A CdrA
Ancestor_1	5188396:1	+T	0.119	coding (4480/6465 nt)	cdrA ←	cyclic diguanylate-regulated TPS partner A CdrA
Ancestor_1	5188399	Δ1 bp	0.122	coding (4477/6465 nt)	cdrA ←	cyclic diguanylate-regulated TPS partner A CdrA
Ancestor_1	5188415	G→A	0.235	Y1487Y (TAC→TAT)	cdrA ←	cyclic diguanylate-regulated TPS partner A CdrA
Ancestor_1	5189299	A→G	0.079	L1193L (TTG→CTG)	cdrA ←	cyclic diguanylate-regulated TPS partner A CdrA
Ancestor_1	5189303	A→G	0.053	G1191G (GGT→GGC)	cdrA ←	cyclic diguanylate-regulated TPS partner A CdrA
Ancestor_1	5189330	A→G	0.105	G1182G (GGT→GGC)	cdrA ←	cyclic diguanylate-regulated TPS partner A CdrA
Ancestor_1	5189381	G→A	0.09	Y1165Y (TAC→TAT)	cdrA ←	cyclic diguanylate-regulated TPS partner A CdrA
Ancestor_1	5189399	G→A	0.125	D1159D (GAC→GAT)	cdrA ←	cyclic diguanylate-regulated TPS partner A CdrA
Ancestor_1	5189420	C→T	0.229	A1152A (GCG→GCA)	cdrA ←	cyclic diguanylate-regulated TPS partner A CdrA
Ancestor_1	5189468	C→A	0.1	A1136A (GCG→GCT) ‡	cdrA ←	cyclic diguanylate-regulated TPS partner A CdrA
Ancestor_1	5189469	G→C	0.087	A1136G (GCG→GGG) ‡	cdrA ←	cyclic diguanylate-regulated TPS partner A CdrA
Ancestor_1	5189476	G→T	0.072	L1134I (CTC→ATC)	cdrA ←	cyclic diguanylate-regulated TPS partner A CdrA
Ancestor_1	5189480	G→T	0.091	G1132G (GGC→GGA) ‡	cdrA ←	cyclic diguanylate-regulated TPS partner A CdrA
Ancestor_1	5189481	C→G	0.05	G1132A (GGC→GCC) ‡	cdrA ←	cyclic diguanylate-regulated TPS partner A CdrA
Ancestor_1	5189486	T→G	0.051	G1130G (GGA→GGC) ‡	cdrA ←	cyclic diguanylate-regulated TPS partner A CdrA
Ancestor_1	5189487	C→T	0.052	G1130E (GGA→GAA) ‡	cdrA ←	cyclic diguanylate-regulated TPS partner A CdrA
Ancestor_1	5189489	A→G	0.053	G1129G (GGT→GGC)	cdrA ←	cyclic diguanylate-regulated TPS partner A CdrA
Ancestor_1	5189591	C→G	0.083	V1095V (GTG→GTC)	cdrA ←	cyclic diguanylate-regulated TPS partner A CdrA
Ancestor_1	5189606	Δ1 bp	0.104	coding (3270/6465 nt)	cdrA ←	cyclic diguanylate-regulated TPS partner A CdrA
Ancestor_1	5189608:1	+T	0.105	coding (3268/6465 nt)	cdrA ←	cyclic diguanylate-regulated TPS partner A CdrA
Ancestor_1	5189657	G→C	0.159	L1073L (CTC→CTG)	cdrA ←	cyclic diguanylate-regulated TPS partner A CdrA
Ancestor_1	5189703	G→T	0.1	T1058N (ACC→AAC)	cdrA ←	cyclic diguanylate-regulated TPS partner A CdrA
Ancestor_1	5189801	G→C	0.069	A1025A (GCC→GCG)	cdrA ←	cyclic diguanylate-regulated TPS partner A CdrA
Ancestor_1	5189804	A→G	0.069	G1024G (GGT→GGC)	cdrA ←	cyclic diguanylate-regulated TPS partner A CdrA
Ancestor_1	5189807	G→A	0.072	A1023A (GCC→GCT)	cdrA ←	cyclic diguanylate-regulated TPS partner A CdrA
Ancestor_1	5189820	C→T	0.071	R1019H (CGC→CAC) ‡	cdrA ←	cyclic diguanylate-regulated TPS partner A CdrA
Ancestor_1	5189821	G→T	0.074	R1019S (CGC→AGC) ‡	cdrA ←	cyclic diguanylate-regulated TPS partner A CdrA
Ancestor_1	5189833	A→T	0.071	S1015T (TCC→ACC)	cdrA ←	cyclic diguanylate-regulated TPS partner A CdrA
Ancestor_1	5189858	C→G	0.089	L1006L (CTG→CTC) ‡	cdrA ←	cyclic diguanylate-regulated TPS partner A CdrA
Ancestor_1	5189859	A→G	0.07	L1006P (CTG→CCG) ‡	cdrA ←	cyclic diguanylate-regulated TPS partner A CdrA
Ancestor_1	5189860	G→C	0.071	L1006V (CTG→GTG) ‡	cdrA ←	cyclic diguanylate-regulated TPS partner A CdrA
Ancestor_1	5190086	G→C	0.085	L930L (CTC→CTG)	cdrA ←	cyclic diguanylate-regulated TPS partner A CdrA
Ancestor_1	5190090	G→C	0.108	T929S (ACC→AGC)	cdrA ←	cyclic diguanylate-regulated TPS partner A CdrA
Ancestor_1	5472416:1	+G	1	intergenic (-374/-23)	PA4874 ← / → PA4875	conserved hypothetical protein/hypothetical protein
Ancestor_1	5655223	+CGG	1	coding (413/717 nt)	PA5024 →	conserved hypothetical protein
Ancestor_1	5725102	T→A	0.057	G47G (GGA→GGT)	tli5b1 ←	type VI secretion lipase immunity protein Tli5b1
Ancestor_1	5725185	T→G	0.147	T20P (ACG→CCG)	tli5b1 ←	type VI secretion lipase immunity protein Tli5b1
Ancestor_1	5725234	G→A	0.153	N3N (AAC→AAT)	tli5b1 ←	type VI secretion lipase immunity protein Tli5b1
Ancestor_1	5725237	G→A	0.149	H2H (CAC→CAT)	tli5b1 ←	type VI secretion lipase immunity protein Tli5b1
Ancestor_1	5725252	G→A	0.088	intergenic (-10/+227)	tli5b1 ← / ← tli5b2	type VI secretion lipase immunity protein Tli5b1/type VI secretion lipase immunity protein Tli5b2
Ancestor_1	5725255	G→A	0.092	intergenic (-13/+224)	tli5b1 ← / ← tli5b2	type VI secretion lipase immunity protein Tli5b1/type VI secretion lipase immunity protein Tli5b2
Ancestor_1	5725264	G→C	0.088	intergenic (-22/+215)	tli5b1 ← / ← tli5b2	type VI secretion lipase immunity protein Tli5b1/type VI secretion lipase immunity protein Tli5b2
Ancestor_1	5725265	G→A	0.063	intergenic (-23/+214)	tli5b1 ← / ← tli5b2	type VI secretion lipase immunity protein Tli5b1/type VI secretion lipase immunity protein Tli5b2
Ancestor_1	5725267	C→T	0.073	intergenic (-25/+212)	tli5b1 ← / ← tli5b2	type VI secretion lipase immunity protein Tli5b1/type VI secretion lipase immunity protein Tli5b2
Ancestor_1	5726063	G→T	0.093	P96T (CCG→ACG)	tli5b2 ←	type VI secretion lipase immunity protein Tli5b2
Ancestor_1	5726112	A→G	0.065	N79N (AAT→AAC)	tli5b2 ←	type VI secretion lipase immunity protein Tli5b2
Ancestor_1	5726115	A→G	0.057	H78H (CAT→CAC)	tli5b2 ←	type VI secretion lipase immunity protein Tli5b2
Ancestor_1	5726130	A→G	0.118	H73H (CAT→CAC)	tli5b2 ←	type VI secretion lipase immunity protein Tli5b2
Ancestor_1	5726133	A→G	0.073	G72G (GGT→GGC)	tli5b2 ←	type VI secretion lipase immunity protein Tli5b2
Ancestor_1	5726142	C→G	0.057	V69V (GTG→GTC)	tli5b2 ←	type VI secretion lipase immunity protein Tli5b2
Ancestor_1	5726181	C→A	0.083	R56R (CGG→CGT)	tli5b2 ←	type VI secretion lipase immunity protein Tli5b2
Ancestor_1	5726349	C→T	0.104	intergenic (-1/+8)	tli5b2 ← / ← tli5b3	type VI secretion lipase immunity protein Tli5b2/type VI secretion lipase immunity protein Tli5b3
Ancestor_1	5726355	C→A	0.073	intergenic (-7/+2)	tli5b2 ← / ← tli5b3	type VI secretion lipase immunity protein Tli5b2/type VI secretion lipase immunity protein Tli5b3
Ancestor_1	5726363	C→A	0.079	G292G (GGG→GGT)	tli5b3 ←	type VI secretion lipase immunity protein Tli5b3
Ancestor_1	5726369	T→C	0.075	K290K (AAA→AAG)	tli5b3 ←	type VI secretion lipase immunity protein Tli5b3
Ancestor_1	5726999	A→G	0.064	A80A (GCT→GCC)	tli5b3 ←	type VI secretion lipase immunity protein Tli5b3
Ancestor_1	5727008	G→A	0.068	H77H (CAC→CAT)	tli5b3 ←	type VI secretion lipase immunity protein Tli5b3
Ancestor_1	5727029	A→G	0.051	S70S (AGT→AGC)	tli5b3 ←	type VI secretion lipase immunity protein Tli5b3
Ancestor_1	5727037	G→T	0.071	L68I (CTA→ATA)	tli5b3 ←	type VI secretion lipase immunity protein Tli5b3
Ancestor_1	5743461	2 bp→GC	1	coding (1292-1293/1680 nt)	hutU ←	urocanase
Ancestor_1	5786144	G→C	0.14	T187S (ACC→AGC)	PA5137 ←	hypothetical protein
Ancestor_1	5786147	G→C	0.124	T186S (ACC→AGC)	PA5137 ←	hypothetical protein
Ancestor_1	5786501	C→T	0.091	R68K (AGG→AAG)	PA5137 ←	hypothetical protein
Ancestor_1	5786602	G→C	0.064	T34T (ACC→ACG)	PA5137 ←	hypothetical protein
Ancestor_1	5786605	C→G	0.065	L33L (CTG→CTC)	PA5137 ←	hypothetical protein
Ancestor_1	5787008	T→A	0.056	T200S (ACC→TCC)	PA5138 ←	hypothetical protein
Ancestor_1	5787320	C→G	0.099	V96L (GTG→CTG)	PA5138 ←	hypothetical protein
Ancestor_1	5787336	C→G	0.124	E90D (GAG→GAC)	PA5138 ←	hypothetical protein
Ancestor_1	5787342	C→G	0.097	A88A (GCG→GCC) ‡	PA5138 ←	hypothetical protein
Ancestor_1	5787344	C→T	0.112	A88T (GCG→ACG) ‡	PA5138 ←	hypothetical protein
Ancestor_1	5787349	T→C	0.097	K86R (AAG→AGG) ‡	PA5138 ←	hypothetical protein
Ancestor_1	5787350	T→G	0.115	K86Q (AAG→CAG) ‡	PA5138 ←	hypothetical protein
Ancestor_1	5787354	G→C	0.077	I84M (ATC→ATG) ‡	PA5138 ←	hypothetical protein
Ancestor_1	5787356	T→G	0.103	I84L (ATC→CTC) ‡	PA5138 ←	hypothetical protein
Ancestor_1	5787372	A→G	0.141	R78R (CGT→CGC)	PA5138 ←	hypothetical protein
Ancestor_1	5787379	G→C	0.082	T76S (ACC→AGC)	PA5138 ←	hypothetical protein
Ancestor_1	5787385	C→G	0.098	S74T (AGC→ACC)	PA5138 ←	hypothetical protein
Ancestor_1	5787390	C→G	0.091	K72N (AAG→AAC) ‡	PA5138 ←	hypothetical protein
Ancestor_1	5787392	T→C	0.085	K72E (AAG→GAG) ‡	PA5138 ←	hypothetical protein
Ancestor_1	6098781	G→C	1	G586G (GGG→GGC)	soxA →	sarcosine oxidase alpha subunit
Ancestor_1	6115455	T→G	1	K286N (AAA→AAC)	mtr ←	tryptophan permease
Ancestor_1	6214000	Δ1 bp	0.053	coding (340/759 nt)	PA5521 ←	probable short-chain dehydrogenase
Ancestor_1	6261975	C→A	0.057	V530V (GTG→GTT)	PA5568 ←	conserved hypothetical protein
Ancestor_2	164717	G→C	0.102	A118G (GCC→GGC)	PA0144 ←	hypothetical protein
Ancestor_2	165450	C→G	0.058	L96L (CTG→CTC)	PA0145 ←	hypothetical protein
Ancestor_2	165499	C→G	0.059	S80T (AGC→ACC)	PA0145 ←	hypothetical protein
Ancestor_2	169284	Δ1 bp	1	intergenic (+121/-77)	PA0148 → / → PA0149	adenine deaminase/probable sigma-70 factor ECF subfamily
Ancestor_2	304513	Δ1 bp	0.054	coding (1086/1422 nt)	PA0268 ←	probable transcriptional regulator
Ancestor_2	304514	A→T	0.061	I362N (ATC→AAC)	PA0268 ←	probable transcriptional regulator
Ancestor_2	304516	G→C	0.052	F361L (TTC→TTG) ‡	PA0268 ←	probable transcriptional regulator
Ancestor_2	304517:1	+T	0.052	coding (1082/1422 nt)	PA0268 ←	probable transcriptional regulator
Ancestor_2	304518	A→C	0.052	F361V (TTC→GTC) ‡	PA0268 ←	probable transcriptional regulator
Ancestor_2	411130	(C)5→4	1	intergenic (-196/-94)	laoC ← / → laoR	LaoC/LaoR
Ancestor_2	413850	T→C	1	intergenic (-10/+83)	PA0369 ← / ← PA0370	Uncharacterized protein/conserved hypothetical protein
Ancestor_2	667029:1	+C	1	intergenic (+35/-79)	agtB → / → agtC	AgtB/AgtC
Ancestor_2	740419:1	+C	1	coding (217/1146 nt)	hxcY →	HxcY
Ancestor_2	789170	C→T	0.165	T9T (ACC→ACT)	PA0717 →	hypothetical protein of bacteriophage Pf1
Ancestor_2	789185	A→C	0.224	T14T (ACA→ACC)	PA0717 →	hypothetical protein of bacteriophage Pf1
Ancestor_2	789219	G→A	0.306	G26S (GGT→AGT) ‡	PA0717 →	hypothetical protein of bacteriophage Pf1
Ancestor_2	789220	G→T	0.294	G26V (GGT→GTT) ‡	PA0717 →	hypothetical protein of bacteriophage Pf1
Ancestor_2	789266	C→T	0.351	V41V (GTC→GTT)	PA0717 →	hypothetical protein of bacteriophage Pf1
Ancestor_2	789288	C→T	0.39	R49C (CGC→TGC)	PA0717 →	hypothetical protein of bacteriophage Pf1
Ancestor_2	789332	C→T	0.431	Y63Y (TAC→TAT)	PA0717 →	hypothetical protein of bacteriophage Pf1
Ancestor_2	789409	C→G	0.512	A17G (GCC→GGC)	PA0718 →	hypothetical protein of bacteriophage Pf1
Ancestor_2	789439	T→C	0.475	V27A (GTC→GCC)	PA0718 →	hypothetical protein of bacteriophage Pf1
Ancestor_2	789470	A→G	0.449	P37P (CCA→CCG)	PA0718 →	hypothetical protein of bacteriophage Pf1
Ancestor_2	789473	C→T	0.448	D38D (GAC→GAT)	PA0718 →	hypothetical protein of bacteriophage Pf1
Ancestor_2	789476	T→C	0.45	C39C (TGT→TGC)	PA0718 →	hypothetical protein of bacteriophage Pf1
Ancestor_2	789505	G→A	0.458	G49D (GGT→GAT)	PA0718 →	hypothetical protein of bacteriophage Pf1
Ancestor_2	789602	G→A	0.44	K81K (AAG→AAA)	PA0718 →	hypothetical protein of bacteriophage Pf1
Ancestor_2	789605	C→T	0.441	P82P (CCC→CCT)	PA0718 →	hypothetical protein of bacteriophage Pf1
Ancestor_2	789614	T→C	0.452	F85F (TTT→TTC)	PA0718 →	hypothetical protein of bacteriophage Pf1
Ancestor_2	789651	A→C	0.467	intergenic (+1/-3)	PA0718 → / → PA0719	hypothetical protein of bacteriophage Pf1/hypothetical protein of bacteriophage Pf1
Ancestor_2	789659	T→C	0.493	L2L (CTT→CTC)	PA0719 →	hypothetical protein of bacteriophage Pf1
Ancestor_2	789760	C→T	0.538	P36L (CCT→CTT)	PA0719 →	hypothetical protein of bacteriophage Pf1
Ancestor_2	789791	G→C	0.51	R46R (CGG→CGC)	PA0719 →	hypothetical protein of bacteriophage Pf1
Ancestor_2	789833	G→T	0.5	L60L (CTG→CTT)	PA0719 →	hypothetical protein of bacteriophage Pf1
Ancestor_2	789960	A→C	0.461	R103R (AGA→CGA)	PA0719 →	hypothetical protein of bacteriophage Pf1
Ancestor_2	789980	T→C	0.451	D109D (GAT→GAC)	PA0719 →	hypothetical protein of bacteriophage Pf1
Ancestor_2	789985	C→A	0.428	S111Y (TCC→TAC)	PA0719 →	hypothetical protein of bacteriophage Pf1
Ancestor_2	789987	C→T	0.431	P112S (CCG→TCG)	PA0719 →	hypothetical protein of bacteriophage Pf1
Ancestor_2	789997	C→T	0.447	P115L (CCG→CTG)	PA0719 →	hypothetical protein of bacteriophage Pf1
Ancestor_2	790219	C→T	0.467	T18T (ACC→ACT)	PA0720 →	helix destabilizing protein of bacteriophage Pf1
Ancestor_2	790228	T→C	0.463	Y21Y (TAT→TAC)	PA0720 →	helix destabilizing protein of bacteriophage Pf1
Ancestor_2	790267	A→G	0.467	Q34Q (CAA→CAG)	PA0720 →	helix destabilizing protein of bacteriophage Pf1
Ancestor_2	790291	T→C	0.476	G42G (GGT→GGC)	PA0720 →	helix destabilizing protein of bacteriophage Pf1
Ancestor_2	790312	A→C	0.44	G49G (GGA→GGC)	PA0720 →	helix destabilizing protein of bacteriophage Pf1
Ancestor_2	790378	G→A	0.411	P71P (CCG→CCA)	PA0720 →	helix destabilizing protein of bacteriophage Pf1
Ancestor_2	790408	T→C	0.469	R81R (CGT→CGC)	PA0720 →	helix destabilizing protein of bacteriophage Pf1
Ancestor_2	790429	C→T	0.498	G88G (GGC→GGT)	PA0720 →	helix destabilizing protein of bacteriophage Pf1
Ancestor_2	790447	G→A	0.464	Q94Q (CAG→CAA)	PA0720 →	helix destabilizing protein of bacteriophage Pf1
Ancestor_2	790453	A→T	0.474	L96L (CTA→CTT)	PA0720 →	helix destabilizing protein of bacteriophage Pf1
Ancestor_2	790477	C→T	0.506	G104G (GGC→GGT)	PA0720 →	helix destabilizing protein of bacteriophage Pf1
Ancestor_2	790485	T→C	0.498	M107T (ATG→ACG) ‡	PA0720 →	helix destabilizing protein of bacteriophage Pf1
Ancestor_2	790486	G→C	0.498	M107I (ATG→ATC) ‡	PA0720 →	helix destabilizing protein of bacteriophage Pf1
Ancestor_2	790521	T→C	0.496	V119A (GTG→GCG) ‡	PA0720 →	helix destabilizing protein of bacteriophage Pf1
Ancestor_2	790522	G→A	0.495	V119V (GTG→GTA) ‡	PA0720 →	helix destabilizing protein of bacteriophage Pf1
Ancestor_2	790580	A→T	0.54	T139S (ACC→TCC)	PA0720 →	helix destabilizing protein of bacteriophage Pf1
Ancestor_2	790597	G→C	0.531	A144A (GCG→GCC)	PA0720 →	helix destabilizing protein of bacteriophage Pf1
Ancestor_2	790604	C→G	0.526	intergenic (+4/-13)	PA0720 → / → pfsE	helix destabilizing protein of bacteriophage Pf1/Pf superinfection exclusion PfsE
Ancestor_2	790640	C→T	0.494	F8F (TTC→TTT)	pfsE →	Pf superinfection exclusion PfsE
Ancestor_2	790701	G→A	0.453	A29T (GCT→ACT)	pfsE →	Pf superinfection exclusion PfsE
Ancestor_2	790718	C→T	0.442	intergenic (+9/-4)	pfsE → / → PA0722	Pf superinfection exclusion PfsE/hypothetical protein of bacteriophage Pf1
Ancestor_2	791138	C→G	0.474	G51G (GGC→GGG)	coaB →	coat protein B of bacteriophage Pf1
Ancestor_2	791198	T→C	0.469	V71V (GTT→GTC)	coaB →	coat protein B of bacteriophage Pf1
Ancestor_2	791759	T→G	0.486	S130S (TCT→TCG)	PA0724 →	probable coat protein A of bacteriophage Pf1
Ancestor_2	791868	C→T	0.481	L167L (CTG→TTG)	PA0724 →	probable coat protein A of bacteriophage Pf1
Ancestor_2	791924	A→C	0.549	G185G (GGA→GGC)	PA0724 →	probable coat protein A of bacteriophage Pf1
Ancestor_2	791927	G→A	0.556	Q186Q (CAG→CAA)	PA0724 →	probable coat protein A of bacteriophage Pf1
Ancestor_2	791929	A→G	0.567	N187S (AAT→AGT) ‡	PA0724 →	probable coat protein A of bacteriophage Pf1
Ancestor_2	791930	T→C	0.573	N187N (AAT→AAC) ‡	PA0724 →	probable coat protein A of bacteriophage Pf1
Ancestor_2	791942	T→C	0.568	D191D (GAT→GAC)	PA0724 →	probable coat protein A of bacteriophage Pf1
Ancestor_2	792114	A→G	0.504	S249G (AGT→GGT)	PA0724 →	probable coat protein A of bacteriophage Pf1
Ancestor_2	792119	C→T	0.466	D250D (GAC→GAT)	PA0724 →	probable coat protein A of bacteriophage Pf1
Ancestor_2	792124	G→A	0.464	G252D (GGC→GAC)	PA0724 →	probable coat protein A of bacteriophage Pf1
Ancestor_2	792152	T→C	0.417	N261N (AAT→AAC)	PA0724 →	probable coat protein A of bacteriophage Pf1
Ancestor_2	792188	C→T	0.41	G273G (GGC→GGT)	PA0724 →	probable coat protein A of bacteriophage Pf1
Ancestor_2	792190	(GCG)2→1	0.416	coding (821-823/1263 nt)	PA0724 →	probable coat protein A of bacteriophage Pf1
Ancestor_2	792275	C→T	0.443	N302N (AAC→AAT)	PA0724 →	probable coat protein A of bacteriophage Pf1
Ancestor_2	792317	C→A	0.477	P316P (CCC→CCA)	PA0724 →	probable coat protein A of bacteriophage Pf1
Ancestor_2	792326	C→T	0.455	P319P (CCC→CCT)	PA0724 →	probable coat protein A of bacteriophage Pf1
Ancestor_2	792359	C→T	0.474	T330T (ACC→ACT)	PA0724 →	probable coat protein A of bacteriophage Pf1
Ancestor_2	792401	C→A	0.535	D344E (GAC→GAA)	PA0724 →	probable coat protein A of bacteriophage Pf1
Ancestor_2	792443	T→C	0.519	D358D (GAT→GAC)	PA0724 →	probable coat protein A of bacteriophage Pf1
Ancestor_2	792455	C→T	0.512	G362G (GGC→GGT)	PA0724 →	probable coat protein A of bacteriophage Pf1
Ancestor_2	792590	G→A	0.438	L407L (CTG→CTA)	PA0724 →	probable coat protein A of bacteriophage Pf1
Ancestor_2	792608	C→T	0.413	A413A (GCC→GCT)	PA0724 →	probable coat protein A of bacteriophage Pf1
Ancestor_2	792696	C→T	0.423	D20D (GAC→GAT)	PA0725 →	hypothetical protein of bacteriophage Pf1
Ancestor_2	792834	C→T	0.46	S66S (AGC→AGT)	PA0725 →	hypothetical protein of bacteriophage Pf1
Ancestor_2	792882	T→G	0.436	G82G (GGT→GGG)	PA0725 →	hypothetical protein of bacteriophage Pf1
Ancestor_2	793143	T→C	0.423	F49F (TTT→TTC)	PA0726 →	hypothetical protein of bacteriophage Pf1
Ancestor_2	793242	T→G	0.44	G82G (GGT→GGG)	PA0726 →	hypothetical protein of bacteriophage Pf1
Ancestor_2	793284	A→G	0.449	K96K (AAA→AAG)	PA0726 →	hypothetical protein of bacteriophage Pf1
Ancestor_2	793347	G→A	0.428	A117A (GCG→GCA)	PA0726 →	hypothetical protein of bacteriophage Pf1
Ancestor_2	793389	T→C	0.431	H131H (CAT→CAC)	PA0726 →	hypothetical protein of bacteriophage Pf1
Ancestor_2	793410	T→C	0.428	I138I (ATT→ATC)	PA0726 →	hypothetical protein of bacteriophage Pf1
Ancestor_2	793641	G→A	0.455	Q215Q (CAG→CAA)	PA0726 →	hypothetical protein of bacteriophage Pf1
Ancestor_2	793757	C→G	0.411	A254G (GCT→GGT)	PA0726 →	hypothetical protein of bacteriophage Pf1
Ancestor_2	793837	A→G	0.432	T281A (ACG→GCG)	PA0726 →	hypothetical protein of bacteriophage Pf1
Ancestor_2	793950	T→C	0.45	L318L (CTT→CTC)	PA0726 →	hypothetical protein of bacteriophage Pf1
Ancestor_2	793996	C→T	0.464	L334L (CTG→TTG)	PA0726 →	hypothetical protein of bacteriophage Pf1
Ancestor_2	794001	C→G	0.475	D335E (GAC→GAG)	PA0726 →	hypothetical protein of bacteriophage Pf1
Ancestor_2	794064	A→G	0.481	V356V (GTA→GTG)	PA0726 →	hypothetical protein of bacteriophage Pf1
Ancestor_2	794106	G→C	0.451	E370D (GAG→GAC)	PA0726 →	hypothetical protein of bacteriophage Pf1
Ancestor_2	794128	A→G	0.468	T378A (ACC→GCC)	PA0726 →	hypothetical protein of bacteriophage Pf1
Ancestor_2	794140	C→G	0.48	P382A (CCC→GCC)	PA0726 →	hypothetical protein of bacteriophage Pf1
Ancestor_2	794162	T→C	0.477	V389A (GTT→GCT)	PA0726 →	hypothetical protein of bacteriophage Pf1
Ancestor_2	794178	T→C	0.494	V394V (GTT→GTC)	PA0726 →	hypothetical protein of bacteriophage Pf1
Ancestor_2	794184	C→G	0.493	A396A (GCC→GCG)	PA0726 →	hypothetical protein of bacteriophage Pf1
Ancestor_2	794195	C→T	0.483	A400V (GCA→GTA)	PA0726 →	hypothetical protein of bacteriophage Pf1
Ancestor_2	794208	G→T	0.524	G404G (GGG→GGT)	PA0726 →	hypothetical protein of bacteriophage Pf1
Ancestor_2	794265	G→C	0.521	Q423H (CAG→CAC)	PA0726 →	hypothetical protein of bacteriophage Pf1
Ancestor_2	794290	C→T	0.508	intergenic (+19/-211)	PA0726 → / → PA0727	hypothetical protein of bacteriophage Pf1/Pf replication initiator protein
Ancestor_2	794291	C→T	0.51	intergenic (+20/-210)	PA0726 → / → PA0727	hypothetical protein of bacteriophage Pf1/Pf replication initiator protein
Ancestor_2	794328	A→T	0.497	intergenic (+57/-173)	PA0726 → / → PA0727	hypothetical protein of bacteriophage Pf1/Pf replication initiator protein
Ancestor_2	794430	C→T	0.254	intergenic (+159/-71)	PA0726 → / → PA0727	hypothetical protein of bacteriophage Pf1/Pf replication initiator protein
Ancestor_2	794612	C→T	0.151	L38L (CTG→TTG)	PA0727 →	Pf replication initiator protein
Ancestor_2	794629	T→C	0.2	I43I (ATT→ATC)	PA0727 →	Pf replication initiator protein
Ancestor_2	794647	T→C	0.194	D49D (GAT→GAC)	PA0727 →	Pf replication initiator protein
Ancestor_2	794650	G→C	0.199	T50T (ACG→ACC)	PA0727 →	Pf replication initiator protein
Ancestor_2	794674	A→G	0.301	K58K (AAA→AAG)	PA0727 →	Pf replication initiator protein
Ancestor_2	794675	C→T	0.309	L59F (CTC→TTC) ‡	PA0727 →	Pf replication initiator protein
Ancestor_2	794677	C→G	0.306	L59L (CTC→CTG) ‡	PA0727 →	Pf replication initiator protein
Ancestor_2	794680	G→C	0.307	R60R (CGG→CGC)	PA0727 →	Pf replication initiator protein
Ancestor_2	794707	C→G	0.397	L69L (CTC→CTG)	PA0727 →	Pf replication initiator protein
Ancestor_2	794740	G→A	0.465	E80E (GAG→GAA)	PA0727 →	Pf replication initiator protein
Ancestor_2	794755	C→T	0.48	R85R (CGC→CGT)	PA0727 →	Pf replication initiator protein
Ancestor_2	794770	C→T	0.473	S90S (TCC→TCT)	PA0727 →	Pf replication initiator protein
Ancestor_2	794797	T→C	0.494	A99A (GCT→GCC)	PA0727 →	Pf replication initiator protein
Ancestor_2	794806	T→C	0.502	G102G (GGT→GGC)	PA0727 →	Pf replication initiator protein
Ancestor_2	794818	A→G	0.525	L106L (CTA→CTG)	PA0727 →	Pf replication initiator protein
Ancestor_2	794827	T→C	0.535	N109N (AAT→AAC)	PA0727 →	Pf replication initiator protein
Ancestor_2	794875	A→G	0.501	V125V (GTA→GTG)	PA0727 →	Pf replication initiator protein
Ancestor_2	794881	T→C	0.502	P127P (CCT→CCC)	PA0727 →	Pf replication initiator protein
Ancestor_2	794888	C→A	0.489	L130I (CTC→ATC) ‡	PA0727 →	Pf replication initiator protein
Ancestor_2	794890	C→T	0.486	L130L (CTC→CTT) ‡	PA0727 →	Pf replication initiator protein
Ancestor_2	794893	T→C	0.487	D131D (GAT→GAC)	PA0727 →	Pf replication initiator protein
Ancestor_2	794908	C→T	0.529	R136R (CGC→CGT)	PA0727 →	Pf replication initiator protein
Ancestor_2	794932	T→C	0.537	D144D (GAT→GAC)	PA0727 →	Pf replication initiator protein
Ancestor_2	794933	T→C	0.523	L145L (TTG→CTG)	PA0727 →	Pf replication initiator protein
Ancestor_2	794941	T→A	0.534	A147A (GCT→GCA)	PA0727 →	Pf replication initiator protein
Ancestor_2	794944	C→G	0.531	A148A (GCC→GCG)	PA0727 →	Pf replication initiator protein
Ancestor_2	794962	A→G	0.52	E154E (GAA→GAG)	PA0727 →	Pf replication initiator protein
Ancestor_2	794974	C→A	0.516	A158A (GCC→GCA)	PA0727 →	Pf replication initiator protein
Ancestor_2	794977	T→C	0.518	A159A (GCT→GCC)	PA0727 →	Pf replication initiator protein
Ancestor_2	794989	C→G	0.528	A163A (GCC→GCG)	PA0727 →	Pf replication initiator protein
Ancestor_2	794990	T→C	0.529	L164L (TTG→CTG)	PA0727 →	Pf replication initiator protein
Ancestor_2	794995	C→T	0.53	D165D (GAC→GAT)	PA0727 →	Pf replication initiator protein
Ancestor_2	795009	A→C	0.511	K170T (AAA→ACA) ‡	PA0727 →	Pf replication initiator protein
Ancestor_2	795010	A→G	0.511	K170K (AAA→AAG) ‡	PA0727 →	Pf replication initiator protein
Ancestor_2	795013	G→T	0.514	P171P (CCG→CCT)	PA0727 →	Pf replication initiator protein
Ancestor_2	795016	Δ1 bp	0.514	coding (516/1293 nt)	PA0727 →	Pf replication initiator protein
Ancestor_2	795017	C→G	0.516	R173G (CGC→GGC)	PA0727 →	Pf replication initiator protein
Ancestor_2	795019:1	+T	0.516	coding (519/1293 nt)	PA0727 →	Pf replication initiator protein
Ancestor_2	795025	G→C	0.541	L175L (CTG→CTC)	PA0727 →	Pf replication initiator protein
Ancestor_2	795028	G→T	0.541	V176V (GTG→GTT)	PA0727 →	Pf replication initiator protein
Ancestor_2	795031	C→T	0.538	D177D (GAC→GAT)	PA0727 →	Pf replication initiator protein
Ancestor_2	795040	T→C	0.562	H180H (CAT→CAC)	PA0727 →	Pf replication initiator protein
Ancestor_2	795043	T→C	0.565	C181C (TGT→TGC)	PA0727 →	Pf replication initiator protein
Ancestor_2	795058	G→A	0.568	V186V (GTG→GTA)	PA0727 →	Pf replication initiator protein
Ancestor_2	795061	A→G	0.569	R187R (CGA→CGG)	PA0727 →	Pf replication initiator protein
Ancestor_2	795088	A→G	0.559	E196E (GAA→GAG)	PA0727 →	Pf replication initiator protein
Ancestor_2	795136	C→T	0.587	F212F (TTC→TTT)	PA0727 →	Pf replication initiator protein
Ancestor_2	795238	C→T	0.516	N246N (AAC→AAT)	PA0727 →	Pf replication initiator protein
Ancestor_2	795289	C→G	0.5	V263V (GTC→GTG)	PA0727 →	Pf replication initiator protein
Ancestor_2	795296	C→A	0.5	L266I (CTC→ATC)	PA0727 →	Pf replication initiator protein
Ancestor_2	795301	A→G	0.491	E267E (GAA→GAG)	PA0727 →	Pf replication initiator protein
Ancestor_2	795304	C→T	0.489	F268F (TTC→TTT)	PA0727 →	Pf replication initiator protein
Ancestor_2	795309	T→A	0.475	F270Y (TTC→TAC) ‡	PA0727 →	Pf replication initiator protein
Ancestor_2	795310	C→T	0.47	F270F (TTC→TTT) ‡	PA0727 →	Pf replication initiator protein
Ancestor_2	795313	T→C	0.461	H271H (CAT→CAC)	PA0727 →	Pf replication initiator protein
Ancestor_2	795349	C→T	0.524	R283R (CGC→CGT)	PA0727 →	Pf replication initiator protein
Ancestor_2	795355	T→C	0.504	A285A (GCT→GCC)	PA0727 →	Pf replication initiator protein
Ancestor_2	795370	T→C	0.513	I290I (ATT→ATC)	PA0727 →	Pf replication initiator protein
Ancestor_2	795385	T→C	0.473	Y295Y (TAT→TAC)	PA0727 →	Pf replication initiator protein
Ancestor_2	795391	G→C	0.463	G297G (GGG→GGC)	PA0727 →	Pf replication initiator protein
Ancestor_2	795403	C→T	0.418	H301H (CAC→CAT)	PA0727 →	Pf replication initiator protein
Ancestor_2	795406	G→A	0.407	L302L (CTG→CTA)	PA0727 →	Pf replication initiator protein
Ancestor_2	795409	A→G	0.4	Q303Q (CAA→CAG)	PA0727 →	Pf replication initiator protein
Ancestor_2	795412	A→G	0.394	G304G (GGA→GGG)	PA0727 →	Pf replication initiator protein
Ancestor_2	795424	C→T	0.391	Y308Y (TAC→TAT)	PA0727 →	Pf replication initiator protein
Ancestor_2	795433	A→G	0.349	E311E (GAA→GAG)	PA0727 →	Pf replication initiator protein
Ancestor_2	795436:1	+A	0.344	coding (936/1293 nt)	PA0727 →	Pf replication initiator protein
Ancestor_2	795440	A→C	0.34	K314Q (AAG→CAG) ‡	PA0727 →	Pf replication initiator protein
Ancestor_2	795441	A→G	0.341	K314R (AAG→AGG) ‡	PA0727 →	Pf replication initiator protein
Ancestor_2	795442	G→T	0.336	K314N (AAG→AAT) ‡	PA0727 →	Pf replication initiator protein
Ancestor_2	795443	C→G	0.342	L315V (CTG→GTG)	PA0727 →	Pf replication initiator protein
Ancestor_2	795448	G→C	0.346	L316L (CTG→CTC)	PA0727 →	Pf replication initiator protein
Ancestor_2	795449	A→T	0.338	S317C (AGC→TGC) ‡	PA0727 →	Pf replication initiator protein
Ancestor_2	795450	G→C	0.333	S317T (AGC→ACC) ‡	PA0727 →	Pf replication initiator protein
Ancestor_2	795454:1	+G	0.332	coding (954/1293 nt)	PA0727 →	Pf replication initiator protein
Ancestor_2	795456	C→G	0.336	T319R (ACG→AGG)	PA0727 →	Pf replication initiator protein
Ancestor_2	795460	G→A	0.337	A320A (GCG→GCA)	PA0727 →	Pf replication initiator protein
Ancestor_2	795461	Δ1 bp	0.337	coding (961/1293 nt)	PA0727 →	Pf replication initiator protein
Ancestor_2	795463	C→G	0.33	V321V (GTC→GTG)	PA0727 →	Pf replication initiator protein
Ancestor_2	795466	C→T	0.325	Y322Y (TAC→TAT)	PA0727 →	Pf replication initiator protein
Ancestor_2	795469	T→C	0.328	D323D (GAT→GAC)	PA0727 →	Pf replication initiator protein
Ancestor_2	795470	C→G	0.328	P324A (CCG→GCG) ‡	PA0727 →	Pf replication initiator protein
Ancestor_2	795472	G→C	0.325	P324P (CCG→CCC) ‡	PA0727 →	Pf replication initiator protein
Ancestor_2	795667	T→C	0.424	R389R (CGT→CGC)	PA0727 →	Pf replication initiator protein
Ancestor_2	795671	C→T	0.429	L391L (CTG→TTG)	PA0727 →	Pf replication initiator protein
Ancestor_2	795742	C→T	0.31	H414H (CAC→CAT)	PA0727 →	Pf replication initiator protein
Ancestor_2	795745	A→C	0.305	I415I (ATA→ATC)	PA0727 →	Pf replication initiator protein
Ancestor_2	795754	G→C	0.277	L418L (CTG→CTC)	PA0727 →	Pf replication initiator protein
Ancestor_2	795766	G→C	0.268	R422R (CGG→CGC)	PA0727 →	Pf replication initiator protein
Ancestor_2	816532:1	+C	1	intergenic (-520/-550)	PA0747 ← / → PA0749	probable aldehyde dehydrogenase/hypothetical protein
Ancestor_2	891100:1	+C	1	intergenic (-246/+42)	PA0812 ← / ← PA0813	hypothetical protein/hypothetical protein
Ancestor_2	1116213:1	+C	1	coding (1/288 nt)	PA1029 →	hypothetical protein
Ancestor_2	1215659:1	+G	1	coding (376/444 nt)	PA1122 →	putative peptide deformylase
Ancestor_2	1275768	Δ1 bp	1	coding (31/2490 nt)	napA ←	periplasmic nitrate reductase protein NapA
Ancestor_2	1440625	Δ1 bp	1	coding (1920/1971 nt)	PA1327 →	probable protease
Ancestor_2	1445357:1	+G	1	intergenic (-86/+48)	PA1332 ← / ← PA1333	hypothetical protein/hypothetical protein
Ancestor_2	1467482:1	+G	1	intergenic (-162/+6)	PA1352 ← / ← PA1353	conserved hypothetical protein/hypothetical protein
Ancestor_2	1467484:1	+G	1	intergenic (-164/+4)	PA1352 ← / ← PA1353	conserved hypothetical protein/hypothetical protein
Ancestor_2	1527548	C→A	0.06	L120M (CTG→ATG)	PA1405 →	probable helicase
Ancestor_2	1561301	G→T	0.061	R206R (CGC→CGA)	PA1433 ←	conserved hypothetical protein
Ancestor_2	1579282	C→T	0.06	D148D (GAC→GAT)	PA1451 →	conserved hypothetical protein
Ancestor_2	1589438	G→C	1	G34A (GGC→GCC)	PA1459 →	probable methyltransferase
Ancestor_2	1835045:1	+C	1	coding (653/750 nt)	masA →	enolase-phosphatase E-1
Ancestor_2	2038074	C→G	0.1	A545G (GCC→GGC)	PA1874 →	hypothetical protein
Ancestor_2	2038077	A→G	0.129	N546S (AAC→AGC)	PA1874 →	hypothetical protein
Ancestor_2	2038090	T→C	0.096	S550S (TCT→TCC)	PA1874 →	hypothetical protein
Ancestor_2	2038096	G→C	0.134	T552T (ACG→ACC)	PA1874 →	hypothetical protein
Ancestor_2	2038105	C→G	0.073	T555T (ACC→ACG)	PA1874 →	hypothetical protein
Ancestor_2	2038291	T→C	0.2	G617G (GGT→GGC)	PA1874 →	hypothetical protein
Ancestor_2	2038303	G→C	0.191	G621G (GGG→GGC)	PA1874 →	hypothetical protein
Ancestor_2	2038346	A→T	0.181	S636C (AGC→TGC)	PA1874 →	hypothetical protein
Ancestor_2	2038369	G→C	0.309	T643T (ACG→ACC)	PA1874 →	hypothetical protein
Ancestor_2	2038543	C→G	0.199	P701P (CCC→CCG)	PA1874 →	hypothetical protein
Ancestor_2	2038765	T→C	0.112	T775T (ACT→ACC)	PA1874 →	hypothetical protein
Ancestor_2	2038795	C→G	0.086	G785G (GGC→GGG)	PA1874 →	hypothetical protein
Ancestor_2	2038885	T→C	0.183	D815D (GAT→GAC)	PA1874 →	hypothetical protein
Ancestor_2	2038891	G→C	0.224	A817A (GCG→GCC)	PA1874 →	hypothetical protein
Ancestor_2	2038990	G→C	0.18	A850A (GCG→GCC)	PA1874 →	hypothetical protein
Ancestor_2	2039198	G→A	0.142	V920I (GTC→ATC)	PA1874 →	hypothetical protein
Ancestor_2	2039218	T→C	0.165	T926T (ACT→ACC)	PA1874 →	hypothetical protein
Ancestor_2	2039221	G→C	0.113	T927T (ACG→ACC)	PA1874 →	hypothetical protein
Ancestor_2	2039260	G→C	0.156	L940L (CTG→CTC)	PA1874 →	hypothetical protein
Ancestor_2	2039284	T→C	0.143	I948I (ATT→ATC)	PA1874 →	hypothetical protein
Ancestor_2	2039353	C→G	0.174	T971T (ACC→ACG)	PA1874 →	hypothetical protein
Ancestor_2	2039485	A→G	0.202	E1015E (GAA→GAG)	PA1874 →	hypothetical protein
Ancestor_2	2039517	G→A	0.239	S1026N (AGC→AAC)	PA1874 →	hypothetical protein
Ancestor_2	2039527	G→C	0.152	P1029P (CCG→CCC)	PA1874 →	hypothetical protein
Ancestor_2	2039548	C→T	0.125	D1036D (GAC→GAT)	PA1874 →	hypothetical protein
Ancestor_2	2039614	C→G	0.115	T1058T (ACC→ACG)	PA1874 →	hypothetical protein
Ancestor_2	2039749	T→C	0.166	I1103I (ATT→ATC)	PA1874 →	hypothetical protein
Ancestor_2	2040073	C→G	0.218	T1211T (ACC→ACG)	PA1874 →	hypothetical protein
Ancestor_2	2040172	G→C	0.084	P1244P (CCG→CCC)	PA1874 →	hypothetical protein
Ancestor_2	2040234	A→C	0.233	K1265T (AAG→ACG)	PA1874 →	hypothetical protein
Ancestor_2	2040272	G→C	0.146	E1278Q (GAA→CAA)	PA1874 →	hypothetical protein
Ancestor_2	2040275	A→G	0.105	T1279A (ACC→GCC)	PA1874 →	hypothetical protein
Ancestor_2	2040456	A→G	0.108	N1339S (AAC→AGC)	PA1874 →	hypothetical protein
Ancestor_2	2040522	C→T	0.106	T1361I (ACC→ATC)	PA1874 →	hypothetical protein
Ancestor_2	2040970	G→C	0.178	A1510A (GCG→GCC)	PA1874 →	hypothetical protein
Ancestor_2	2041041	C→G	0.19	T1534R (ACG→AGG) ‡	PA1874 →	hypothetical protein
Ancestor_2	2041042	G→C	0.302	T1534T (ACG→ACC) ‡	PA1874 →	hypothetical protein
Ancestor_2	2041052	A→G	0.157	S1538G (AGC→GGC)	PA1874 →	hypothetical protein
Ancestor_2	2041057	C→G	0.265	T1539T (ACC→ACG)	PA1874 →	hypothetical protein
Ancestor_2	2041075	C→G	0.213	T1545T (ACC→ACG)	PA1874 →	hypothetical protein
Ancestor_2	2041198	T→C	0.241	G1586G (GGT→GGC)	PA1874 →	hypothetical protein
Ancestor_2	2041201	G→C	0.159	T1587T (ACG→ACC)	PA1874 →	hypothetical protein
Ancestor_2	2041207	A→G	0.133	E1589E (GAA→GAG)	PA1874 →	hypothetical protein
Ancestor_2	2041260	T→C	0.125	V1607A (GTC→GCC)	PA1874 →	hypothetical protein
Ancestor_2	2041319	T→A	0.235	S1627T (TCG→ACG)	PA1874 →	hypothetical protein
Ancestor_2	2041556	T→G	0.102	S1706A (TCC→GCC)	PA1874 →	hypothetical protein
Ancestor_2	2041561	T→C	0.119	N1707N (AAT→AAC)	PA1874 →	hypothetical protein
Ancestor_2	2041579	G→C	0.126	A1713A (GCG→GCC)	PA1874 →	hypothetical protein
Ancestor_2	2041592	G→C	0.071	A1718P (GCT→CCT)	PA1874 →	hypothetical protein
Ancestor_2	2041732	T→C	0.135	N1764N (AAT→AAC)	PA1874 →	hypothetical protein
Ancestor_2	2041754	C→A	0.154	L1772I (CTT→ATT) ‡	PA1874 →	hypothetical protein
Ancestor_2	2041755	T→C	0.166	L1772P (CTT→CCT) ‡	PA1874 →	hypothetical protein
Ancestor_2	2041956	A→C	0.167	K1839T (AAG→ACG)	PA1874 →	hypothetical protein
Ancestor_2	2041972	T→C	0.126	D1844D (GAT→GAC)	PA1874 →	hypothetical protein
Ancestor_2	2041994	G→C	0.129	E1852Q (GAG→CAG)	PA1874 →	hypothetical protein
Ancestor_2	2042014	T→C	0.119	S1858S (AGT→AGC)	PA1874 →	hypothetical protein
Ancestor_2	2049567	Δ1 bp	0.056	coding (225/555 nt)	PA1879 ←	hypothetical protein
Ancestor_2	2071458	T→C	0.061	Y84H (TAC→CAC)	phzB2 →	probable phenazine biosynthesis protein
Ancestor_2	2071464	A→G	0.05	I86V (ATC→GTC) ‡	phzB2 →	probable phenazine biosynthesis protein
Ancestor_2	2071466	C→G	0.06	I86M (ATC→ATG) ‡	phzB2 →	probable phenazine biosynthesis protein
Ancestor_2	2071490	C→G	0.073	P94P (CCC→CCG)	phzB2 →	probable phenazine biosynthesis protein
Ancestor_2	2169350:1	+G	1	intergenic (-198/-114)	exaA ← / → exaB	quinoprotein ethanol dehydrogenase/cytochrome c550
Ancestor_2	2186927:1	+C	1	intergenic (+11/-138)	dhcB → / → atoB	dehydrocarnitine CoA transferase subunit B/acetyl-CoA acetyltransferase
Ancestor_2	2195462:1	(C)5→6	1	intergenic (-52/+32)	PA2006 ← / ← maiA	probable major facilitator superfamily (MFS) transporter/maleylacetoacetate isomerase
Ancestor_2	2239547	T→G	1	intergenic (-280/+755)	PA2046 ← / ← cmrA	hypothetical protein/chloramphenicol resistance activator CmrA
Ancestor_2	2239555:1	+G	1	intergenic (-288/+747)	PA2046 ← / ← cmrA	hypothetical protein/chloramphenicol resistance activator CmrA
Ancestor_2	2355771:1	+G	1	coding (88/123 nt)	PA2139 →	hypothetical protein
Ancestor_2	2356684	Δ1 bp	1	coding (517/549 nt)	PA2141 →	hypothetical protein
Ancestor_2	2371573	T→A	0.137	L55Q (CTG→CAG)	glgB →	14-alpha-glucan branching enzyme
Ancestor_2	2532046:1	+C	1	intergenic (-206/+13)	chiC ← / ← PA2301	chitinase/hypothetical protein
Ancestor_2	2558713	A→G	0.121	intergenic (+749/+205)	PA2319 → / ← gntR	probable transposase/transcriptional regulator GntR
Ancestor_2	2632753	C→G	0.075	intergenic (-55/+210)	PA2379 ← / ← PA2380	probable oxidoreductase/hypothetical protein
Ancestor_2	2669175	G→C	1	P819A (CCG→GCG)	pvdJ ←	PvdJ
Ancestor_2	2753522:1	+C	1	coding (924/927 nt)	PA2452 ←	hypothetical protein
Ancestor_2	2759253	A→G	0.092	intergenic (+71/+229)	PA2458 → / ← PA2459	hypothetical protein/hypothetical protein
Ancestor_2	2759256	G→A	0.092	intergenic (+74/+226)	PA2458 → / ← PA2459	hypothetical protein/hypothetical protein
Ancestor_2	2774690	G→A	0.058	A1372V (GCC→GTC)	PA2462 ←	hypothetical protein
Ancestor_2	2774692	A→G	0.056	R1371R (CGT→CGC) ‡	PA2462 ←	hypothetical protein
Ancestor_2	2774694	G→T	0.056	R1371S (CGT→AGT) ‡	PA2462 ←	hypothetical protein
Ancestor_2	2807694	Δ8 bp	1	coding (226-233/1044 nt)	mexT →	transcriptional regulator MexT
Ancestor_2	3016845:1	+C	1	coding (40/210 nt)	PA2668 ←	hypothetical protein
Ancestor_2	3083196:1	+G	1	coding (3347/3633 nt)	PA2727 →	hypothetical protein
Ancestor_2	3420618	A→G	0.061	D56D (GAT→GAC)	PA3055 ←	hypothetical protein
Ancestor_2	3420640	C→A	0.091	R49L (CGG→CTG)	PA3055 ←	hypothetical protein
Ancestor_2	3421033	C→T	0.134	A89A (GCG→GCA) ‡	PA3056 ←	hypothetical protein
Ancestor_2	3421034	G→T	0.129	A89E (GCG→GAG) ‡	PA3056 ←	hypothetical protein
Ancestor_2	3421039	C→G	0.143	A87A (GCG→GCC)	PA3056 ←	hypothetical protein
Ancestor_2	3421042	C→G	0.152	S86S (TCG→TCC) ‡	PA3056 ←	hypothetical protein
Ancestor_2	3421044	A→C	0.11	S86A (TCG→GCG) ‡	PA3056 ←	hypothetical protein
Ancestor_2	3421045	G→C	0.123	D85E (GAC→GAG)	PA3056 ←	hypothetical protein
Ancestor_2	3421053	C→T	0.189	V83I (GTC→ATC)	PA3056 ←	hypothetical protein
Ancestor_2	3421075	C→T	0.163	E75E (GAG→GAA)	PA3056 ←	hypothetical protein
Ancestor_2	3685556	C→T	0.069	V69V (GTG→GTA)	PA3292 ←	hypothetical protein
Ancestor_2	3874458	G→A	0.108	intergenic (+622/+196)	PA3463 → / ← PA3464	conserved hypothetical protein/hypothetical protein
Ancestor_2	3874468	C→A	0.089	intergenic (+632/+186)	PA3463 → / ← PA3464	conserved hypothetical protein/hypothetical protein
Ancestor_2	3874562	C→T	0.124	intergenic (+726/+92)	PA3463 → / ← PA3464	conserved hypothetical protein/hypothetical protein
Ancestor_2	3874569	G→A	0.108	intergenic (+733/+85)	PA3463 → / ← PA3464	conserved hypothetical protein/hypothetical protein
Ancestor_2	3919508:1	+C	1	intergenic (-77/+266)	PA3503 ← / ← PA3504	hypothetical protein/probable aldehyde dehydrogenase
Ancestor_2	4212201	A→G	1	H636R (CAC→CGC)	PA3760 →	N-Acetyl-D-Glucosamine phosphotransferase system transporter
Ancestor_2	4247415	T→A	0.056	Q75L (CAG→CTG)	PA3789 ←	hypothetical protein
Ancestor_2	4344266	A→G	1	L190L (CTT→CTC)	narK1 ←	nitrite extrusion protein 1
Ancestor_2	4448855	2 bp→GC	1	intergenic (+637/+37)	PA3969 → / ← amn	conserved hypothetical protein/AMP nucleosidase
Ancestor_2	4539469:1	+C	1	coding (314/378 nt)	PA4059 →	hypothetical protein
Ancestor_2	4839138	T→C	0.06	D583D (GAT→GAC)	pctB →	chemotactic transducer PctB
Ancestor_2	4869855	T→G	1	E158D (GAA→GAC)	PA4341 ←	probable transcriptional regulator
Ancestor_2	4888194:1	+G	1	coding (2/474 nt)	PA4360 ←	hypothetical protein
Ancestor_2	4924552	2 bp→GC	1	coding (531-532/837 nt)	PA4394 ←	conserved hypothetical protein
Ancestor_2	4972695	A→T	0.133	I213N (ATC→AAC)	trpS ←	tryptophanyl-tRNA synthetase
Ancestor_2	5033101:1	+C	1	coding (1614/1614 nt)	dppA1 →	probable binding protein component of ABC transporter
Ancestor_2	5071544	Δ4 bp	1	intergenic (+81/-1148)	pilB → / → pilD	type 4 fimbrial biogenesis protein PilB/type 4 prepilin peptidase PilD
Ancestor_2	5187140	G→A	0.089	G1912G (GGC→GGT)	cdrA ←	cyclic diguanylate-regulated TPS partner A CdrA
Ancestor_2	5187152	A→G	0.088	G1908G (GGT→GGC)	cdrA ←	cyclic diguanylate-regulated TPS partner A CdrA
Ancestor_2	5187191	G→A	0.122	D1895D (GAC→GAT)	cdrA ←	cyclic diguanylate-regulated TPS partner A CdrA
Ancestor_2	5187194	A→G	0.166	A1894A (GCT→GCC)	cdrA ←	cyclic diguanylate-regulated TPS partner A CdrA
Ancestor_2	5187197	G→A	0.164	D1893D (GAC→GAT)	cdrA ←	cyclic diguanylate-regulated TPS partner A CdrA
Ancestor_2	5187203	A→G	0.121	Y1891Y (TAT→TAC)	cdrA ←	cyclic diguanylate-regulated TPS partner A CdrA
Ancestor_2	5187219	C→G	0.192	G1886A (GGC→GCC)	cdrA ←	cyclic diguanylate-regulated TPS partner A CdrA
Ancestor_2	5187221	G→A	0.109	D1885D (GAC→GAT)	cdrA ←	cyclic diguanylate-regulated TPS partner A CdrA
Ancestor_2	5187224	G→A	0.075	A1884A (GCC→GCT)	cdrA ←	cyclic diguanylate-regulated TPS partner A CdrA
Ancestor_2	5187236	G→C	0.231	L1880L (CTC→CTG)	cdrA ←	cyclic diguanylate-regulated TPS partner A CdrA
Ancestor_2	5187242	C→T	0.155	A1878A (GCG→GCA)	cdrA ←	cyclic diguanylate-regulated TPS partner A CdrA
Ancestor_2	5187263	G→A	0.054	N1871N (AAC→AAT)	cdrA ←	cyclic diguanylate-regulated TPS partner A CdrA
Ancestor_2	5187275	Δ1 bp	0.05	coding (5601/6465 nt)	cdrA ←	cyclic diguanylate-regulated TPS partner A CdrA
Ancestor_2	5187284	A→G	0.087	Y1864Y (TAT→TAC)	cdrA ←	cyclic diguanylate-regulated TPS partner A CdrA
Ancestor_2	5187302	G→T	0.103	G1858G (GGC→GGA)	cdrA ←	cyclic diguanylate-regulated TPS partner A CdrA
Ancestor_2	5187308	T→G	0.085	G1856G (GGA→GGC)	cdrA ←	cyclic diguanylate-regulated TPS partner A CdrA
Ancestor_2	5187395	A→G	0.062	G1827G (GGT→GGC)	cdrA ←	cyclic diguanylate-regulated TPS partner A CdrA
Ancestor_2	5187446	G→A	0.051	Y1810Y (TAC→TAT)	cdrA ←	cyclic diguanylate-regulated TPS partner A CdrA
Ancestor_2	5187467	G→A	0.24	A1803A (GCC→GCT)	cdrA ←	cyclic diguanylate-regulated TPS partner A CdrA
Ancestor_2	5187485	T→C	0.164	A1797A (GCA→GCG)	cdrA ←	cyclic diguanylate-regulated TPS partner A CdrA
Ancestor_2	5187506	G→A	0.307	N1790N (AAC→AAT)	cdrA ←	cyclic diguanylate-regulated TPS partner A CdrA
Ancestor_2	5188193	A→G	0.12	A1561A (GCT→GCC)	cdrA ←	cyclic diguanylate-regulated TPS partner A CdrA
Ancestor_2	5188211	C→T	0.166	A1555A (GCG→GCA)	cdrA ←	cyclic diguanylate-regulated TPS partner A CdrA
Ancestor_2	5188475	G→A	0.556	N1467N (AAC→AAT)	cdrA ←	cyclic diguanylate-regulated TPS partner A CdrA
Ancestor_2	5189090	G→A	0.054	G1262G (GGC→GGT)	cdrA ←	cyclic diguanylate-regulated TPS partner A CdrA
Ancestor_2	5189093	A→G	0.061	N1261N (AAT→AAC)	cdrA ←	cyclic diguanylate-regulated TPS partner A CdrA
Ancestor_2	5189159	G→T	0.073	D1239E (GAC→GAA)	cdrA ←	cyclic diguanylate-regulated TPS partner A CdrA
Ancestor_2	5189299	A→G	0.224	L1193L (TTG→CTG)	cdrA ←	cyclic diguanylate-regulated TPS partner A CdrA
Ancestor_2	5189303	A→G	0.221	G1191G (GGT→GGC)	cdrA ←	cyclic diguanylate-regulated TPS partner A CdrA
Ancestor_2	5189325	G→C	0.145	T1184S (ACC→AGC)	cdrA ←	cyclic diguanylate-regulated TPS partner A CdrA
Ancestor_2	5189327	A→G	0.148	D1183D (GAT→GAC)	cdrA ←	cyclic diguanylate-regulated TPS partner A CdrA
Ancestor_2	5189330	A→G	0.184	G1182G (GGT→GGC)	cdrA ←	cyclic diguanylate-regulated TPS partner A CdrA
Ancestor_2	5189399	G→A	0.136	D1159D (GAC→GAT)	cdrA ←	cyclic diguanylate-regulated TPS partner A CdrA
Ancestor_2	5189402	G→A	0.095	A1158A (GCC→GCT)	cdrA ←	cyclic diguanylate-regulated TPS partner A CdrA
Ancestor_2	5189420	C→T	0.161	A1152A (GCG→GCA)	cdrA ←	cyclic diguanylate-regulated TPS partner A CdrA
Ancestor_2	5189516	A→G	0.051	N1120N (AAT→AAC)	cdrA ←	cyclic diguanylate-regulated TPS partner A CdrA
Ancestor_2	5189558	G→C	0.071	A1106A (GCC→GCG)	cdrA ←	cyclic diguanylate-regulated TPS partner A CdrA
Ancestor_2	5189561	A→G	0.056	G1105G (GGT→GGC)	cdrA ←	cyclic diguanylate-regulated TPS partner A CdrA
Ancestor_2	5189570	G→A	0.084	D1102D (GAC→GAT)	cdrA ←	cyclic diguanylate-regulated TPS partner A CdrA
Ancestor_2	5189585	C→G	0.104	G1097G (GGG→GGC)	cdrA ←	cyclic diguanylate-regulated TPS partner A CdrA
Ancestor_2	5189589	G→C	0.062	S1096C (TCC→TGC)	cdrA ←	cyclic diguanylate-regulated TPS partner A CdrA
Ancestor_2	5189591	C→G	0.136	V1095V (GTG→GTC)	cdrA ←	cyclic diguanylate-regulated TPS partner A CdrA
Ancestor_2	5189606	Δ1 bp	0.12	coding (3270/6465 nt)	cdrA ←	cyclic diguanylate-regulated TPS partner A CdrA
Ancestor_2	5189608:1	+T	0.119	coding (3268/6465 nt)	cdrA ←	cyclic diguanylate-regulated TPS partner A CdrA
Ancestor_2	5189657	G→C	0.162	L1073L (CTC→CTG)	cdrA ←	cyclic diguanylate-regulated TPS partner A CdrA
Ancestor_2	5189697	T→C	0.053	N1060S (AAC→AGC)	cdrA ←	cyclic diguanylate-regulated TPS partner A CdrA
Ancestor_2	5189703	G→T	0.059	T1058N (ACC→AAC)	cdrA ←	cyclic diguanylate-regulated TPS partner A CdrA
Ancestor_2	5237622	A→C	0.072	Q77P (CAG→CCG)	ipk →	isopentenyl monophosphate kinase
Ancestor_2	5237626	A→G	0.058	E78E (GAA→GAG)	ipk →	isopentenyl monophosphate kinase
Ancestor_2	5237629	C→T	0.057	A79A (GCC→GCT)	ipk →	isopentenyl monophosphate kinase
Ancestor_2	5237633	G→T	0.057	G81C (GGC→TGC)	ipk →	isopentenyl monophosphate kinase
Ancestor_2	5413944	A→C	0.073	L98R (CTG→CGG)	PA4822 ←	hypothetical protein
Ancestor_2	5472416:1	+G	1	intergenic (-374/-23)	PA4874 ← / → PA4875	conserved hypothetical protein/hypothetical protein
Ancestor_2	5655223	+CGG	1	coding (413/717 nt)	PA5024 →	conserved hypothetical protein
Ancestor_2	5725185	T→G	0.1	T20P (ACG→CCG)	tli5b1 ←	type VI secretion lipase immunity protein Tli5b1
Ancestor_2	5743461	2 bp→GC	1	coding (1292-1293/1680 nt)	hutU ←	urocanase
Ancestor_2	5786144	G→C	0.053	T187S (ACC→AGC)	PA5137 ←	hypothetical protein
Ancestor_2	5786467	G→A	0.05	R79R (CGC→CGT)	PA5137 ←	hypothetical protein
Ancestor_2	5786474	C→G	0.051	S77T (AGC→ACC)	PA5137 ←	hypothetical protein
Ancestor_2	5788197	C→G	0.056	R82R (CGG→CGC)	PA5139 ←	hypothetical protein
Ancestor_2	6098781	G→C	1	G586G (GGG→GGC)	soxA →	sarcosine oxidase alpha subunit
Ancestor_2	6115455	T→G	1	K286N (AAA→AAC)	mtr ←	tryptophan permease
Ancestor_3	54815	G→A	0.071	intergenic (+1294/-1731)	PA0041 → / → PA0042	probable hemagglutinin/hypothetical protein
Ancestor_3	109047	T→A	0.074	L276Q (CTG→CAG)	clpV1 →	ClpV1
Ancestor_3	165499	C→G	0.055	S80T (AGC→ACC)	PA0145 ←	hypothetical protein
Ancestor_3	169284	Δ1 bp	1	intergenic (+121/-77)	PA0148 → / → PA0149	adenine deaminase/probable sigma-70 factor ECF subfamily
Ancestor_3	411130	(C)5→4	1	intergenic (-196/-94)	laoC ← / → laoR	LaoC/LaoR
Ancestor_3	413850	T→C	1	intergenic (-10/+83)	PA0369 ← / ← PA0370	Uncharacterized protein/conserved hypothetical protein
Ancestor_3	513193	A→T	0.051	L412Q (CTG→CAG)	dbpA ←	RNA helicase DbpA
Ancestor_3	667029:1	+C	1	intergenic (+35/-79)	agtB → / → agtC	AgtB/AgtC
Ancestor_3	740419:1	+C	1	coding (217/1146 nt)	hxcY →	HxcY
Ancestor_3	789170	C→T	0.156	T9T (ACC→ACT)	PA0717 →	hypothetical protein of bacteriophage Pf1
Ancestor_3	789185	A→C	0.2	T14T (ACA→ACC)	PA0717 →	hypothetical protein of bacteriophage Pf1
Ancestor_3	789219	G→A	0.262	G26S (GGT→AGT) ‡	PA0717 →	hypothetical protein of bacteriophage Pf1
Ancestor_3	789220	G→T	0.255	G26V (GGT→GTT) ‡	PA0717 →	hypothetical protein of bacteriophage Pf1
Ancestor_3	789266	C→T	0.324	V41V (GTC→GTT)	PA0717 →	hypothetical protein of bacteriophage Pf1
Ancestor_3	789288	C→T	0.329	R49C (CGC→TGC)	PA0717 →	hypothetical protein of bacteriophage Pf1
Ancestor_3	789332	C→T	0.373	Y63Y (TAC→TAT)	PA0717 →	hypothetical protein of bacteriophage Pf1
Ancestor_3	789409	C→G	0.481	A17G (GCC→GGC)	PA0718 →	hypothetical protein of bacteriophage Pf1
Ancestor_3	789439	T→C	0.487	V27A (GTC→GCC)	PA0718 →	hypothetical protein of bacteriophage Pf1
Ancestor_3	789470	A→G	0.487	P37P (CCA→CCG)	PA0718 →	hypothetical protein of bacteriophage Pf1
Ancestor_3	789473	C→T	0.488	D38D (GAC→GAT)	PA0718 →	hypothetical protein of bacteriophage Pf1
Ancestor_3	789476	T→C	0.487	C39C (TGT→TGC)	PA0718 →	hypothetical protein of bacteriophage Pf1
Ancestor_3	789505	G→A	0.494	G49D (GGT→GAT)	PA0718 →	hypothetical protein of bacteriophage Pf1
Ancestor_3	789602	G→A	0.499	K81K (AAG→AAA)	PA0718 →	hypothetical protein of bacteriophage Pf1
Ancestor_3	789605	C→T	0.511	P82P (CCC→CCT)	PA0718 →	hypothetical protein of bacteriophage Pf1
Ancestor_3	789614	T→C	0.522	F85F (TTT→TTC)	PA0718 →	hypothetical protein of bacteriophage Pf1
Ancestor_3	789651	A→C	0.496	intergenic (+1/-3)	PA0718 → / → PA0719	hypothetical protein of bacteriophage Pf1/hypothetical protein of bacteriophage Pf1
Ancestor_3	789659	T→C	0.502	L2L (CTT→CTC)	PA0719 →	hypothetical protein of bacteriophage Pf1
Ancestor_3	789760	C→T	0.468	P36L (CCT→CTT)	PA0719 →	hypothetical protein of bacteriophage Pf1
Ancestor_3	789791	G→C	0.451	R46R (CGG→CGC)	PA0719 →	hypothetical protein of bacteriophage Pf1
Ancestor_3	789833	G→T	0.455	L60L (CTG→CTT)	PA0719 →	hypothetical protein of bacteriophage Pf1
Ancestor_3	789960	A→C	0.485	R103R (AGA→CGA)	PA0719 →	hypothetical protein of bacteriophage Pf1
Ancestor_3	789980	T→C	0.479	D109D (GAT→GAC)	PA0719 →	hypothetical protein of bacteriophage Pf1
Ancestor_3	789985	C→A	0.45	S111Y (TCC→TAC)	PA0719 →	hypothetical protein of bacteriophage Pf1
Ancestor_3	789987	C→T	0.453	P112S (CCG→TCG)	PA0719 →	hypothetical protein of bacteriophage Pf1
Ancestor_3	789997	C→T	0.496	P115L (CCG→CTG)	PA0719 →	hypothetical protein of bacteriophage Pf1
Ancestor_3	790219	C→T	0.515	T18T (ACC→ACT)	PA0720 →	helix destabilizing protein of bacteriophage Pf1
Ancestor_3	790228	T→C	0.478	Y21Y (TAT→TAC)	PA0720 →	helix destabilizing protein of bacteriophage Pf1
Ancestor_3	790267	A→G	0.474	Q34Q (CAA→CAG)	PA0720 →	helix destabilizing protein of bacteriophage Pf1
Ancestor_3	790291	T→C	0.443	G42G (GGT→GGC)	PA0720 →	helix destabilizing protein of bacteriophage Pf1
Ancestor_3	790312	A→C	0.436	G49G (GGA→GGC)	PA0720 →	helix destabilizing protein of bacteriophage Pf1
Ancestor_3	790378	G→A	0.426	P71P (CCG→CCA)	PA0720 →	helix destabilizing protein of bacteriophage Pf1
Ancestor_3	790408	T→C	0.439	R81R (CGT→CGC)	PA0720 →	helix destabilizing protein of bacteriophage Pf1
Ancestor_3	790429	C→T	0.431	G88G (GGC→GGT)	PA0720 →	helix destabilizing protein of bacteriophage Pf1
Ancestor_3	790447	G→A	0.45	Q94Q (CAG→CAA)	PA0720 →	helix destabilizing protein of bacteriophage Pf1
Ancestor_3	790453	A→T	0.422	L96L (CTA→CTT)	PA0720 →	helix destabilizing protein of bacteriophage Pf1
Ancestor_3	790477	C→T	0.484	G104G (GGC→GGT)	PA0720 →	helix destabilizing protein of bacteriophage Pf1
Ancestor_3	790485	T→C	0.486	M107T (ATG→ACG) ‡	PA0720 →	helix destabilizing protein of bacteriophage Pf1
Ancestor_3	790486	G→C	0.486	M107I (ATG→ATC) ‡	PA0720 →	helix destabilizing protein of bacteriophage Pf1
Ancestor_3	790521	T→C	0.52	V119A (GTG→GCG) ‡	PA0720 →	helix destabilizing protein of bacteriophage Pf1
Ancestor_3	790522	G→A	0.516	V119V (GTG→GTA) ‡	PA0720 →	helix destabilizing protein of bacteriophage Pf1
Ancestor_3	790580	A→T	0.575	T139S (ACC→TCC)	PA0720 →	helix destabilizing protein of bacteriophage Pf1
Ancestor_3	790597	G→C	0.56	A144A (GCG→GCC)	PA0720 →	helix destabilizing protein of bacteriophage Pf1
Ancestor_3	790604	C→G	0.566	intergenic (+4/-13)	PA0720 → / → pfsE	helix destabilizing protein of bacteriophage Pf1/Pf superinfection exclusion PfsE
Ancestor_3	790640	C→T	0.564	F8F (TTC→TTT)	pfsE →	Pf superinfection exclusion PfsE
Ancestor_3	790701	G→A	0.549	A29T (GCT→ACT)	pfsE →	Pf superinfection exclusion PfsE
Ancestor_3	790718	C→T	0.535	intergenic (+9/-4)	pfsE → / → PA0722	Pf superinfection exclusion PfsE/hypothetical protein of bacteriophage Pf1
Ancestor_3	791138	C→G	0.45	G51G (GGC→GGG)	coaB →	coat protein B of bacteriophage Pf1
Ancestor_3	791198	T→C	0.492	V71V (GTT→GTC)	coaB →	coat protein B of bacteriophage Pf1
Ancestor_3	791759	T→G	0.505	S130S (TCT→TCG)	PA0724 →	probable coat protein A of bacteriophage Pf1
Ancestor_3	791868	C→T	0.509	L167L (CTG→TTG)	PA0724 →	probable coat protein A of bacteriophage Pf1
Ancestor_3	791924	A→C	0.472	G185G (GGA→GGC)	PA0724 →	probable coat protein A of bacteriophage Pf1
Ancestor_3	791927	G→A	0.474	Q186Q (CAG→CAA)	PA0724 →	probable coat protein A of bacteriophage Pf1
Ancestor_3	791929	A→G	0.476	N187S (AAT→AGT) ‡	PA0724 →	probable coat protein A of bacteriophage Pf1
Ancestor_3	791930	T→C	0.473	N187N (AAT→AAC) ‡	PA0724 →	probable coat protein A of bacteriophage Pf1
Ancestor_3	791942	T→C	0.479	D191D (GAT→GAC)	PA0724 →	probable coat protein A of bacteriophage Pf1
Ancestor_3	792114	A→G	0.495	S249G (AGT→GGT)	PA0724 →	probable coat protein A of bacteriophage Pf1
Ancestor_3	792119	C→T	0.489	D250D (GAC→GAT)	PA0724 →	probable coat protein A of bacteriophage Pf1
Ancestor_3	792124	G→A	0.491	G252D (GGC→GAC)	PA0724 →	probable coat protein A of bacteriophage Pf1
Ancestor_3	792152	T→C	0.476	N261N (AAT→AAC)	PA0724 →	probable coat protein A of bacteriophage Pf1
Ancestor_3	792188	C→T	0.486	G273G (GGC→GGT)	PA0724 →	probable coat protein A of bacteriophage Pf1
Ancestor_3	792190	(GCG)2→1	0.456	coding (821-823/1263 nt)	PA0724 →	probable coat protein A of bacteriophage Pf1
Ancestor_3	792275	C→T	0.495	N302N (AAC→AAT)	PA0724 →	probable coat protein A of bacteriophage Pf1
Ancestor_3	792317	C→A	0.495	P316P (CCC→CCA)	PA0724 →	probable coat protein A of bacteriophage Pf1
Ancestor_3	792326	C→T	0.501	P319P (CCC→CCT)	PA0724 →	probable coat protein A of bacteriophage Pf1
Ancestor_3	792359	C→T	0.512	T330T (ACC→ACT)	PA0724 →	probable coat protein A of bacteriophage Pf1
Ancestor_3	792401	C→A	0.503	D344E (GAC→GAA)	PA0724 →	probable coat protein A of bacteriophage Pf1
Ancestor_3	792443	T→C	0.518	D358D (GAT→GAC)	PA0724 →	probable coat protein A of bacteriophage Pf1
Ancestor_3	792455	C→T	0.524	G362G (GGC→GGT)	PA0724 →	probable coat protein A of bacteriophage Pf1
Ancestor_3	792590	G→A	0.505	L407L (CTG→CTA)	PA0724 →	probable coat protein A of bacteriophage Pf1
Ancestor_3	792608	C→T	0.514	A413A (GCC→GCT)	PA0724 →	probable coat protein A of bacteriophage Pf1
Ancestor_3	792696	C→T	0.432	D20D (GAC→GAT)	PA0725 →	hypothetical protein of bacteriophage Pf1
Ancestor_3	792834	C→T	0.475	S66S (AGC→AGT)	PA0725 →	hypothetical protein of bacteriophage Pf1
Ancestor_3	792882	T→G	0.493	G82G (GGT→GGG)	PA0725 →	hypothetical protein of bacteriophage Pf1
Ancestor_3	793143	T→C	0.456	F49F (TTT→TTC)	PA0726 →	hypothetical protein of bacteriophage Pf1
Ancestor_3	793242	T→G	0.465	G82G (GGT→GGG)	PA0726 →	hypothetical protein of bacteriophage Pf1
Ancestor_3	793284	A→G	0.477	K96K (AAA→AAG)	PA0726 →	hypothetical protein of bacteriophage Pf1
Ancestor_3	793347	G→A	0.507	A117A (GCG→GCA)	PA0726 →	hypothetical protein of bacteriophage Pf1
Ancestor_3	793389	T→C	0.507	H131H (CAT→CAC)	PA0726 →	hypothetical protein of bacteriophage Pf1
Ancestor_3	793410	T→C	0.511	I138I (ATT→ATC)	PA0726 →	hypothetical protein of bacteriophage Pf1
Ancestor_3	793641	G→A	0.438	Q215Q (CAG→CAA)	PA0726 →	hypothetical protein of bacteriophage Pf1
Ancestor_3	793757	C→G	0.453	A254G (GCT→GGT)	PA0726 →	hypothetical protein of bacteriophage Pf1
Ancestor_3	793837	A→G	0.448	T281A (ACG→GCG)	PA0726 →	hypothetical protein of bacteriophage Pf1
Ancestor_3	793950	T→C	0.429	L318L (CTT→CTC)	PA0726 →	hypothetical protein of bacteriophage Pf1
Ancestor_3	793996	C→T	0.408	L334L (CTG→TTG)	PA0726 →	hypothetical protein of bacteriophage Pf1
Ancestor_3	794001	C→G	0.412	D335E (GAC→GAG)	PA0726 →	hypothetical protein of bacteriophage Pf1
Ancestor_3	794064	A→G	0.435	V356V (GTA→GTG)	PA0726 →	hypothetical protein of bacteriophage Pf1
Ancestor_3	794106	G→C	0.439	E370D (GAG→GAC)	PA0726 →	hypothetical protein of bacteriophage Pf1
Ancestor_3	794128	A→G	0.404	T378A (ACC→GCC)	PA0726 →	hypothetical protein of bacteriophage Pf1
Ancestor_3	794140	C→G	0.416	P382A (CCC→GCC)	PA0726 →	hypothetical protein of bacteriophage Pf1
Ancestor_3	794162	T→C	0.435	V389A (GTT→GCT)	PA0726 →	hypothetical protein of bacteriophage Pf1
Ancestor_3	794178	T→C	0.443	V394V (GTT→GTC)	PA0726 →	hypothetical protein of bacteriophage Pf1
Ancestor_3	794184	C→G	0.45	A396A (GCC→GCG)	PA0726 →	hypothetical protein of bacteriophage Pf1
Ancestor_3	794195	C→T	0.467	A400V (GCA→GTA)	PA0726 →	hypothetical protein of bacteriophage Pf1
Ancestor_3	794208	G→T	0.503	G404G (GGG→GGT)	PA0726 →	hypothetical protein of bacteriophage Pf1
Ancestor_3	794265	G→C	0.517	Q423H (CAG→CAC)	PA0726 →	hypothetical protein of bacteriophage Pf1
Ancestor_3	794290	C→T	0.52	intergenic (+19/-211)	PA0726 → / → PA0727	hypothetical protein of bacteriophage Pf1/Pf replication initiator protein
Ancestor_3	794291	C→T	0.522	intergenic (+20/-210)	PA0726 → / → PA0727	hypothetical protein of bacteriophage Pf1/Pf replication initiator protein
Ancestor_3	794328	A→T	0.471	intergenic (+57/-173)	PA0726 → / → PA0727	hypothetical protein of bacteriophage Pf1/Pf replication initiator protein
Ancestor_3	794430	C→T	0.201	intergenic (+159/-71)	PA0726 → / → PA0727	hypothetical protein of bacteriophage Pf1/Pf replication initiator protein
Ancestor_3	794612	C→T	0.154	L38L (CTG→TTG)	PA0727 →	Pf replication initiator protein
Ancestor_3	794629	T→C	0.202	I43I (ATT→ATC)	PA0727 →	Pf replication initiator protein
Ancestor_3	794647	T→C	0.226	D49D (GAT→GAC)	PA0727 →	Pf replication initiator protein
Ancestor_3	794650	G→C	0.235	T50T (ACG→ACC)	PA0727 →	Pf replication initiator protein
Ancestor_3	794674	A→G	0.294	K58K (AAA→AAG)	PA0727 →	Pf replication initiator protein
Ancestor_3	794675	C→T	0.296	L59F (CTC→TTC) ‡	PA0727 →	Pf replication initiator protein
Ancestor_3	794677	C→G	0.297	L59L (CTC→CTG) ‡	PA0727 →	Pf replication initiator protein
Ancestor_3	794680	G→C	0.306	R60R (CGG→CGC)	PA0727 →	Pf replication initiator protein
Ancestor_3	794707	C→G	0.358	L69L (CTC→CTG)	PA0727 →	Pf replication initiator protein
Ancestor_3	794740	G→A	0.413	E80E (GAG→GAA)	PA0727 →	Pf replication initiator protein
Ancestor_3	794755	C→T	0.442	R85R (CGC→CGT)	PA0727 →	Pf replication initiator protein
Ancestor_3	794770	C→T	0.441	S90S (TCC→TCT)	PA0727 →	Pf replication initiator protein
Ancestor_3	794797	T→C	0.45	A99A (GCT→GCC)	PA0727 →	Pf replication initiator protein
Ancestor_3	794806	T→C	0.467	G102G (GGT→GGC)	PA0727 →	Pf replication initiator protein
Ancestor_3	794818	A→G	0.492	L106L (CTA→CTG)	PA0727 →	Pf replication initiator protein
Ancestor_3	794827	T→C	0.512	N109N (AAT→AAC)	PA0727 →	Pf replication initiator protein
Ancestor_3	794875	A→G	0.432	V125V (GTA→GTG)	PA0727 →	Pf replication initiator protein
Ancestor_3	794881	T→C	0.437	P127P (CCT→CCC)	PA0727 →	Pf replication initiator protein
Ancestor_3	794888	C→A	0.396	L130I (CTC→ATC) ‡	PA0727 →	Pf replication initiator protein
Ancestor_3	794890	C→T	0.401	L130L (CTC→CTT) ‡	PA0727 →	Pf replication initiator protein
Ancestor_3	794893	T→C	0.405	D131D (GAT→GAC)	PA0727 →	Pf replication initiator protein
Ancestor_3	794908	C→T	0.446	R136R (CGC→CGT)	PA0727 →	Pf replication initiator protein
Ancestor_3	794932	T→C	0.462	D144D (GAT→GAC)	PA0727 →	Pf replication initiator protein
Ancestor_3	794933	T→C	0.446	L145L (TTG→CTG)	PA0727 →	Pf replication initiator protein
Ancestor_3	794941	T→A	0.452	A147A (GCT→GCA)	PA0727 →	Pf replication initiator protein
Ancestor_3	794944	C→G	0.455	A148A (GCC→GCG)	PA0727 →	Pf replication initiator protein
Ancestor_3	794962	A→G	0.46	E154E (GAA→GAG)	PA0727 →	Pf replication initiator protein
Ancestor_3	794974	C→A	0.463	A158A (GCC→GCA)	PA0727 →	Pf replication initiator protein
Ancestor_3	794977	T→C	0.461	A159A (GCT→GCC)	PA0727 →	Pf replication initiator protein
Ancestor_3	794989	C→G	0.475	A163A (GCC→GCG)	PA0727 →	Pf replication initiator protein
Ancestor_3	794990	T→C	0.471	L164L (TTG→CTG)	PA0727 →	Pf replication initiator protein
Ancestor_3	794995	C→T	0.472	D165D (GAC→GAT)	PA0727 →	Pf replication initiator protein
Ancestor_3	795009	A→C	0.434	K170T (AAA→ACA) ‡	PA0727 →	Pf replication initiator protein
Ancestor_3	795010	A→G	0.435	K170K (AAA→AAG) ‡	PA0727 →	Pf replication initiator protein
Ancestor_3	795013	G→T	0.432	P171P (CCG→CCT)	PA0727 →	Pf replication initiator protein
Ancestor_3	795016	Δ1 bp	0.432	coding (516/1293 nt)	PA0727 →	Pf replication initiator protein
Ancestor_3	795017	C→G	0.432	R173G (CGC→GGC)	PA0727 →	Pf replication initiator protein
Ancestor_3	795019:1	+T	0.432	coding (519/1293 nt)	PA0727 →	Pf replication initiator protein
Ancestor_3	795025	G→C	0.436	L175L (CTG→CTC)	PA0727 →	Pf replication initiator protein
Ancestor_3	795028	G→T	0.432	V176V (GTG→GTT)	PA0727 →	Pf replication initiator protein
Ancestor_3	795031	C→T	0.415	D177D (GAC→GAT)	PA0727 →	Pf replication initiator protein
Ancestor_3	795040	T→C	0.452	H180H (CAT→CAC)	PA0727 →	Pf replication initiator protein
Ancestor_3	795043	T→C	0.444	C181C (TGT→TGC)	PA0727 →	Pf replication initiator protein
Ancestor_3	795058	G→A	0.441	V186V (GTG→GTA)	PA0727 →	Pf replication initiator protein
Ancestor_3	795061	A→G	0.44	R187R (CGA→CGG)	PA0727 →	Pf replication initiator protein
Ancestor_3	795088	A→G	0.439	E196E (GAA→GAG)	PA0727 →	Pf replication initiator protein
Ancestor_3	795136	C→T	0.445	F212F (TTC→TTT)	PA0727 →	Pf replication initiator protein
Ancestor_3	795238	C→T	0.43	N246N (AAC→AAT)	PA0727 →	Pf replication initiator protein
Ancestor_3	795289	C→G	0.445	V263V (GTC→GTG)	PA0727 →	Pf replication initiator protein
Ancestor_3	795296	C→A	0.439	L266I (CTC→ATC)	PA0727 →	Pf replication initiator protein
Ancestor_3	795301	A→G	0.429	E267E (GAA→GAG)	PA0727 →	Pf replication initiator protein
Ancestor_3	795304	C→T	0.43	F268F (TTC→TTT)	PA0727 →	Pf replication initiator protein
Ancestor_3	795309	T→A	0.413	F270Y (TTC→TAC) ‡	PA0727 →	Pf replication initiator protein
Ancestor_3	795310	C→T	0.395	F270F (TTC→TTT) ‡	PA0727 →	Pf replication initiator protein
Ancestor_3	795313	T→C	0.384	H271H (CAT→CAC)	PA0727 →	Pf replication initiator protein
Ancestor_3	795349	C→T	0.417	R283R (CGC→CGT)	PA0727 →	Pf replication initiator protein
Ancestor_3	795355	T→C	0.411	A285A (GCT→GCC)	PA0727 →	Pf replication initiator protein
Ancestor_3	795370	T→C	0.405	I290I (ATT→ATC)	PA0727 →	Pf replication initiator protein
Ancestor_3	795385	T→C	0.397	Y295Y (TAT→TAC)	PA0727 →	Pf replication initiator protein
Ancestor_3	795391	G→C	0.393	G297G (GGG→GGC)	PA0727 →	Pf replication initiator protein
Ancestor_3	795403	C→T	0.336	H301H (CAC→CAT)	PA0727 →	Pf replication initiator protein
Ancestor_3	795406	G→A	0.336	L302L (CTG→CTA)	PA0727 →	Pf replication initiator protein
Ancestor_3	795409	A→G	0.335	Q303Q (CAA→CAG)	PA0727 →	Pf replication initiator protein
Ancestor_3	795412	A→G	0.332	G304G (GGA→GGG)	PA0727 →	Pf replication initiator protein
Ancestor_3	795424	C→T	0.326	Y308Y (TAC→TAT)	PA0727 →	Pf replication initiator protein
Ancestor_3	795433	A→G	0.291	E311E (GAA→GAG)	PA0727 →	Pf replication initiator protein
Ancestor_3	795436:1	+A	0.286	coding (936/1293 nt)	PA0727 →	Pf replication initiator protein
Ancestor_3	795440	A→C	0.291	K314Q (AAG→CAG) ‡	PA0727 →	Pf replication initiator protein
Ancestor_3	795441	A→G	0.291	K314R (AAG→AGG) ‡	PA0727 →	Pf replication initiator protein
Ancestor_3	795442	G→T	0.29	K314N (AAG→AAT) ‡	PA0727 →	Pf replication initiator protein
Ancestor_3	795443	C→G	0.295	L315V (CTG→GTG)	PA0727 →	Pf replication initiator protein
Ancestor_3	795448	G→C	0.29	L316L (CTG→CTC)	PA0727 →	Pf replication initiator protein
Ancestor_3	795449	A→T	0.288	S317C (AGC→TGC) ‡	PA0727 →	Pf replication initiator protein
Ancestor_3	795450	G→C	0.293	S317T (AGC→ACC) ‡	PA0727 →	Pf replication initiator protein
Ancestor_3	795454:1	+G	0.291	coding (954/1293 nt)	PA0727 →	Pf replication initiator protein
Ancestor_3	795456	C→G	0.29	T319R (ACG→AGG)	PA0727 →	Pf replication initiator protein
Ancestor_3	795460	G→A	0.29	A320A (GCG→GCA)	PA0727 →	Pf replication initiator protein
Ancestor_3	795461	Δ1 bp	0.29	coding (961/1293 nt)	PA0727 →	Pf replication initiator protein
Ancestor_3	795463	C→G	0.29	V321V (GTC→GTG)	PA0727 →	Pf replication initiator protein
Ancestor_3	795466	C→T	0.291	Y322Y (TAC→TAT)	PA0727 →	Pf replication initiator protein
Ancestor_3	795469	T→C	0.3	D323D (GAT→GAC)	PA0727 →	Pf replication initiator protein
Ancestor_3	795470	C→G	0.298	P324A (CCG→GCG) ‡	PA0727 →	Pf replication initiator protein
Ancestor_3	795472	G→C	0.294	P324P (CCG→CCC) ‡	PA0727 →	Pf replication initiator protein
Ancestor_3	795667	T→C	0.35	R389R (CGT→CGC)	PA0727 →	Pf replication initiator protein
Ancestor_3	795671	C→T	0.348	L391L (CTG→TTG)	PA0727 →	Pf replication initiator protein
Ancestor_3	795742	C→T	0.196	H414H (CAC→CAT)	PA0727 →	Pf replication initiator protein
Ancestor_3	795745	A→C	0.188	I415I (ATA→ATC)	PA0727 →	Pf replication initiator protein
Ancestor_3	795754	G→C	0.165	L418L (CTG→CTC)	PA0727 →	Pf replication initiator protein
Ancestor_3	795766	G→C	0.124	R422R (CGG→CGC)	PA0727 →	Pf replication initiator protein
Ancestor_3	816532:1	+C	1	intergenic (-520/-550)	PA0747 ← / → PA0749	probable aldehyde dehydrogenase/hypothetical protein
Ancestor_3	891100:1	+C	1	intergenic (-246/+42)	PA0812 ← / ← PA0813	hypothetical protein/hypothetical protein
Ancestor_3	961592	G→A	0.056	V75I (GTC→ATC)	PA0879 →	probable acyl-CoA dehydrogenase
Ancestor_3	1116213:1	+C	1	coding (1/288 nt)	PA1029 →	hypothetical protein
Ancestor_3	1215659:1	+G	1	coding (376/444 nt)	PA1122 →	putative peptide deformylase
Ancestor_3	1254401	T→A	0.082	intergenic (-92/-641)	nrdA ← / → PA1157	NrdA catalytic component of class Ia ribonucleotide reductase/probable two-component response regulator
Ancestor_3	1255431	C→A	0.068	A130A (GCC→GCA)	PA1157 →	probable two-component response regulator
Ancestor_3	1275768	Δ1 bp	1	coding (31/2490 nt)	napA ←	periplasmic nitrate reductase protein NapA
Ancestor_3	1440625	Δ1 bp	1	coding (1920/1971 nt)	PA1327 →	probable protease
Ancestor_3	1445357:1	+G	1	intergenic (-86/+48)	PA1332 ← / ← PA1333	hypothetical protein/hypothetical protein
Ancestor_3	1467482:1	+G	1	intergenic (-162/+6)	PA1352 ← / ← PA1353	conserved hypothetical protein/hypothetical protein
Ancestor_3	1467484:1	+G	1	intergenic (-164/+4)	PA1352 ← / ← PA1353	conserved hypothetical protein/hypothetical protein
Ancestor_3	1589438	G→C	1	G34A (GGC→GCC)	PA1459 →	probable methyltransferase
Ancestor_3	1835045:1	+C	1	coding (653/750 nt)	masA →	enolase-phosphatase E-1
Ancestor_3	2038042	T→C	0.155	N534N (AAT→AAC)	PA1874 →	hypothetical protein
Ancestor_3	2038062	C→T	0.189	T541I (ACC→ATC)	PA1874 →	hypothetical protein
Ancestor_3	2038074	C→G	0.229	A545G (GCC→GGC)	PA1874 →	hypothetical protein
Ancestor_3	2038077	A→G	0.258	N546S (AAC→AGC)	PA1874 →	hypothetical protein
Ancestor_3	2038088	T→A	0.163	S550T (TCT→ACT) ‡	PA1874 →	hypothetical protein
Ancestor_3	2038089	C→G	0.143	S550C (TCT→TGT) ‡	PA1874 →	hypothetical protein
Ancestor_3	2038090	T→C	0.163	S550S (TCT→TCC) ‡	PA1874 →	hypothetical protein
Ancestor_3	2038105	C→G	0.162	T555T (ACC→ACG)	PA1874 →	hypothetical protein
Ancestor_3	2038114	G→C	0.112	P558P (CCG→CCC)	PA1874 →	hypothetical protein
Ancestor_3	2038406	G→A	0.203	A656T (GCC→ACC)	PA1874 →	hypothetical protein
Ancestor_3	2038549	G→C	0.131	G703G (GGG→GGC)	PA1874 →	hypothetical protein
Ancestor_3	2038588	T→A	0.109	T716T (ACT→ACA)	PA1874 →	hypothetical protein
Ancestor_3	2039291	G→A	0.125	V951I (GTC→ATC) ‡	PA1874 →	hypothetical protein
Ancestor_3	2039292	T→C	0.129	V951A (GTC→GCC) ‡	PA1874 →	hypothetical protein
Ancestor_3	2039770	T→C	0.17	N1110N (AAT→AAC)	PA1874 →	hypothetical protein
Ancestor_3	2039778	C→G	0.223	A1113G (GCC→GGC)	PA1874 →	hypothetical protein
Ancestor_3	2039780	G→C	0.137	E1114Q (GAG→CAG)	PA1874 →	hypothetical protein
Ancestor_3	2039783	G→A	0.19	V1115I (GTC→ATC) ‡	PA1874 →	hypothetical protein
Ancestor_3	2039784	T→C	0.167	V1115A (GTC→GCC) ‡	PA1874 →	hypothetical protein
Ancestor_3	2039812	C→G	0.12	T1124T (ACC→ACG)	PA1874 →	hypothetical protein
Ancestor_3	2039814	A→T	0.155	Y1125F (TAC→TTC)	PA1874 →	hypothetical protein
Ancestor_3	2039822	T→A	0.112	S1128T (TCC→ACC) ‡	PA1874 →	hypothetical protein
Ancestor_3	2039823	C→G	0.111	S1128C (TCC→TGC) ‡	PA1874 →	hypothetical protein
Ancestor_3	2039827	G→C	0.118	T1129T (ACG→ACC)	PA1874 →	hypothetical protein
Ancestor_3	2039831	A→C	0.155	I1131L (ATC→CTC) ‡	PA1874 →	hypothetical protein
Ancestor_3	2039833	C→G	0.092	I1131M (ATC→ATG) ‡	PA1874 →	hypothetical protein
Ancestor_3	2040057	G→C	0.124	S1206T (AGC→ACC)	PA1874 →	hypothetical protein
Ancestor_3	2040242	C→A	0.058	L1268I (CTC→ATC)	PA1874 →	hypothetical protein
Ancestor_3	2040250	C→T	0.082	D1270D (GAC→GAT)	PA1874 →	hypothetical protein
Ancestor_3	2040272	G→C	0.136	E1278Q (GAA→CAA) ‡	PA1874 →	hypothetical protein
Ancestor_3	2040274	A→G	0.163	E1278E (GAA→GAG) ‡	PA1874 →	hypothetical protein
Ancestor_3	2040275	A→G	0.153	T1279A (ACC→GCC) ‡	PA1874 →	hypothetical protein
Ancestor_3	2040276	C→T	0.174	T1279I (ACC→ATC) ‡	PA1874 →	hypothetical protein
Ancestor_3	2040310	Δ1 bp	0.071	coding (3870/7407 nt)	PA1874 →	hypothetical protein
Ancestor_3	2040335	A→T	0.09	T1299S (ACG→TCG)	PA1874 →	hypothetical protein
Ancestor_3	2040341	G→A	0.137	V1301I (GTC→ATC)	PA1874 →	hypothetical protein
Ancestor_3	2040364	T→G	0.12	P1308P (CCT→CCG)	PA1874 →	hypothetical protein
Ancestor_3	2040367	G→C	0.12	A1309A (GCG→GCC)	PA1874 →	hypothetical protein
Ancestor_3	2040456	A→G	0.124	N1339S (AAC→AGC)	PA1874 →	hypothetical protein
Ancestor_3	2040460	T→C	0.151	G1340G (GGT→GGC)	PA1874 →	hypothetical protein
Ancestor_3	2040521	A→G	0.187	T1361A (ACC→GCC) ‡	PA1874 →	hypothetical protein
Ancestor_3	2040522	C→T	0.16	T1361I (ACC→ATC) ‡	PA1874 →	hypothetical protein
Ancestor_3	2040532	T→C	0.09	D1364D (GAT→GAC)	PA1874 →	hypothetical protein
Ancestor_3	2040563	T→A	0.217	S1375T (TCG→ACG)	PA1874 →	hypothetical protein
Ancestor_3	2040567	A→C	0.215	Q1376P (CAA→CCA) ‡	PA1874 →	hypothetical protein
Ancestor_3	2040568	A→G	0.249	Q1376Q (CAA→CAG) ‡	PA1874 →	hypothetical protein
Ancestor_3	2040572	C→G	0.154	P1378A (CCC→GCC)	PA1874 →	hypothetical protein
Ancestor_3	2040583	C→G	0.141	T1381T (ACC→ACG)	PA1874 →	hypothetical protein
Ancestor_3	2040970	G→C	0.09	A1510A (GCG→GCC)	PA1874 →	hypothetical protein
Ancestor_3	2040992	G→A	0.188	G1518S (GGC→AGC) ‡	PA1874 →	hypothetical protein
Ancestor_3	2040993	G→A	0.125	G1518D (GGC→GAC) ‡	PA1874 →	hypothetical protein
Ancestor_3	2041010	C→G	0.1	Q1524E (CAG→GAG)	PA1874 →	hypothetical protein
Ancestor_3	2041013	G→A	0.126	A1525T (GCC→ACC)	PA1874 →	hypothetical protein
Ancestor_3	2041041	C→G	0.114	T1534R (ACG→AGG) ‡	PA1874 →	hypothetical protein
Ancestor_3	2041042	G→C	0.361	T1534T (ACG→ACC) ‡	PA1874 →	hypothetical protein
Ancestor_3	2041057	C→G	0.136	T1539T (ACC→ACG)	PA1874 →	hypothetical protein
Ancestor_3	2041075	C→G	0.205	T1545T (ACC→ACG)	PA1874 →	hypothetical protein
Ancestor_3	2041079	A→G	0.134	I1547V (ATC→GTC)	PA1874 →	hypothetical protein
Ancestor_3	2041319	T→A	0.23	S1627T (TCG→ACG)	PA1874 →	hypothetical protein
Ancestor_3	2041325	A→G	0.094	I1629V (ATC→GTC)	PA1874 →	hypothetical protein
Ancestor_3	2041506	T→C	0.132	V1689A (GTC→GCC)	PA1874 →	hypothetical protein
Ancestor_3	2041838	C→G	0.118	P1800A (CCG→GCG)	PA1874 →	hypothetical protein
Ancestor_3	2041849	T→C	0.119	N1803N (AAT→AAC)	PA1874 →	hypothetical protein
Ancestor_3	2042096	G→A	0.086	A1886T (GCC→ACC)	PA1874 →	hypothetical protein
Ancestor_3	2169350:1	+G	1	intergenic (-198/-114)	exaA ← / → exaB	quinoprotein ethanol dehydrogenase/cytochrome c550
Ancestor_3	2186927:1	+C	1	intergenic (+11/-138)	dhcB → / → atoB	dehydrocarnitine CoA transferase subunit B/acetyl-CoA acetyltransferase
Ancestor_3	2195462:1	(C)5→6	1	intergenic (-52/+32)	PA2006 ← / ← maiA	probable major facilitator superfamily (MFS) transporter/maleylacetoacetate isomerase
Ancestor_3	2239547	T→G	1	intergenic (-280/+755)	PA2046 ← / ← cmrA	hypothetical protein/chloramphenicol resistance activator CmrA
Ancestor_3	2239555:1	+G	1	intergenic (-288/+747)	PA2046 ← / ← cmrA	hypothetical protein/chloramphenicol resistance activator CmrA
Ancestor_3	2355771:1	+G	1	coding (88/123 nt)	PA2139 →	hypothetical protein
Ancestor_3	2356684	Δ1 bp	1	coding (517/549 nt)	PA2141 →	hypothetical protein
Ancestor_3	2532046:1	+C	1	intergenic (-206/+13)	chiC ← / ← PA2301	chitinase/hypothetical protein
Ancestor_3	2558798	T→C	0.147	intergenic (+834/+120)	PA2319 → / ← gntR	probable transposase/transcriptional regulator GntR
Ancestor_3	2588251	G→A	0.068	E116K (GAG→AAG)	mtlY →	xylulose kinase
Ancestor_3	2669175	G→C	1	P819A (CCG→GCG)	pvdJ ←	PvdJ
Ancestor_3	2753522:1	+C	1	coding (924/927 nt)	PA2452 ←	hypothetical protein
Ancestor_3	2776276	A→G	0.075	A843A (GCT→GCC)	PA2462 ←	hypothetical protein
Ancestor_3	2776279	A→G	0.076	G842G (GGT→GGC)	PA2462 ←	hypothetical protein
Ancestor_3	2807694	Δ8 bp	1	coding (226-233/1044 nt)	mexT →	transcriptional regulator MexT
Ancestor_3	2817378	Δ1 bp	0.074	coding (382/456 nt)	PA2499 →	probable deaminase
Ancestor_3	2817380:1	+T	0.074	coding (384/456 nt)	PA2499 →	probable deaminase
Ancestor_3	2819663	T→C	0.062	H276R (CAC→CGC) ‡	PA2502 ←	hypothetical protein
Ancestor_3	2819664	G→A	0.062	H276Y (CAC→TAC) ‡	PA2502 ←	hypothetical protein
Ancestor_3	3016845:1	+C	1	coding (40/210 nt)	PA2668 ←	hypothetical protein
Ancestor_3	3060344	Δ1 bp	0.055	coding (317/396 nt)	PA2706 ←	hypothetical protein
Ancestor_3	3060346	Δ1 bp	0.054	coding (315/396 nt)	PA2706 ←	hypothetical protein
Ancestor_3	3060348	C→T	0.057	V105I (GTA→ATA)	PA2706 ←	hypothetical protein
Ancestor_3	3060351	A→G	0.06	S104P (TCG→CCG)	PA2706 ←	hypothetical protein
Ancestor_3	3060352:1	+A	0.061	coding (309/396 nt)	PA2706 ←	hypothetical protein
Ancestor_3	3060353:1	+C	0.061	coding (308/396 nt)	PA2706 ←	hypothetical protein
Ancestor_3	3083196:1	+G	1	coding (3347/3633 nt)	PA2727 →	hypothetical protein
Ancestor_3	3124190	C→T	0.059	P198S (CCG→TCG)	PA2764 →	hypothetical protein
Ancestor_3	3420600	C→T	0.104	G62G (GGG→GGA)	PA3055 ←	hypothetical protein
Ancestor_3	3420618	A→G	0.105	D56D (GAT→GAC)	PA3055 ←	hypothetical protein
Ancestor_3	3421030	G→C	0.067	A90A (GCC→GCG)	PA3056 ←	hypothetical protein
Ancestor_3	3421033	C→T	0.085	A89A (GCG→GCA) ‡	PA3056 ←	hypothetical protein
Ancestor_3	3421034	G→T	0.081	A89E (GCG→GAG) ‡	PA3056 ←	hypothetical protein
Ancestor_3	3421039	C→G	0.086	A87A (GCG→GCC)	PA3056 ←	hypothetical protein
Ancestor_3	3421042	C→G	0.137	S86S (TCG→TCC) ‡	PA3056 ←	hypothetical protein
Ancestor_3	3421044	A→C	0.065	S86A (TCG→GCG) ‡	PA3056 ←	hypothetical protein
Ancestor_3	3421045	G→C	0.063	D85E (GAC→GAG)	PA3056 ←	hypothetical protein
Ancestor_3	3421053	C→T	0.173	V83I (GTC→ATC)	PA3056 ←	hypothetical protein
Ancestor_3	3421075	C→T	0.15	E75E (GAG→GAA)	PA3056 ←	hypothetical protein
Ancestor_3	3421123	T→C	0.063	G59G (GGA→GGG)	PA3056 ←	hypothetical protein
Ancestor_3	3702486	G→C	0.062	A155A (GCC→GCG)	PA3304 ←	conserved hypothetical protein
Ancestor_3	3873916	C→T	0.057	intergenic (+80/+738)	PA3463 → / ← PA3464	conserved hypothetical protein/hypothetical protein
Ancestor_3	3874562	C→T	0.129	intergenic (+726/+92)	PA3463 → / ← PA3464	conserved hypothetical protein/hypothetical protein
Ancestor_3	3874569	G→A	0.084	intergenic (+733/+85)	PA3463 → / ← PA3464	conserved hypothetical protein/hypothetical protein
Ancestor_3	3874583	C→A	0.068	intergenic (+747/+71)	PA3463 → / ← PA3464	conserved hypothetical protein/hypothetical protein
Ancestor_3	3874591	A→T	0.1	intergenic (+755/+63)	PA3463 → / ← PA3464	conserved hypothetical protein/hypothetical protein
Ancestor_3	3919508:1	+C	1	intergenic (-77/+266)	PA3503 ← / ← PA3504	hypothetical protein/probable aldehyde dehydrogenase
Ancestor_3	4212201	A→G	1	H636R (CAC→CGC)	PA3760 →	N-Acetyl-D-Glucosamine phosphotransferase system transporter
Ancestor_3	4231818	Δ1 bp	0.054	coding (748/1158 nt)	PA3773 →	hypothetical protein
Ancestor_3	4231821:1	+C	0.053	coding (751/1158 nt)	PA3773 →	hypothetical protein
Ancestor_3	4344266	A→G	1	L190L (CTT→CTC)	narK1 ←	nitrite extrusion protein 1
Ancestor_3	4448855	2 bp→GC	1	intergenic (+637/+37)	PA3969 → / ← amn	conserved hypothetical protein/AMP nucleosidase
Ancestor_3	4452002	T→A	0.054	T180S (ACC→TCC)	PA3972 ←	probable acyl-CoA dehydrogenase
Ancestor_3	4539469:1	+C	1	coding (314/378 nt)	PA4059 →	hypothetical protein
Ancestor_3	4691597	T→C	0.056	I149V (ATC→GTC)	PA4194 ←	probable permease of ABC transporter
Ancestor_3	4869855	T→G	1	E158D (GAA→GAC)	PA4341 ←	probable transcriptional regulator
Ancestor_3	4888194:1	+G	1	coding (2/474 nt)	PA4360 ←	hypothetical protein
Ancestor_3	4924552	2 bp→GC	1	coding (531-532/837 nt)	PA4394 ←	conserved hypothetical protein
Ancestor_3	5019924	T→A	0.062	Q161L (CAG→CTG)	magE ←	MagE
Ancestor_3	5033101:1	+C	1	coding (1614/1614 nt)	dppA1 →	probable binding protein component of ABC transporter
Ancestor_3	5071544	Δ4 bp	1	intergenic (+81/-1148)	pilB → / → pilD	type 4 fimbrial biogenesis protein PilB/type 4 prepilin peptidase PilD
Ancestor_3	5187152	A→G	0.054	G1908G (GGT→GGC)	cdrA ←	cyclic diguanylate-regulated TPS partner A CdrA
Ancestor_3	5187194	A→G	0.095	A1894A (GCT→GCC)	cdrA ←	cyclic diguanylate-regulated TPS partner A CdrA
Ancestor_3	5187197	G→A	0.096	D1893D (GAC→GAT)	cdrA ←	cyclic diguanylate-regulated TPS partner A CdrA
Ancestor_3	5187219	C→G	0.161	G1886A (GGC→GCC)	cdrA ←	cyclic diguanylate-regulated TPS partner A CdrA
Ancestor_3	5187221	G→A	0.055	D1885D (GAC→GAT)	cdrA ←	cyclic diguanylate-regulated TPS partner A CdrA
Ancestor_3	5187236	G→C	0.228	L1880L (CTC→CTG)	cdrA ←	cyclic diguanylate-regulated TPS partner A CdrA
Ancestor_3	5187242	C→T	0.114	A1878A (GCG→GCA)	cdrA ←	cyclic diguanylate-regulated TPS partner A CdrA
Ancestor_3	5187434	A→G	0.056	D1814D (GAT→GAC)	cdrA ←	cyclic diguanylate-regulated TPS partner A CdrA
Ancestor_3	5187446	G→A	0.083	Y1810Y (TAC→TAT)	cdrA ←	cyclic diguanylate-regulated TPS partner A CdrA
Ancestor_3	5187464	G→A	0.24	D1804D (GAC→GAT)	cdrA ←	cyclic diguanylate-regulated TPS partner A CdrA
Ancestor_3	5187467	G→A	0.131	A1803A (GCC→GCT)	cdrA ←	cyclic diguanylate-regulated TPS partner A CdrA
Ancestor_3	5187506	G→A	0.261	N1790N (AAC→AAT)	cdrA ←	cyclic diguanylate-regulated TPS partner A CdrA
Ancestor_3	5187518	Δ1 bp	0.25	coding (5358/6465 nt)	cdrA ←	cyclic diguanylate-regulated TPS partner A CdrA
Ancestor_3	5187520:1	+T	0.269	coding (5356/6465 nt)	cdrA ←	cyclic diguanylate-regulated TPS partner A CdrA
Ancestor_3	5187527	A→G	0.279	Y1783Y (TAT→TAC)	cdrA ←	cyclic diguanylate-regulated TPS partner A CdrA
Ancestor_3	5188193	A→G	0.075	A1561A (GCT→GCC)	cdrA ←	cyclic diguanylate-regulated TPS partner A CdrA
Ancestor_3	5188415	G→A	0.084	Y1487Y (TAC→TAT)	cdrA ←	cyclic diguanylate-regulated TPS partner A CdrA
Ancestor_3	5188433	G→A	0.226	D1481D (GAC→GAT)	cdrA ←	cyclic diguanylate-regulated TPS partner A CdrA
Ancestor_3	5188436	G→A	0.151	A1480A (GCC→GCT)	cdrA ←	cyclic diguanylate-regulated TPS partner A CdrA
Ancestor_3	5188475	G→A	0.199	N1467N (AAC→AAT)	cdrA ←	cyclic diguanylate-regulated TPS partner A CdrA
Ancestor_3	5189159	G→A	0.081	D1239D (GAC→GAT)	cdrA ←	cyclic diguanylate-regulated TPS partner A CdrA
Ancestor_3	5189299	A→G	0.149	L1193L (TTG→CTG)	cdrA ←	cyclic diguanylate-regulated TPS partner A CdrA
Ancestor_3	5189303	A→G	0.137	G1191G (GGT→GGC)	cdrA ←	cyclic diguanylate-regulated TPS partner A CdrA
Ancestor_3	5189325	G→C	0.098	T1184S (ACC→AGC)	cdrA ←	cyclic diguanylate-regulated TPS partner A CdrA
Ancestor_3	5189327	A→G	0.092	D1183D (GAT→GAC)	cdrA ←	cyclic diguanylate-regulated TPS partner A CdrA
Ancestor_3	5189330	A→G	0.143	G1182G (GGT→GGC)	cdrA ←	cyclic diguanylate-regulated TPS partner A CdrA
Ancestor_3	5189381	G→A	0.075	Y1165Y (TAC→TAT)	cdrA ←	cyclic diguanylate-regulated TPS partner A CdrA
Ancestor_3	5189399	G→A	0.089	D1159D (GAC→GAT)	cdrA ←	cyclic diguanylate-regulated TPS partner A CdrA
Ancestor_3	5189402	G→A	0.055	A1158A (GCC→GCT)	cdrA ←	cyclic diguanylate-regulated TPS partner A CdrA
Ancestor_3	5189441	A→G	0.052	N1145N (AAT→AAC)	cdrA ←	cyclic diguanylate-regulated TPS partner A CdrA
Ancestor_3	5189476	G→C	0.062	L1134V (CTC→GTC)	cdrA ←	cyclic diguanylate-regulated TPS partner A CdrA
Ancestor_3	5189516	A→G	0.063	N1120N (AAT→AAC)	cdrA ←	cyclic diguanylate-regulated TPS partner A CdrA
Ancestor_3	5189585	C→G	0.118	G1097G (GGG→GGC)	cdrA ←	cyclic diguanylate-regulated TPS partner A CdrA
Ancestor_3	5189589	G→C	0.065	S1096C (TCC→TGC) ‡	cdrA ←	cyclic diguanylate-regulated TPS partner A CdrA
Ancestor_3	5189590	A→T	0.074	S1096T (TCC→ACC) ‡	cdrA ←	cyclic diguanylate-regulated TPS partner A CdrA
Ancestor_3	5189591	C→G	0.098	V1095V (GTG→GTC)	cdrA ←	cyclic diguanylate-regulated TPS partner A CdrA
Ancestor_3	5189608:1	+T	0.053	coding (3268/6465 nt)	cdrA ←	cyclic diguanylate-regulated TPS partner A CdrA
Ancestor_3	5189657	G→C	0.131	L1073L (CTC→CTG)	cdrA ←	cyclic diguanylate-regulated TPS partner A CdrA
Ancestor_3	5189697	T→C	0.058	N1060S (AAC→AGC)	cdrA ←	cyclic diguanylate-regulated TPS partner A CdrA
Ancestor_3	5189703	G→T	0.058	T1058N (ACC→AAC)	cdrA ←	cyclic diguanylate-regulated TPS partner A CdrA
Ancestor_3	5189708	A→G	0.058	N1056N (AAT→AAC)	cdrA ←	cyclic diguanylate-regulated TPS partner A CdrA
Ancestor_3	5189719	C→G	0.067	V1053L (GTC→CTC)	cdrA ←	cyclic diguanylate-regulated TPS partner A CdrA
Ancestor_3	5190058	T→C	0.067	S940G (AGC→GGC)	cdrA ←	cyclic diguanylate-regulated TPS partner A CdrA
Ancestor_3	5190086	G→C	0.068	L930L (CTC→CTG)	cdrA ←	cyclic diguanylate-regulated TPS partner A CdrA
Ancestor_3	5190090	G→C	0.068	T929S (ACC→AGC)	cdrA ←	cyclic diguanylate-regulated TPS partner A CdrA
Ancestor_3	5190101	G→A	0.069	D925D (GAC→GAT)	cdrA ←	cyclic diguanylate-regulated TPS partner A CdrA
Ancestor_3	5472416:1	+G	1	intergenic (-374/-23)	PA4874 ← / → PA4875	conserved hypothetical protein/hypothetical protein
Ancestor_3	5655223	+CGG	1	coding (413/717 nt)	PA5024 →	conserved hypothetical protein
Ancestor_3	5725185	T→G	0.088	T20P (ACG→CCG)	tli5b1 ←	type VI secretion lipase immunity protein Tli5b1
Ancestor_3	5726063	G→T	0.069	P96T (CCG→ACG)	tli5b2 ←	type VI secretion lipase immunity protein Tli5b2
Ancestor_3	5743461	2 bp→GC	1	coding (1292-1293/1680 nt)	hutU ←	urocanase
Ancestor_3	5788196	C→T	0.057	V83I (GTC→ATC)	PA5139 ←	hypothetical protein
Ancestor_3	5788197	C→G	0.074	R82R (CGG→CGC)	PA5139 ←	hypothetical protein
Ancestor_3	5856018	G→C	0.076	G28A (GGC→GCC)	PA5202 →	thiolester hydrolase
Ancestor_3	6016486	A→T	0.065	K449M (AAG→ATG)	sadB →	SadB
Ancestor_3	6098781	G→C	1	G586G (GGG→GGC)	soxA →	sarcosine oxidase alpha subunit
Ancestor_3	6115455	T→G	1	K286N (AAA→AAC)	mtr ←	tryptophan permease
Ancestor_3	6232430:1	+A	0.05	coding (769/897 nt)	PA5539 →	RidA subfamily protein
Ancestor_3	6232437	Δ1 bp	0.064	coding (776/897 nt)	PA5539 →	RidA subfamily protein
Ancestor_4	109047	T→A	0.106	L276Q (CTG→CAG)	clpV1 →	ClpV1
Ancestor_4	169284	Δ1 bp	1	intergenic (+121/-77)	PA0148 → / → PA0149	adenine deaminase/probable sigma-70 factor ECF subfamily
Ancestor_4	366273	T→C	0.087	D286G (GAC→GGC)	PA0326 ←	probable ATP-binding component of ABC transporter
Ancestor_4	366276	G→A	0.074	A285V (GCC→GTC)	PA0326 ←	probable ATP-binding component of ABC transporter
Ancestor_4	411130	(C)5→4	1	intergenic (-196/-94)	laoC ← / → laoR	LaoC/LaoR
Ancestor_4	413850	T→C	1	intergenic (-10/+83)	PA0369 ← / ← PA0370	Uncharacterized protein/conserved hypothetical protein
Ancestor_4	552682	T→G	0.057	intergenic (+13/-64)	PA0492 → / → PA0493	conserved hypothetical protein/probable biotin-requiring enzyme
Ancestor_4	552683	C→A	0.054	intergenic (+14/-63)	PA0492 → / → PA0493	conserved hypothetical protein/probable biotin-requiring enzyme
Ancestor_4	619741	A→C	0.055	I89S (ATT→AGT)	PA0562 ←	probable hydrolase
Ancestor_4	667029:1	+C	1	intergenic (+35/-79)	agtB → / → agtC	AgtB/AgtC
Ancestor_4	740419:1	+C	1	coding (217/1146 nt)	hxcY →	HxcY
Ancestor_4	767145	C→T	0.059	Q611* (CAG→TAG) ‡	exbB2 →	transport protein ExbB2
Ancestor_4	767146	A→G	0.059	Q611R (CAG→CGG) ‡	exbB2 →	transport protein ExbB2
Ancestor_4	789170	C→T	0.146	T9T (ACC→ACT)	PA0717 →	hypothetical protein of bacteriophage Pf1
Ancestor_4	789185	A→C	0.218	T14T (ACA→ACC)	PA0717 →	hypothetical protein of bacteriophage Pf1
Ancestor_4	789219	G→A	0.251	G26S (GGT→AGT) ‡	PA0717 →	hypothetical protein of bacteriophage Pf1
Ancestor_4	789220	G→T	0.246	G26V (GGT→GTT) ‡	PA0717 →	hypothetical protein of bacteriophage Pf1
Ancestor_4	789266	C→T	0.336	V41V (GTC→GTT)	PA0717 →	hypothetical protein of bacteriophage Pf1
Ancestor_4	789288	C→T	0.351	R49C (CGC→TGC)	PA0717 →	hypothetical protein of bacteriophage Pf1
Ancestor_4	789332	C→T	0.406	Y63Y (TAC→TAT)	PA0717 →	hypothetical protein of bacteriophage Pf1
Ancestor_4	789409	C→G	0.538	A17G (GCC→GGC)	PA0718 →	hypothetical protein of bacteriophage Pf1
Ancestor_4	789439	T→C	0.5	V27A (GTC→GCC)	PA0718 →	hypothetical protein of bacteriophage Pf1
Ancestor_4	789470	A→G	0.499	P37P (CCA→CCG)	PA0718 →	hypothetical protein of bacteriophage Pf1
Ancestor_4	789473	C→T	0.501	D38D (GAC→GAT)	PA0718 →	hypothetical protein of bacteriophage Pf1
Ancestor_4	789476	T→C	0.504	C39C (TGT→TGC)	PA0718 →	hypothetical protein of bacteriophage Pf1
Ancestor_4	789505	G→A	0.492	G49D (GGT→GAT)	PA0718 →	hypothetical protein of bacteriophage Pf1
Ancestor_4	789602	G→A	0.449	K81K (AAG→AAA)	PA0718 →	hypothetical protein of bacteriophage Pf1
Ancestor_4	789605	C→T	0.454	P82P (CCC→CCT)	PA0718 →	hypothetical protein of bacteriophage Pf1
Ancestor_4	789614	T→C	0.456	F85F (TTT→TTC)	PA0718 →	hypothetical protein of bacteriophage Pf1
Ancestor_4	789651	A→C	0.394	intergenic (+1/-3)	PA0718 → / → PA0719	hypothetical protein of bacteriophage Pf1/hypothetical protein of bacteriophage Pf1
Ancestor_4	789659	T→C	0.414	L2L (CTT→CTC)	PA0719 →	hypothetical protein of bacteriophage Pf1
Ancestor_4	789760	C→T	0.429	P36L (CCT→CTT)	PA0719 →	hypothetical protein of bacteriophage Pf1
Ancestor_4	789791	G→C	0.413	R46R (CGG→CGC)	PA0719 →	hypothetical protein of bacteriophage Pf1
Ancestor_4	789833	G→T	0.444	L60L (CTG→CTT)	PA0719 →	hypothetical protein of bacteriophage Pf1
Ancestor_4	789960	A→C	0.486	R103R (AGA→CGA)	PA0719 →	hypothetical protein of bacteriophage Pf1
Ancestor_4	789980	T→C	0.474	D109D (GAT→GAC)	PA0719 →	hypothetical protein of bacteriophage Pf1
Ancestor_4	789985	C→A	0.455	S111Y (TCC→TAC)	PA0719 →	hypothetical protein of bacteriophage Pf1
Ancestor_4	789987	C→T	0.455	P112S (CCG→TCG)	PA0719 →	hypothetical protein of bacteriophage Pf1
Ancestor_4	789997	C→T	0.463	P115L (CCG→CTG)	PA0719 →	hypothetical protein of bacteriophage Pf1
Ancestor_4	790219	C→T	0.455	T18T (ACC→ACT)	PA0720 →	helix destabilizing protein of bacteriophage Pf1
Ancestor_4	790228	T→C	0.451	Y21Y (TAT→TAC)	PA0720 →	helix destabilizing protein of bacteriophage Pf1
Ancestor_4	790267	A→G	0.43	Q34Q (CAA→CAG)	PA0720 →	helix destabilizing protein of bacteriophage Pf1
Ancestor_4	790291	T→C	0.439	G42G (GGT→GGC)	PA0720 →	helix destabilizing protein of bacteriophage Pf1
Ancestor_4	790312	A→C	0.444	G49G (GGA→GGC)	PA0720 →	helix destabilizing protein of bacteriophage Pf1
Ancestor_4	790378	G→A	0.436	P71P (CCG→CCA)	PA0720 →	helix destabilizing protein of bacteriophage Pf1
Ancestor_4	790408	T→C	0.446	R81R (CGT→CGC)	PA0720 →	helix destabilizing protein of bacteriophage Pf1
Ancestor_4	790429	C→T	0.431	G88G (GGC→GGT)	PA0720 →	helix destabilizing protein of bacteriophage Pf1
Ancestor_4	790447	G→A	0.436	Q94Q (CAG→CAA)	PA0720 →	helix destabilizing protein of bacteriophage Pf1
Ancestor_4	790453	A→T	0.429	L96L (CTA→CTT)	PA0720 →	helix destabilizing protein of bacteriophage Pf1
Ancestor_4	790477	C→T	0.452	G104G (GGC→GGT)	PA0720 →	helix destabilizing protein of bacteriophage Pf1
Ancestor_4	790485	T→C	0.448	M107T (ATG→ACG) ‡	PA0720 →	helix destabilizing protein of bacteriophage Pf1
Ancestor_4	790486	G→C	0.446	M107I (ATG→ATC) ‡	PA0720 →	helix destabilizing protein of bacteriophage Pf1
Ancestor_4	790521	T→C	0.476	V119A (GTG→GCG) ‡	PA0720 →	helix destabilizing protein of bacteriophage Pf1
Ancestor_4	790522	G→A	0.471	V119V (GTG→GTA) ‡	PA0720 →	helix destabilizing protein of bacteriophage Pf1
Ancestor_4	790580	A→T	0.522	T139S (ACC→TCC)	PA0720 →	helix destabilizing protein of bacteriophage Pf1
Ancestor_4	790597	G→C	0.52	A144A (GCG→GCC)	PA0720 →	helix destabilizing protein of bacteriophage Pf1
Ancestor_4	790604	C→G	0.522	intergenic (+4/-13)	PA0720 → / → pfsE	helix destabilizing protein of bacteriophage Pf1/Pf superinfection exclusion PfsE
Ancestor_4	790640	C→T	0.504	F8F (TTC→TTT)	pfsE →	Pf superinfection exclusion PfsE
Ancestor_4	790701	G→A	0.512	A29T (GCT→ACT)	pfsE →	Pf superinfection exclusion PfsE
Ancestor_4	790718	C→T	0.537	intergenic (+9/-4)	pfsE → / → PA0722	Pf superinfection exclusion PfsE/hypothetical protein of bacteriophage Pf1
Ancestor_4	791138	C→G	0.442	G51G (GGC→GGG)	coaB →	coat protein B of bacteriophage Pf1
Ancestor_4	791198	T→C	0.458	V71V (GTT→GTC)	coaB →	coat protein B of bacteriophage Pf1
Ancestor_4	791759	T→G	0.491	S130S (TCT→TCG)	PA0724 →	probable coat protein A of bacteriophage Pf1
Ancestor_4	791868	C→T	0.508	L167L (CTG→TTG)	PA0724 →	probable coat protein A of bacteriophage Pf1
Ancestor_4	791924	A→C	0.465	G185G (GGA→GGC)	PA0724 →	probable coat protein A of bacteriophage Pf1
Ancestor_4	791927	G→A	0.466	Q186Q (CAG→CAA)	PA0724 →	probable coat protein A of bacteriophage Pf1
Ancestor_4	791929	A→G	0.472	N187S (AAT→AGT) ‡	PA0724 →	probable coat protein A of bacteriophage Pf1
Ancestor_4	791930	T→C	0.473	N187N (AAT→AAC) ‡	PA0724 →	probable coat protein A of bacteriophage Pf1
Ancestor_4	791942	T→C	0.479	D191D (GAT→GAC)	PA0724 →	probable coat protein A of bacteriophage Pf1
Ancestor_4	792114	A→G	0.428	S249G (AGT→GGT)	PA0724 →	probable coat protein A of bacteriophage Pf1
Ancestor_4	792119	C→T	0.435	D250D (GAC→GAT)	PA0724 →	probable coat protein A of bacteriophage Pf1
Ancestor_4	792124	G→A	0.444	G252D (GGC→GAC)	PA0724 →	probable coat protein A of bacteriophage Pf1
Ancestor_4	792152	T→C	0.432	N261N (AAT→AAC)	PA0724 →	probable coat protein A of bacteriophage Pf1
Ancestor_4	792188	C→T	0.424	G273G (GGC→GGT)	PA0724 →	probable coat protein A of bacteriophage Pf1
Ancestor_4	792190	(GCG)2→1	0.446	coding (821-823/1263 nt)	PA0724 →	probable coat protein A of bacteriophage Pf1
Ancestor_4	792275	C→T	0.472	N302N (AAC→AAT)	PA0724 →	probable coat protein A of bacteriophage Pf1
Ancestor_4	792317	C→A	0.515	P316P (CCC→CCA)	PA0724 →	probable coat protein A of bacteriophage Pf1
Ancestor_4	792326	C→T	0.526	P319P (CCC→CCT)	PA0724 →	probable coat protein A of bacteriophage Pf1
Ancestor_4	792359	C→T	0.482	T330T (ACC→ACT)	PA0724 →	probable coat protein A of bacteriophage Pf1
Ancestor_4	792401	C→A	0.503	D344E (GAC→GAA)	PA0724 →	probable coat protein A of bacteriophage Pf1
Ancestor_4	792443	T→C	0.509	D358D (GAT→GAC)	PA0724 →	probable coat protein A of bacteriophage Pf1
Ancestor_4	792455	C→T	0.52	G362G (GGC→GGT)	PA0724 →	probable coat protein A of bacteriophage Pf1
Ancestor_4	792590	G→A	0.49	L407L (CTG→CTA)	PA0724 →	probable coat protein A of bacteriophage Pf1
Ancestor_4	792608	C→T	0.488	A413A (GCC→GCT)	PA0724 →	probable coat protein A of bacteriophage Pf1
Ancestor_4	792696	C→T	0.487	D20D (GAC→GAT)	PA0725 →	hypothetical protein of bacteriophage Pf1
Ancestor_4	792834	C→T	0.44	S66S (AGC→AGT)	PA0725 →	hypothetical protein of bacteriophage Pf1
Ancestor_4	792882	T→G	0.433	G82G (GGT→GGG)	PA0725 →	hypothetical protein of bacteriophage Pf1
Ancestor_4	793143	T→C	0.459	F49F (TTT→TTC)	PA0726 →	hypothetical protein of bacteriophage Pf1
Ancestor_4	793242	T→G	0.421	G82G (GGT→GGG)	PA0726 →	hypothetical protein of bacteriophage Pf1
Ancestor_4	793284	A→G	0.38	K96K (AAA→AAG)	PA0726 →	hypothetical protein of bacteriophage Pf1
Ancestor_4	793347	G→A	0.395	A117A (GCG→GCA)	PA0726 →	hypothetical protein of bacteriophage Pf1
Ancestor_4	793389	T→C	0.396	H131H (CAT→CAC)	PA0726 →	hypothetical protein of bacteriophage Pf1
Ancestor_4	793410	T→C	0.408	I138I (ATT→ATC)	PA0726 →	hypothetical protein of bacteriophage Pf1
Ancestor_4	793641	G→A	0.473	Q215Q (CAG→CAA)	PA0726 →	hypothetical protein of bacteriophage Pf1
Ancestor_4	793757	C→G	0.467	A254G (GCT→GGT)	PA0726 →	hypothetical protein of bacteriophage Pf1
Ancestor_4	793837	A→G	0.441	T281A (ACG→GCG)	PA0726 →	hypothetical protein of bacteriophage Pf1
Ancestor_4	793950	T→C	0.441	L318L (CTT→CTC)	PA0726 →	hypothetical protein of bacteriophage Pf1
Ancestor_4	793996	C→T	0.403	L334L (CTG→TTG)	PA0726 →	hypothetical protein of bacteriophage Pf1
Ancestor_4	794001	C→G	0.416	D335E (GAC→GAG)	PA0726 →	hypothetical protein of bacteriophage Pf1
Ancestor_4	794064	A→G	0.419	V356V (GTA→GTG)	PA0726 →	hypothetical protein of bacteriophage Pf1
Ancestor_4	794106	G→C	0.455	E370D (GAG→GAC)	PA0726 →	hypothetical protein of bacteriophage Pf1
Ancestor_4	794128	A→G	0.464	T378A (ACC→GCC)	PA0726 →	hypothetical protein of bacteriophage Pf1
Ancestor_4	794140	C→G	0.495	P382A (CCC→GCC)	PA0726 →	hypothetical protein of bacteriophage Pf1
Ancestor_4	794162	T→C	0.478	V389A (GTT→GCT)	PA0726 →	hypothetical protein of bacteriophage Pf1
Ancestor_4	794178	T→C	0.469	V394V (GTT→GTC)	PA0726 →	hypothetical protein of bacteriophage Pf1
Ancestor_4	794184	C→G	0.457	A396A (GCC→GCG)	PA0726 →	hypothetical protein of bacteriophage Pf1
Ancestor_4	794195	C→T	0.454	A400V (GCA→GTA)	PA0726 →	hypothetical protein of bacteriophage Pf1
Ancestor_4	794208	G→T	0.463	G404G (GGG→GGT)	PA0726 →	hypothetical protein of bacteriophage Pf1
Ancestor_4	794265	G→C	0.427	Q423H (CAG→CAC)	PA0726 →	hypothetical protein of bacteriophage Pf1
Ancestor_4	794290	C→T	0.401	intergenic (+19/-211)	PA0726 → / → PA0727	hypothetical protein of bacteriophage Pf1/Pf replication initiator protein
Ancestor_4	794291	C→T	0.401	intergenic (+20/-210)	PA0726 → / → PA0727	hypothetical protein of bacteriophage Pf1/Pf replication initiator protein
Ancestor_4	794328	A→T	0.323	intergenic (+57/-173)	PA0726 → / → PA0727	hypothetical protein of bacteriophage Pf1/Pf replication initiator protein
Ancestor_4	794430	C→T	0.139	intergenic (+159/-71)	PA0726 → / → PA0727	hypothetical protein of bacteriophage Pf1/Pf replication initiator protein
Ancestor_4	794612	C→T	0.147	L38L (CTG→TTG)	PA0727 →	Pf replication initiator protein
Ancestor_4	794629	T→C	0.197	I43I (ATT→ATC)	PA0727 →	Pf replication initiator protein
Ancestor_4	794647	T→C	0.243	D49D (GAT→GAC)	PA0727 →	Pf replication initiator protein
Ancestor_4	794650	G→C	0.247	T50T (ACG→ACC)	PA0727 →	Pf replication initiator protein
Ancestor_4	794674	A→G	0.249	K58K (AAA→AAG)	PA0727 →	Pf replication initiator protein
Ancestor_4	794675	C→T	0.25	L59F (CTC→TTC) ‡	PA0727 →	Pf replication initiator protein
Ancestor_4	794677	C→G	0.259	L59L (CTC→CTG) ‡	PA0727 →	Pf replication initiator protein
Ancestor_4	794680	G→C	0.254	R60R (CGG→CGC)	PA0727 →	Pf replication initiator protein
Ancestor_4	794707	C→G	0.294	L69L (CTC→CTG)	PA0727 →	Pf replication initiator protein
Ancestor_4	794740	G→A	0.371	E80E (GAG→GAA)	PA0727 →	Pf replication initiator protein
Ancestor_4	794755	C→T	0.415	R85R (CGC→CGT)	PA0727 →	Pf replication initiator protein
Ancestor_4	794770	C→T	0.418	S90S (TCC→TCT)	PA0727 →	Pf replication initiator protein
Ancestor_4	794797	T→C	0.443	A99A (GCT→GCC)	PA0727 →	Pf replication initiator protein
Ancestor_4	794806	T→C	0.451	G102G (GGT→GGC)	PA0727 →	Pf replication initiator protein
Ancestor_4	794818	A→G	0.452	L106L (CTA→CTG)	PA0727 →	Pf replication initiator protein
Ancestor_4	794827	T→C	0.454	N109N (AAT→AAC)	PA0727 →	Pf replication initiator protein
Ancestor_4	794875	A→G	0.436	V125V (GTA→GTG)	PA0727 →	Pf replication initiator protein
Ancestor_4	794881	T→C	0.436	P127P (CCT→CCC)	PA0727 →	Pf replication initiator protein
Ancestor_4	794888	C→A	0.41	L130I (CTC→ATC) ‡	PA0727 →	Pf replication initiator protein
Ancestor_4	794890	C→T	0.415	L130L (CTC→CTT) ‡	PA0727 →	Pf replication initiator protein
Ancestor_4	794893	T→C	0.42	D131D (GAT→GAC)	PA0727 →	Pf replication initiator protein
Ancestor_4	794908	C→T	0.454	R136R (CGC→CGT)	PA0727 →	Pf replication initiator protein
Ancestor_4	794932	T→C	0.493	D144D (GAT→GAC)	PA0727 →	Pf replication initiator protein
Ancestor_4	794933	T→C	0.476	L145L (TTG→CTG)	PA0727 →	Pf replication initiator protein
Ancestor_4	794941	T→A	0.496	A147A (GCT→GCA)	PA0727 →	Pf replication initiator protein
Ancestor_4	794944	C→G	0.499	A148A (GCC→GCG)	PA0727 →	Pf replication initiator protein
Ancestor_4	794962	A→G	0.498	E154E (GAA→GAG)	PA0727 →	Pf replication initiator protein
Ancestor_4	794974	C→A	0.511	A158A (GCC→GCA)	PA0727 →	Pf replication initiator protein
Ancestor_4	794977	T→C	0.512	A159A (GCT→GCC)	PA0727 →	Pf replication initiator protein
Ancestor_4	794989	C→G	0.495	A163A (GCC→GCG)	PA0727 →	Pf replication initiator protein
Ancestor_4	794990	T→C	0.489	L164L (TTG→CTG)	PA0727 →	Pf replication initiator protein
Ancestor_4	794995	C→T	0.503	D165D (GAC→GAT)	PA0727 →	Pf replication initiator protein
Ancestor_4	795009	A→C	0.483	K170T (AAA→ACA) ‡	PA0727 →	Pf replication initiator protein
Ancestor_4	795010	A→G	0.481	K170K (AAA→AAG) ‡	PA0727 →	Pf replication initiator protein
Ancestor_4	795013	G→T	0.479	P171P (CCG→CCT)	PA0727 →	Pf replication initiator protein
Ancestor_4	795016	Δ1 bp	0.481	coding (516/1293 nt)	PA0727 →	Pf replication initiator protein
Ancestor_4	795017	C→G	0.481	R173G (CGC→GGC)	PA0727 →	Pf replication initiator protein
Ancestor_4	795019:1	+T	0.481	coding (519/1293 nt)	PA0727 →	Pf replication initiator protein
Ancestor_4	795025	G→C	0.49	L175L (CTG→CTC)	PA0727 →	Pf replication initiator protein
Ancestor_4	795028	G→T	0.494	V176V (GTG→GTT)	PA0727 →	Pf replication initiator protein
Ancestor_4	795031	C→T	0.476	D177D (GAC→GAT)	PA0727 →	Pf replication initiator protein
Ancestor_4	795040	T→C	0.509	H180H (CAT→CAC)	PA0727 →	Pf replication initiator protein
Ancestor_4	795043	T→C	0.513	C181C (TGT→TGC)	PA0727 →	Pf replication initiator protein
Ancestor_4	795058	G→A	0.504	V186V (GTG→GTA)	PA0727 →	Pf replication initiator protein
Ancestor_4	795061	A→G	0.505	R187R (CGA→CGG)	PA0727 →	Pf replication initiator protein
Ancestor_4	795088	A→G	0.531	E196E (GAA→GAG)	PA0727 →	Pf replication initiator protein
Ancestor_4	795136	C→T	0.509	F212F (TTC→TTT)	PA0727 →	Pf replication initiator protein
Ancestor_4	795238	C→T	0.468	N246N (AAC→AAT)	PA0727 →	Pf replication initiator protein
Ancestor_4	795289	C→G	0.479	V263V (GTC→GTG)	PA0727 →	Pf replication initiator protein
Ancestor_4	795296	C→A	0.484	L266I (CTC→ATC)	PA0727 →	Pf replication initiator protein
Ancestor_4	795301	A→G	0.474	E267E (GAA→GAG)	PA0727 →	Pf replication initiator protein
Ancestor_4	795304	C→T	0.48	F268F (TTC→TTT)	PA0727 →	Pf replication initiator protein
Ancestor_4	795309	T→A	0.467	F270Y (TTC→TAC) ‡	PA0727 →	Pf replication initiator protein
Ancestor_4	795310	C→T	0.459	F270F (TTC→TTT) ‡	PA0727 →	Pf replication initiator protein
Ancestor_4	795313	T→C	0.447	H271H (CAT→CAC)	PA0727 →	Pf replication initiator protein
Ancestor_4	795349	C→T	0.496	R283R (CGC→CGT)	PA0727 →	Pf replication initiator protein
Ancestor_4	795355	T→C	0.49	A285A (GCT→GCC)	PA0727 →	Pf replication initiator protein
Ancestor_4	795370	T→C	0.494	I290I (ATT→ATC)	PA0727 →	Pf replication initiator protein
Ancestor_4	795385	T→C	0.466	Y295Y (TAT→TAC)	PA0727 →	Pf replication initiator protein
Ancestor_4	795391	G→C	0.467	G297G (GGG→GGC)	PA0727 →	Pf replication initiator protein
Ancestor_4	795403	C→T	0.415	H301H (CAC→CAT)	PA0727 →	Pf replication initiator protein
Ancestor_4	795406	G→A	0.412	L302L (CTG→CTA)	PA0727 →	Pf replication initiator protein
Ancestor_4	795409	A→G	0.414	Q303Q (CAA→CAG)	PA0727 →	Pf replication initiator protein
Ancestor_4	795412	A→G	0.41	G304G (GGA→GGG)	PA0727 →	Pf replication initiator protein
Ancestor_4	795424	C→T	0.412	Y308Y (TAC→TAT)	PA0727 →	Pf replication initiator protein
Ancestor_4	795433	A→G	0.353	E311E (GAA→GAG)	PA0727 →	Pf replication initiator protein
Ancestor_4	795436:1	+A	0.34	coding (936/1293 nt)	PA0727 →	Pf replication initiator protein
Ancestor_4	795440	A→C	0.343	K314Q (AAG→CAG) ‡	PA0727 →	Pf replication initiator protein
Ancestor_4	795441	A→G	0.337	K314R (AAG→AGG) ‡	PA0727 →	Pf replication initiator protein
Ancestor_4	795442	G→T	0.349	K314N (AAG→AAT) ‡	PA0727 →	Pf replication initiator protein
Ancestor_4	795443	C→G	0.35	L315V (CTG→GTG)	PA0727 →	Pf replication initiator protein
Ancestor_4	795448	G→C	0.347	L316L (CTG→CTC)	PA0727 →	Pf replication initiator protein
Ancestor_4	795449	A→T	0.342	S317C (AGC→TGC) ‡	PA0727 →	Pf replication initiator protein
Ancestor_4	795450	G→C	0.344	S317T (AGC→ACC) ‡	PA0727 →	Pf replication initiator protein
Ancestor_4	795454:1	+G	0.332	coding (954/1293 nt)	PA0727 →	Pf replication initiator protein
Ancestor_4	795456	C→G	0.348	T319R (ACG→AGG)	PA0727 →	Pf replication initiator protein
Ancestor_4	795460	G→A	0.354	A320A (GCG→GCA)	PA0727 →	Pf replication initiator protein
Ancestor_4	795461	Δ1 bp	0.348	coding (961/1293 nt)	PA0727 →	Pf replication initiator protein
Ancestor_4	795463	C→G	0.354	V321V (GTC→GTG)	PA0727 →	Pf replication initiator protein
Ancestor_4	795466	C→T	0.355	Y322Y (TAC→TAT)	PA0727 →	Pf replication initiator protein
Ancestor_4	795469	T→C	0.36	D323D (GAT→GAC)	PA0727 →	Pf replication initiator protein
Ancestor_4	795470	C→G	0.366	P324A (CCG→GCG) ‡	PA0727 →	Pf replication initiator protein
Ancestor_4	795472	G→C	0.359	P324P (CCG→CCC) ‡	PA0727 →	Pf replication initiator protein
Ancestor_4	795667	T→C	0.377	R389R (CGT→CGC)	PA0727 →	Pf replication initiator protein
Ancestor_4	795671	C→T	0.375	L391L (CTG→TTG)	PA0727 →	Pf replication initiator protein
Ancestor_4	795742	C→T	0.226	H414H (CAC→CAT)	PA0727 →	Pf replication initiator protein
Ancestor_4	795745	A→C	0.225	I415I (ATA→ATC)	PA0727 →	Pf replication initiator protein
Ancestor_4	795754	G→C	0.203	L418L (CTG→CTC)	PA0727 →	Pf replication initiator protein
Ancestor_4	795766	G→C	0.171	R422R (CGG→CGC)	PA0727 →	Pf replication initiator protein
Ancestor_4	816532:1	+C	1	intergenic (-520/-550)	PA0747 ← / → PA0749	probable aldehyde dehydrogenase/hypothetical protein
Ancestor_4	841930:1	+G	0.086	coding (952/969 nt)	PA0774 ←	conserved hypothetical protein
Ancestor_4	841932	A→T	0.087	L317Q (CTG→CAG)	PA0774 ←	conserved hypothetical protein
Ancestor_4	841934	Δ1 bp	0.086	coding (948/969 nt)	PA0774 ←	conserved hypothetical protein
Ancestor_4	891100:1	+C	1	intergenic (-246/+42)	PA0812 ← / ← PA0813	hypothetical protein/hypothetical protein
Ancestor_4	917364	T→G	0.104	K389T (AAG→ACG)	PA0842 ←	probable glycosyl transferase
Ancestor_4	1116213:1	+C	1	coding (1/288 nt)	PA1029 →	hypothetical protein
Ancestor_4	1215659:1	+G	1	coding (376/444 nt)	PA1122 →	putative peptide deformylase
Ancestor_4	1275768	Δ1 bp	1	coding (31/2490 nt)	napA ←	periplasmic nitrate reductase protein NapA
Ancestor_4	1440625	Δ1 bp	1	coding (1920/1971 nt)	PA1327 →	probable protease
Ancestor_4	1445357:1	+G	1	intergenic (-86/+48)	PA1332 ← / ← PA1333	hypothetical protein/hypothetical protein
Ancestor_4	1467482:1	+G	1	intergenic (-162/+6)	PA1352 ← / ← PA1353	conserved hypothetical protein/hypothetical protein
Ancestor_4	1467484:1	+G	1	intergenic (-164/+4)	PA1352 ← / ← PA1353	conserved hypothetical protein/hypothetical protein
Ancestor_4	1589438	G→C	1	G34A (GGC→GCC)	PA1459 →	probable methyltransferase
Ancestor_4	1835045:1	+C	1	coding (653/750 nt)	masA →	enolase-phosphatase E-1
Ancestor_4	1923490	Δ1 bp	0.05	coding (2281/2727 nt)	PA1779 ←	assimilatory nitrate reductase
Ancestor_4	1923491	Δ1 bp	0.051	coding (2280/2727 nt)	PA1779 ←	assimilatory nitrate reductase
Ancestor_4	2038074	C→G	0.13	A545G (GCC→GGC)	PA1874 →	hypothetical protein
Ancestor_4	2038077	A→G	0.172	N546S (AAC→AGC)	PA1874 →	hypothetical protein
Ancestor_4	2038706	A→G	0.157	I756V (ATC→GTC)	PA1874 →	hypothetical protein
Ancestor_4	2038714	C→G	0.158	P758P (CCC→CCG)	PA1874 →	hypothetical protein
Ancestor_4	2038765	T→C	0.149	T775T (ACT→ACC)	PA1874 →	hypothetical protein
Ancestor_4	2038774	T→C	0.172	D778D (GAT→GAC)	PA1874 →	hypothetical protein
Ancestor_4	2039206	G→C	0.121	P922P (CCG→CCC)	PA1874 →	hypothetical protein
Ancestor_4	2039218	T→C	0.219	T926T (ACT→ACC)	PA1874 →	hypothetical protein
Ancestor_4	2039266	C→T	0.143	D942D (GAC→GAT)	PA1874 →	hypothetical protein
Ancestor_4	2039512	T→C	0.223	D1024D (GAT→GAC)	PA1874 →	hypothetical protein
Ancestor_4	2039533	G→C	0.253	G1031G (GGG→GGC)	PA1874 →	hypothetical protein
Ancestor_4	2039959	C→G	0.138	V1173V (GTC→GTG)	PA1874 →	hypothetical protein
Ancestor_4	2040064	G→T	0.138	T1208T (ACG→ACT)	PA1874 →	hypothetical protein
Ancestor_4	2040067	G→A	0.214	P1209P (CCG→CCA)	PA1874 →	hypothetical protein
Ancestor_4	2040072	C→T	0.136	T1211I (ACC→ATC)	PA1874 →	hypothetical protein
Ancestor_4	2041041	C→G	0.292	T1534R (ACG→AGG) ‡	PA1874 →	hypothetical protein
Ancestor_4	2041042	G→C	0.328	T1534T (ACG→ACC) ‡	PA1874 →	hypothetical protein
Ancestor_4	2041052	A→G	0.222	S1538G (AGC→GGC)	PA1874 →	hypothetical protein
Ancestor_4	2041057	C→G	0.208	T1539T (ACC→ACG)	PA1874 →	hypothetical protein
Ancestor_4	2041201	G→C	0.175	T1587T (ACG→ACC)	PA1874 →	hypothetical protein
Ancestor_4	2041234	C→T	0.162	D1598D (GAC→GAT)	PA1874 →	hypothetical protein
Ancestor_4	2041795	G→C	0.202	T1785T (ACG→ACC)	PA1874 →	hypothetical protein
Ancestor_4	2041822	T→C	0.206	N1794N (AAT→AAC)	PA1874 →	hypothetical protein
Ancestor_4	2041912	C→G	0.165	P1824P (CCC→CCG)	PA1874 →	hypothetical protein
Ancestor_4	2041936	C→T	0.194	G1832G (GGC→GGT)	PA1874 →	hypothetical protein
Ancestor_4	2041947	T→C	0.163	V1836A (GTC→GCC)	PA1874 →	hypothetical protein
Ancestor_4	2041956	A→C	0.178	K1839T (AAG→ACG)	PA1874 →	hypothetical protein
Ancestor_4	2041972	T→C	0.153	D1844D (GAT→GAC)	PA1874 →	hypothetical protein
Ancestor_4	2102125	C→G	0.053	Q892E (CAG→GAG)	PA1923 →	hypothetical protein
Ancestor_4	2169350:1	+G	1	intergenic (-198/-114)	exaA ← / → exaB	quinoprotein ethanol dehydrogenase/cytochrome c550
Ancestor_4	2186927:1	+C	1	intergenic (+11/-138)	dhcB → / → atoB	dehydrocarnitine CoA transferase subunit B/acetyl-CoA acetyltransferase
Ancestor_4	2195462:1	(C)5→6	1	intergenic (-52/+32)	PA2006 ← / ← maiA	probable major facilitator superfamily (MFS) transporter/maleylacetoacetate isomerase
Ancestor_4	2239547	T→G	1	intergenic (-280/+755)	PA2046 ← / ← cmrA	hypothetical protein/chloramphenicol resistance activator CmrA
Ancestor_4	2239555:1	+G	1	intergenic (-288/+747)	PA2046 ← / ← cmrA	hypothetical protein/chloramphenicol resistance activator CmrA
Ancestor_4	2250556	A→C	0.067	E288D (GAA→GAC)	PA2056 →	probable transcriptional regulator
Ancestor_4	2355771:1	+G	1	coding (88/123 nt)	PA2139 →	hypothetical protein
Ancestor_4	2356684	Δ1 bp	1	coding (517/549 nt)	PA2141 →	hypothetical protein
Ancestor_4	2503322:1	+G	0.062	coding (1603/1698 nt)	pbpC →	penicillin-binding protein 3A
Ancestor_4	2503322:2	+C	0.062	coding (1603/1698 nt)	pbpC →	penicillin-binding protein 3A
Ancestor_4	2532046:1	+C	1	intergenic (-206/+13)	chiC ← / ← PA2301	chitinase/hypothetical protein
Ancestor_4	2558337	A→C	0.109	intergenic (+373/+581)	PA2319 → / ← gntR	probable transposase/transcriptional regulator GntR
Ancestor_4	2558841	C→T	0.154	intergenic (+877/+77)	PA2319 → / ← gntR	probable transposase/transcriptional regulator GntR
Ancestor_4	2558846	G→A	0.146	intergenic (+882/+72)	PA2319 → / ← gntR	probable transposase/transcriptional regulator GntR
Ancestor_4	2558854	A→C	0.15	intergenic (+890/+64)	PA2319 → / ← gntR	probable transposase/transcriptional regulator GntR
Ancestor_4	2669175	G→C	1	P819A (CCG→GCG)	pvdJ ←	PvdJ
Ancestor_4	2729870	A→T	0.121	intergenic (+30/+106)	PA2433 → / ← PA2434	hypothetical protein/hypothetical protein
Ancestor_4	2729871	A→T	0.121	intergenic (+31/+105)	PA2433 → / ← PA2434	hypothetical protein/hypothetical protein
Ancestor_4	2753522:1	+C	1	coding (924/927 nt)	PA2452 ←	hypothetical protein
Ancestor_4	2759256	G→A	0.058	intergenic (+74/+226)	PA2458 → / ← PA2459	hypothetical protein/hypothetical protein
Ancestor_4	2759341:1	+G	0.061	intergenic (+159/+141)	PA2458 → / ← PA2459	hypothetical protein/hypothetical protein
Ancestor_4	2759345	C→T	0.06	intergenic (+163/+137)	PA2458 → / ← PA2459	hypothetical protein/hypothetical protein
Ancestor_4	2759348	G→A	0.061	intergenic (+166/+134)	PA2458 → / ← PA2459	hypothetical protein/hypothetical protein
Ancestor_4	2760272	T→A	0.053	intergenic (-185/+51)	PA2459 ← / ← PA2460	hypothetical protein/hypothetical protein
Ancestor_4	2807694	Δ8 bp	1	coding (226-233/1044 nt)	mexT →	transcriptional regulator MexT
Ancestor_4	3016845:1	+C	1	coding (40/210 nt)	PA2668 ←	hypothetical protein
Ancestor_4	3083196:1	+G	1	coding (3347/3633 nt)	PA2727 →	hypothetical protein
Ancestor_4	3420600	C→T	0.113	G62G (GGG→GGA)	PA3055 ←	hypothetical protein
Ancestor_4	3420618	A→G	0.094	D56D (GAT→GAC)	PA3055 ←	hypothetical protein
Ancestor_4	3420640	C→A	0.08	R49L (CGG→CTG)	PA3055 ←	hypothetical protein
Ancestor_4	3420642	G→C	0.126	G48G (GGC→GGG)	PA3055 ←	hypothetical protein
Ancestor_4	3420645	A→G	0.115	S47S (AGT→AGC) ‡	PA3055 ←	hypothetical protein
Ancestor_4	3420646	C→T	0.088	S47N (AGT→AAT) ‡	PA3055 ←	hypothetical protein
Ancestor_4	3420660	A→C	0.095	L42L (CTT→CTG)	PA3055 ←	hypothetical protein
Ancestor_4	3421021	G→A	0.066	Y93Y (TAC→TAT)	PA3056 ←	hypothetical protein
Ancestor_4	3421030	G→C	0.111	A90A (GCC→GCG)	PA3056 ←	hypothetical protein
Ancestor_4	3421034	G→T	0.108	A89E (GCG→GAG)	PA3056 ←	hypothetical protein
Ancestor_4	3421039	C→G	0.118	A87A (GCG→GCC)	PA3056 ←	hypothetical protein
Ancestor_4	3421042	C→G	0.133	S86S (TCG→TCC) ‡	PA3056 ←	hypothetical protein
Ancestor_4	3421044	A→C	0.121	S86A (TCG→GCG) ‡	PA3056 ←	hypothetical protein
Ancestor_4	3421045	G→C	0.114	D85E (GAC→GAG)	PA3056 ←	hypothetical protein
Ancestor_4	3421053	C→T	0.134	V83I (GTC→ATC)	PA3056 ←	hypothetical protein
Ancestor_4	3421075	C→T	0.181	E75E (GAG→GAA)	PA3056 ←	hypothetical protein
Ancestor_4	3421123	T→C	0.071	G59G (GGA→GGG)	PA3056 ←	hypothetical protein
Ancestor_4	3667127	G→T	0.063	A243A (GCC→GCA)	PA3272 ←	probable ATP-dependent DNA helicase
Ancestor_4	3824007	C→G	0.082	R200R (CGG→CGC)	PA3417 ←	probable pyruvate dehydrogenase E1 component alpha subunit
Ancestor_4	3868743	Δ6 bp	0.072	coding (1037-1042/1758 nt)	PA3460 →	probable acetyltransferase
Ancestor_4	3919508:1	+C	1	intergenic (-77/+266)	PA3503 ← / ← PA3504	hypothetical protein/probable aldehyde dehydrogenase
Ancestor_4	3957347	A→G	0.061	H814R (CAC→CGC)	PA3535 →	probable serine protease
Ancestor_4	4212201	A→G	1	H636R (CAC→CGC)	PA3760 →	N-Acetyl-D-Glucosamine phosphotransferase system transporter
Ancestor_4	4344266	A→G	1	L190L (CTT→CTC)	narK1 ←	nitrite extrusion protein 1
Ancestor_4	4534872	A→C	0.071	A312A (GCT→GCG)	ribB ←	GTP cyclohydrolase II / 34-dihydroxy-2-butanone 4-phosphate synthase
Ancestor_4	4539469:1	+C	1	coding (314/378 nt)	PA4059 →	hypothetical protein
Ancestor_4	4595762:1	+G	0.054	intergenic (+77/+87)	PA4111 → / ← PA4112	hypothetical protein/probable sensor/response regulator hybrid
Ancestor_4	4690918	G→T	0.074	R143R (CGC→CGA)	PA4193 ←	probable permease of ABC transporter
Ancestor_4	4869855	T→G	1	E158D (GAA→GAC)	PA4341 ←	probable transcriptional regulator
Ancestor_4	4888194:1	+G	1	coding (2/474 nt)	PA4360 ←	hypothetical protein
Ancestor_4	4924552	2 bp→GC	1	coding (531-532/837 nt)	PA4394 ←	conserved hypothetical protein
Ancestor_4	5019924	T→A	0.075	Q161L (CAG→CTG)	magE ←	MagE
Ancestor_4	5033101:1	+C	1	coding (1614/1614 nt)	dppA1 →	probable binding protein component of ABC transporter
Ancestor_4	5071544	Δ4 bp	1	intergenic (+81/-1148)	pilB → / → pilD	type 4 fimbrial biogenesis protein PilB/type 4 prepilin peptidase PilD
Ancestor_4	5129337	G→A	0.076	L478L (CTG→TTG)	rtcR ←	transcriptional regulator RtcR
Ancestor_4	5129338	T→C	0.076	Q477Q (CAA→CAG)	rtcR ←	transcriptional regulator RtcR
Ancestor_4	5140679	A→T	0.124	intergenic (-238/+22)	PA4589 ← / ← pra	probable outer membrane protein precursor/protein activator
Ancestor_4	5187044	A→G	0.052	Y1944Y (TAT→TAC)	cdrA ←	cyclic diguanylate-regulated TPS partner A CdrA
Ancestor_4	5187140	G→A	0.068	G1912G (GGC→GGT)	cdrA ←	cyclic diguanylate-regulated TPS partner A CdrA
Ancestor_4	5187152	A→G	0.12	G1908G (GGT→GGC)	cdrA ←	cyclic diguanylate-regulated TPS partner A CdrA
Ancestor_4	5187191	G→A	0.112	D1895D (GAC→GAT)	cdrA ←	cyclic diguanylate-regulated TPS partner A CdrA
Ancestor_4	5187194	A→G	0.129	A1894A (GCT→GCC)	cdrA ←	cyclic diguanylate-regulated TPS partner A CdrA
Ancestor_4	5187197	G→A	0.124	D1893D (GAC→GAT)	cdrA ←	cyclic diguanylate-regulated TPS partner A CdrA
Ancestor_4	5187203	A→G	0.099	Y1891Y (TAT→TAC)	cdrA ←	cyclic diguanylate-regulated TPS partner A CdrA
Ancestor_4	5187219	C→G	0.143	G1886A (GGC→GCC)	cdrA ←	cyclic diguanylate-regulated TPS partner A CdrA
Ancestor_4	5187221	G→A	0.076	D1885D (GAC→GAT)	cdrA ←	cyclic diguanylate-regulated TPS partner A CdrA
Ancestor_4	5187224	G→A	0.119	A1884A (GCC→GCT)	cdrA ←	cyclic diguanylate-regulated TPS partner A CdrA
Ancestor_4	5187236	G→C	0.176	L1880L (CTC→CTG)	cdrA ←	cyclic diguanylate-regulated TPS partner A CdrA
Ancestor_4	5187242	C→T	0.095	A1878A (GCG→GCA)	cdrA ←	cyclic diguanylate-regulated TPS partner A CdrA
Ancestor_4	5187263	G→A	0.116	N1871N (AAC→AAT)	cdrA ←	cyclic diguanylate-regulated TPS partner A CdrA
Ancestor_4	5187302	G→A	0.056	G1858G (GGC→GGT)	cdrA ←	cyclic diguanylate-regulated TPS partner A CdrA
Ancestor_4	5187395	A→G	0.064	G1827G (GGT→GGC)	cdrA ←	cyclic diguanylate-regulated TPS partner A CdrA
Ancestor_4	5187464	G→A	0.2	D1804D (GAC→GAT)	cdrA ←	cyclic diguanylate-regulated TPS partner A CdrA
Ancestor_4	5187467	G→A	0.138	A1803A (GCC→GCT)	cdrA ←	cyclic diguanylate-regulated TPS partner A CdrA
Ancestor_4	5188160	A→G	0.122	D1572D (GAT→GAC)	cdrA ←	cyclic diguanylate-regulated TPS partner A CdrA
Ancestor_4	5188172	G→A	0.095	Y1568Y (TAC→TAT)	cdrA ←	cyclic diguanylate-regulated TPS partner A CdrA
Ancestor_4	5188190	G→A	0.095	D1562D (GAC→GAT)	cdrA ←	cyclic diguanylate-regulated TPS partner A CdrA
Ancestor_4	5188193	A→G	0.098	A1561A (GCT→GCC)	cdrA ←	cyclic diguanylate-regulated TPS partner A CdrA
Ancestor_4	5188211	C→T	0.165	A1555A (GCG→GCA)	cdrA ←	cyclic diguanylate-regulated TPS partner A CdrA
Ancestor_4	5189159	G→T	0.16	D1239E (GAC→GAA)	cdrA ←	cyclic diguanylate-regulated TPS partner A CdrA
Ancestor_4	5189162	G→A	0.051	A1238A (GCC→GCT)	cdrA ←	cyclic diguanylate-regulated TPS partner A CdrA
Ancestor_4	5189299	A→G	0.07	L1193L (TTG→CTG)	cdrA ←	cyclic diguanylate-regulated TPS partner A CdrA
Ancestor_4	5189303	A→G	0.06	G1191G (GGT→GGC)	cdrA ←	cyclic diguanylate-regulated TPS partner A CdrA
Ancestor_4	5189381	G→A	0.077	Y1165Y (TAC→TAT)	cdrA ←	cyclic diguanylate-regulated TPS partner A CdrA
Ancestor_4	5189399	G→A	0.1	D1159D (GAC→GAT)	cdrA ←	cyclic diguanylate-regulated TPS partner A CdrA
Ancestor_4	5189402	G→A	0.072	A1158A (GCC→GCT)	cdrA ←	cyclic diguanylate-regulated TPS partner A CdrA
Ancestor_4	5189420	C→T	0.153	A1152A (GCG→GCA)	cdrA ←	cyclic diguanylate-regulated TPS partner A CdrA
Ancestor_4	5189516	A→G	0.054	N1120N (AAT→AAC)	cdrA ←	cyclic diguanylate-regulated TPS partner A CdrA
Ancestor_4	5189558	G→C	0.11	A1106A (GCC→GCG)	cdrA ←	cyclic diguanylate-regulated TPS partner A CdrA
Ancestor_4	5189561	A→G	0.054	G1105G (GGT→GGC)	cdrA ←	cyclic diguanylate-regulated TPS partner A CdrA
Ancestor_4	5189570	G→A	0.101	D1102D (GAC→GAT)	cdrA ←	cyclic diguanylate-regulated TPS partner A CdrA
Ancestor_4	5189576	G→A	0.065	N1100N (AAC→AAT)	cdrA ←	cyclic diguanylate-regulated TPS partner A CdrA
Ancestor_4	5189585	C→G	0.123	G1097G (GGG→GGC)	cdrA ←	cyclic diguanylate-regulated TPS partner A CdrA
Ancestor_4	5189589	G→C	0.102	S1096C (TCC→TGC) ‡	cdrA ←	cyclic diguanylate-regulated TPS partner A CdrA
Ancestor_4	5189590	A→T	0.107	S1096T (TCC→ACC) ‡	cdrA ←	cyclic diguanylate-regulated TPS partner A CdrA
Ancestor_4	5189591	C→G	0.147	V1095V (GTG→GTC)	cdrA ←	cyclic diguanylate-regulated TPS partner A CdrA
Ancestor_4	5189606	Δ1 bp	0.113	coding (3270/6465 nt)	cdrA ←	cyclic diguanylate-regulated TPS partner A CdrA
Ancestor_4	5189608:1	+T	0.115	coding (3268/6465 nt)	cdrA ←	cyclic diguanylate-regulated TPS partner A CdrA
Ancestor_4	5189657	G→C	0.154	L1073L (CTC→CTG)	cdrA ←	cyclic diguanylate-regulated TPS partner A CdrA
Ancestor_4	5189697	T→C	0.066	N1060S (AAC→AGC)	cdrA ←	cyclic diguanylate-regulated TPS partner A CdrA
Ancestor_4	5189703	G→T	0.101	T1058N (ACC→AAC) ‡	cdrA ←	cyclic diguanylate-regulated TPS partner A CdrA
Ancestor_4	5189704	T→C	0.059	T1058A (ACC→GCC) ‡	cdrA ←	cyclic diguanylate-regulated TPS partner A CdrA
Ancestor_4	5189719	C→G	0.071	V1053L (GTC→CTC)	cdrA ←	cyclic diguanylate-regulated TPS partner A CdrA
Ancestor_4	5189860	G→C	0.066	L1006V (CTG→GTG)	cdrA ←	cyclic diguanylate-regulated TPS partner A CdrA
Ancestor_4	5213252	C→G	0.057	V140V (GTC→GTG)	upp →	uracil phosphoribosyltransferase
Ancestor_4	5213255	C→G	0.057	A141A (GCC→GCG)	upp →	uracil phosphoribosyltransferase
Ancestor_4	5420339	C→G	0.081	R463P (CGG→CCG)	lpd3 ←	dihydrolipoamide dehydrogenase 3
Ancestor_4	5431436	T→A	0.066	N619I (AAC→ATC)	speA ←	arginine decarboxylase (ADC)
Ancestor_4	5472416:1	+G	1	intergenic (-374/-23)	PA4874 ← / → PA4875	conserved hypothetical protein/hypothetical protein
Ancestor_4	5481543:1	+C	0.051	coding (474/1392 nt)	PA4886 →	probable two-component sensor
Ancestor_4	5655223	+CGG	1	coding (413/717 nt)	PA5024 →	conserved hypothetical protein
Ancestor_4	5725234	G→A	0.053	N3N (AAC→AAT)	tli5b1 ←	type VI secretion lipase immunity protein Tli5b1
Ancestor_4	5725237	G→A	0.058	H2H (CAC→CAT)	tli5b1 ←	type VI secretion lipase immunity protein Tli5b1
Ancestor_4	5726063	G→T	0.053	P96T (CCG→ACG)	tli5b2 ←	type VI secretion lipase immunity protein Tli5b2
Ancestor_4	5743461	2 bp→GC	1	coding (1292-1293/1680 nt)	hutU ←	urocanase
Ancestor_4	5915278	A→G	0.114	V275A (GTG→GCG)	algP ←	alginate regulatory protein AlgP
Ancestor_4	5997378	G→A	0.068	S296S (AGC→AGT)	sphD ←	SphD
Ancestor_4	5997382	T→A	0.065	K295M (AAG→ATG) ‡	sphD ←	SphD
Ancestor_4	5997383	T→A	0.066	K295* (AAG→TAG) ‡	sphD ←	SphD
Ancestor_4	5997387	T→C	0.066	V293V (GTA→GTG)	sphD ←	SphD
Ancestor_4	6004888	A→C	0.067	E204D (GAA→GAC)	PA5335 →	conserved hypothetical protein
Ancestor_4	6098781	G→C	1	G586G (GGG→GGC)	soxA →	sarcosine oxidase alpha subunit
Ancestor_4	6115455	T→G	1	K286N (AAA→AAC)	mtr ←	tryptophan permease
Ancestor_5	54815	G→A	0.105	intergenic (+1294/-1731)	PA0041 → / → PA0042	probable hemagglutinin/hypothetical protein
Ancestor_5	169284	Δ1 bp	1	intergenic (+121/-77)	PA0148 → / → PA0149	adenine deaminase/probable sigma-70 factor ECF subfamily
Ancestor_5	217993:1	+A	0.082	coding (830/918 nt)	PA0191 ←	probable transcriptional regulator
Ancestor_5	217995	G→C	0.082	I276M (ATC→ATG)	PA0191 ←	probable transcriptional regulator
Ancestor_5	217998	G→C	0.082	I275M (ATC→ATG)	PA0191 ←	probable transcriptional regulator
Ancestor_5	218000	Δ1 bp	0.082	coding (823/918 nt)	PA0191 ←	probable transcriptional regulator
Ancestor_5	411130	(C)5→4	1	intergenic (-196/-94)	laoC ← / → laoR	LaoC/LaoR
Ancestor_5	413850	T→C	1	intergenic (-10/+83)	PA0369 ← / ← PA0370	Uncharacterized protein/conserved hypothetical protein
Ancestor_5	667029:1	+C	1	intergenic (+35/-79)	agtB → / → agtC	AgtB/AgtC
Ancestor_5	740419:1	+C	1	coding (217/1146 nt)	hxcY →	HxcY
Ancestor_5	757235	G→A	1	G2427S (GGC→AGC)	pdtA →	phosphate depletion regulated TPS partner A PdtA
Ancestor_5	789170	C→T	0.132	T9T (ACC→ACT)	PA0717 →	hypothetical protein of bacteriophage Pf1
Ancestor_5	789185	A→C	0.141	T14T (ACA→ACC)	PA0717 →	hypothetical protein of bacteriophage Pf1
Ancestor_5	789219	G→A	0.208	G26S (GGT→AGT) ‡	PA0717 →	hypothetical protein of bacteriophage Pf1
Ancestor_5	789220	G→T	0.206	G26V (GGT→GTT) ‡	PA0717 →	hypothetical protein of bacteriophage Pf1
Ancestor_5	789266	C→T	0.285	V41V (GTC→GTT)	PA0717 →	hypothetical protein of bacteriophage Pf1
Ancestor_5	789288	C→T	0.311	R49C (CGC→TGC)	PA0717 →	hypothetical protein of bacteriophage Pf1
Ancestor_5	789332	C→T	0.36	Y63Y (TAC→TAT)	PA0717 →	hypothetical protein of bacteriophage Pf1
Ancestor_5	789409	C→G	0.443	A17G (GCC→GGC)	PA0718 →	hypothetical protein of bacteriophage Pf1
Ancestor_5	789439	T→C	0.435	V27A (GTC→GCC)	PA0718 →	hypothetical protein of bacteriophage Pf1
Ancestor_5	789470	A→G	0.437	P37P (CCA→CCG)	PA0718 →	hypothetical protein of bacteriophage Pf1
Ancestor_5	789473	C→T	0.431	D38D (GAC→GAT)	PA0718 →	hypothetical protein of bacteriophage Pf1
Ancestor_5	789476	T→C	0.429	C39C (TGT→TGC)	PA0718 →	hypothetical protein of bacteriophage Pf1
Ancestor_5	789505	G→A	0.442	G49D (GGT→GAT)	PA0718 →	hypothetical protein of bacteriophage Pf1
Ancestor_5	789602	G→A	0.435	K81K (AAG→AAA)	PA0718 →	hypothetical protein of bacteriophage Pf1
Ancestor_5	789605	C→T	0.438	P82P (CCC→CCT)	PA0718 →	hypothetical protein of bacteriophage Pf1
Ancestor_5	789614	T→C	0.446	F85F (TTT→TTC)	PA0718 →	hypothetical protein of bacteriophage Pf1
Ancestor_5	789651	A→C	0.417	intergenic (+1/-3)	PA0718 → / → PA0719	hypothetical protein of bacteriophage Pf1/hypothetical protein of bacteriophage Pf1
Ancestor_5	789659	T→C	0.412	L2L (CTT→CTC)	PA0719 →	hypothetical protein of bacteriophage Pf1
Ancestor_5	789760	C→T	0.464	P36L (CCT→CTT)	PA0719 →	hypothetical protein of bacteriophage Pf1
Ancestor_5	789791	G→C	0.439	R46R (CGG→CGC)	PA0719 →	hypothetical protein of bacteriophage Pf1
Ancestor_5	789833	G→T	0.411	L60L (CTG→CTT)	PA0719 →	hypothetical protein of bacteriophage Pf1
Ancestor_5	789960	A→C	0.408	R103R (AGA→CGA)	PA0719 →	hypothetical protein of bacteriophage Pf1
Ancestor_5	789980	T→C	0.408	D109D (GAT→GAC)	PA0719 →	hypothetical protein of bacteriophage Pf1
Ancestor_5	789985	C→A	0.36	S111Y (TCC→TAC)	PA0719 →	hypothetical protein of bacteriophage Pf1
Ancestor_5	789987	C→T	0.358	P112S (CCG→TCG)	PA0719 →	hypothetical protein of bacteriophage Pf1
Ancestor_5	789997	C→T	0.384	P115L (CCG→CTG)	PA0719 →	hypothetical protein of bacteriophage Pf1
Ancestor_5	790219	C→T	0.447	T18T (ACC→ACT)	PA0720 →	helix destabilizing protein of bacteriophage Pf1
Ancestor_5	790228	T→C	0.436	Y21Y (TAT→TAC)	PA0720 →	helix destabilizing protein of bacteriophage Pf1
Ancestor_5	790267	A→G	0.454	Q34Q (CAA→CAG)	PA0720 →	helix destabilizing protein of bacteriophage Pf1
Ancestor_5	790291	T→C	0.448	G42G (GGT→GGC)	PA0720 →	helix destabilizing protein of bacteriophage Pf1
Ancestor_5	790312	A→C	0.434	G49G (GGA→GGC)	PA0720 →	helix destabilizing protein of bacteriophage Pf1
Ancestor_5	790378	G→A	0.439	P71P (CCG→CCA)	PA0720 →	helix destabilizing protein of bacteriophage Pf1
Ancestor_5	790408	T→C	0.44	R81R (CGT→CGC)	PA0720 →	helix destabilizing protein of bacteriophage Pf1
Ancestor_5	790429	C→T	0.424	G88G (GGC→GGT)	PA0720 →	helix destabilizing protein of bacteriophage Pf1
Ancestor_5	790447	G→A	0.403	Q94Q (CAG→CAA)	PA0720 →	helix destabilizing protein of bacteriophage Pf1
Ancestor_5	790453	A→T	0.386	L96L (CTA→CTT)	PA0720 →	helix destabilizing protein of bacteriophage Pf1
Ancestor_5	790477	C→T	0.436	G104G (GGC→GGT)	PA0720 →	helix destabilizing protein of bacteriophage Pf1
Ancestor_5	790485	T→C	0.424	M107T (ATG→ACG) ‡	PA0720 →	helix destabilizing protein of bacteriophage Pf1
Ancestor_5	790486	G→C	0.424	M107I (ATG→ATC) ‡	PA0720 →	helix destabilizing protein of bacteriophage Pf1
Ancestor_5	790521	T→C	0.405	V119A (GTG→GCG) ‡	PA0720 →	helix destabilizing protein of bacteriophage Pf1
Ancestor_5	790522	G→A	0.403	V119V (GTG→GTA) ‡	PA0720 →	helix destabilizing protein of bacteriophage Pf1
Ancestor_5	790580	A→T	0.428	T139S (ACC→TCC)	PA0720 →	helix destabilizing protein of bacteriophage Pf1
Ancestor_5	790597	G→C	0.426	A144A (GCG→GCC)	PA0720 →	helix destabilizing protein of bacteriophage Pf1
Ancestor_5	790604	C→G	0.422	intergenic (+4/-13)	PA0720 → / → pfsE	helix destabilizing protein of bacteriophage Pf1/Pf superinfection exclusion PfsE
Ancestor_5	790640	C→T	0.43	F8F (TTC→TTT)	pfsE →	Pf superinfection exclusion PfsE
Ancestor_5	790701	G→A	0.429	A29T (GCT→ACT)	pfsE →	Pf superinfection exclusion PfsE
Ancestor_5	790718	C→T	0.398	intergenic (+9/-4)	pfsE → / → PA0722	Pf superinfection exclusion PfsE/hypothetical protein of bacteriophage Pf1
Ancestor_5	791138	C→G	0.517	G51G (GGC→GGG)	coaB →	coat protein B of bacteriophage Pf1
Ancestor_5	791198	T→C	0.48	V71V (GTT→GTC)	coaB →	coat protein B of bacteriophage Pf1
Ancestor_5	791759	T→G	0.454	S130S (TCT→TCG)	PA0724 →	probable coat protein A of bacteriophage Pf1
Ancestor_5	791868	C→T	0.458	L167L (CTG→TTG)	PA0724 →	probable coat protein A of bacteriophage Pf1
Ancestor_5	791924	A→C	0.469	G185G (GGA→GGC)	PA0724 →	probable coat protein A of bacteriophage Pf1
Ancestor_5	791927	G→A	0.458	Q186Q (CAG→CAA)	PA0724 →	probable coat protein A of bacteriophage Pf1
Ancestor_5	791929	A→G	0.468	N187S (AAT→AGT) ‡	PA0724 →	probable coat protein A of bacteriophage Pf1
Ancestor_5	791930	T→C	0.477	N187N (AAT→AAC) ‡	PA0724 →	probable coat protein A of bacteriophage Pf1
Ancestor_5	791942	T→C	0.476	D191D (GAT→GAC)	PA0724 →	probable coat protein A of bacteriophage Pf1
Ancestor_5	792114	A→G	0.422	S249G (AGT→GGT)	PA0724 →	probable coat protein A of bacteriophage Pf1
Ancestor_5	792119	C→T	0.414	D250D (GAC→GAT)	PA0724 →	probable coat protein A of bacteriophage Pf1
Ancestor_5	792124	G→A	0.411	G252D (GGC→GAC)	PA0724 →	probable coat protein A of bacteriophage Pf1
Ancestor_5	792152	T→C	0.389	N261N (AAT→AAC)	PA0724 →	probable coat protein A of bacteriophage Pf1
Ancestor_5	792188	C→T	0.406	G273G (GGC→GGT)	PA0724 →	probable coat protein A of bacteriophage Pf1
Ancestor_5	792190	(GCG)2→1	0.39	coding (821-823/1263 nt)	PA0724 →	probable coat protein A of bacteriophage Pf1
Ancestor_5	792275	C→T	0.392	N302N (AAC→AAT)	PA0724 →	probable coat protein A of bacteriophage Pf1
Ancestor_5	792317	C→A	0.422	P316P (CCC→CCA)	PA0724 →	probable coat protein A of bacteriophage Pf1
Ancestor_5	792326	C→T	0.422	P319P (CCC→CCT)	PA0724 →	probable coat protein A of bacteriophage Pf1
Ancestor_5	792359	C→T	0.404	T330T (ACC→ACT)	PA0724 →	probable coat protein A of bacteriophage Pf1
Ancestor_5	792401	C→A	0.429	D344E (GAC→GAA)	PA0724 →	probable coat protein A of bacteriophage Pf1
Ancestor_5	792443	T→C	0.413	D358D (GAT→GAC)	PA0724 →	probable coat protein A of bacteriophage Pf1
Ancestor_5	792455	C→T	0.416	G362G (GGC→GGT)	PA0724 →	probable coat protein A of bacteriophage Pf1
Ancestor_5	792590	G→A	0.456	L407L (CTG→CTA)	PA0724 →	probable coat protein A of bacteriophage Pf1
Ancestor_5	792608	C→T	0.466	A413A (GCC→GCT)	PA0724 →	probable coat protein A of bacteriophage Pf1
Ancestor_5	792696	C→T	0.428	D20D (GAC→GAT)	PA0725 →	hypothetical protein of bacteriophage Pf1
Ancestor_5	792834	C→T	0.398	S66S (AGC→AGT)	PA0725 →	hypothetical protein of bacteriophage Pf1
Ancestor_5	792882	T→G	0.412	G82G (GGT→GGG)	PA0725 →	hypothetical protein of bacteriophage Pf1
Ancestor_5	793143	T→C	0.433	F49F (TTT→TTC)	PA0726 →	hypothetical protein of bacteriophage Pf1
Ancestor_5	793242	T→G	0.453	G82G (GGT→GGG)	PA0726 →	hypothetical protein of bacteriophage Pf1
Ancestor_5	793284	A→G	0.419	K96K (AAA→AAG)	PA0726 →	hypothetical protein of bacteriophage Pf1
Ancestor_5	793347	G→A	0.425	A117A (GCG→GCA)	PA0726 →	hypothetical protein of bacteriophage Pf1
Ancestor_5	793389	T→C	0.417	H131H (CAT→CAC)	PA0726 →	hypothetical protein of bacteriophage Pf1
Ancestor_5	793410	T→C	0.423	I138I (ATT→ATC)	PA0726 →	hypothetical protein of bacteriophage Pf1
Ancestor_5	793641	G→A	0.509	Q215Q (CAG→CAA)	PA0726 →	hypothetical protein of bacteriophage Pf1
Ancestor_5	793757	C→G	0.526	A254G (GCT→GGT)	PA0726 →	hypothetical protein of bacteriophage Pf1
Ancestor_5	793837	A→G	0.545	T281A (ACG→GCG)	PA0726 →	hypothetical protein of bacteriophage Pf1
Ancestor_5	793950	T→C	0.522	L318L (CTT→CTC)	PA0726 →	hypothetical protein of bacteriophage Pf1
Ancestor_5	793996	C→T	0.465	L334L (CTG→TTG)	PA0726 →	hypothetical protein of bacteriophage Pf1
Ancestor_5	794001	C→G	0.48	D335E (GAC→GAG)	PA0726 →	hypothetical protein of bacteriophage Pf1
Ancestor_5	794064	A→G	0.453	V356V (GTA→GTG)	PA0726 →	hypothetical protein of bacteriophage Pf1
Ancestor_5	794106	G→C	0.451	E370D (GAG→GAC)	PA0726 →	hypothetical protein of bacteriophage Pf1
Ancestor_5	794128	A→G	0.429	T378A (ACC→GCC)	PA0726 →	hypothetical protein of bacteriophage Pf1
Ancestor_5	794140	C→G	0.442	P382A (CCC→GCC)	PA0726 →	hypothetical protein of bacteriophage Pf1
Ancestor_5	794162	T→C	0.415	V389A (GTT→GCT)	PA0726 →	hypothetical protein of bacteriophage Pf1
Ancestor_5	794178	T→C	0.401	V394V (GTT→GTC)	PA0726 →	hypothetical protein of bacteriophage Pf1
Ancestor_5	794184	C→G	0.4	A396A (GCC→GCG)	PA0726 →	hypothetical protein of bacteriophage Pf1
Ancestor_5	794195	C→T	0.392	A400V (GCA→GTA)	PA0726 →	hypothetical protein of bacteriophage Pf1
Ancestor_5	794208	G→T	0.433	G404G (GGG→GGT)	PA0726 →	hypothetical protein of bacteriophage Pf1
Ancestor_5	794265	G→C	0.44	Q423H (CAG→CAC)	PA0726 →	hypothetical protein of bacteriophage Pf1
Ancestor_5	794290	C→T	0.423	intergenic (+19/-211)	PA0726 → / → PA0727	hypothetical protein of bacteriophage Pf1/Pf replication initiator protein
Ancestor_5	794291	C→T	0.421	intergenic (+20/-210)	PA0726 → / → PA0727	hypothetical protein of bacteriophage Pf1/Pf replication initiator protein
Ancestor_5	794328	A→T	0.394	intergenic (+57/-173)	PA0726 → / → PA0727	hypothetical protein of bacteriophage Pf1/Pf replication initiator protein
Ancestor_5	794430	C→T	0.245	intergenic (+159/-71)	PA0726 → / → PA0727	hypothetical protein of bacteriophage Pf1/Pf replication initiator protein
Ancestor_5	794612	C→T	0.076	L38L (CTG→TTG)	PA0727 →	Pf replication initiator protein
Ancestor_5	794629	T→C	0.1	I43I (ATT→ATC)	PA0727 →	Pf replication initiator protein
Ancestor_5	794647	T→C	0.108	D49D (GAT→GAC)	PA0727 →	Pf replication initiator protein
Ancestor_5	794650	G→C	0.119	T50T (ACG→ACC)	PA0727 →	Pf replication initiator protein
Ancestor_5	794674	A→G	0.157	K58K (AAA→AAG)	PA0727 →	Pf replication initiator protein
Ancestor_5	794675	C→T	0.157	L59F (CTC→TTC) ‡	PA0727 →	Pf replication initiator protein
Ancestor_5	794677	C→G	0.16	L59L (CTC→CTG) ‡	PA0727 →	Pf replication initiator protein
Ancestor_5	794680	G→C	0.16	R60R (CGG→CGC)	PA0727 →	Pf replication initiator protein
Ancestor_5	794707	C→G	0.264	L69L (CTC→CTG)	PA0727 →	Pf replication initiator protein
Ancestor_5	794740	G→A	0.346	E80E (GAG→GAA)	PA0727 →	Pf replication initiator protein
Ancestor_5	794755	C→T	0.367	R85R (CGC→CGT)	PA0727 →	Pf replication initiator protein
Ancestor_5	794770	C→T	0.366	S90S (TCC→TCT)	PA0727 →	Pf replication initiator protein
Ancestor_5	794797	T→C	0.43	A99A (GCT→GCC)	PA0727 →	Pf replication initiator protein
Ancestor_5	794806	T→C	0.434	G102G (GGT→GGC)	PA0727 →	Pf replication initiator protein
Ancestor_5	794818	A→G	0.438	L106L (CTA→CTG)	PA0727 →	Pf replication initiator protein
Ancestor_5	794827	T→C	0.435	N109N (AAT→AAC)	PA0727 →	Pf replication initiator protein
Ancestor_5	794875	A→G	0.448	V125V (GTA→GTG)	PA0727 →	Pf replication initiator protein
Ancestor_5	794881	T→C	0.452	P127P (CCT→CCC)	PA0727 →	Pf replication initiator protein
Ancestor_5	794888	C→A	0.45	L130I (CTC→ATC) ‡	PA0727 →	Pf replication initiator protein
Ancestor_5	794890	C→T	0.447	L130L (CTC→CTT) ‡	PA0727 →	Pf replication initiator protein
Ancestor_5	794893	T→C	0.445	D131D (GAT→GAC)	PA0727 →	Pf replication initiator protein
Ancestor_5	794908	C→T	0.476	R136R (CGC→CGT)	PA0727 →	Pf replication initiator protein
Ancestor_5	794932	T→C	0.484	D144D (GAT→GAC)	PA0727 →	Pf replication initiator protein
Ancestor_5	794933	T→C	0.477	L145L (TTG→CTG)	PA0727 →	Pf replication initiator protein
Ancestor_5	794941	T→A	0.474	A147A (GCT→GCA)	PA0727 →	Pf replication initiator protein
Ancestor_5	794944	C→G	0.471	A148A (GCC→GCG)	PA0727 →	Pf replication initiator protein
Ancestor_5	794962	A→G	0.469	E154E (GAA→GAG)	PA0727 →	Pf replication initiator protein
Ancestor_5	794974	C→A	0.448	A158A (GCC→GCA)	PA0727 →	Pf replication initiator protein
Ancestor_5	794977	T→C	0.451	A159A (GCT→GCC)	PA0727 →	Pf replication initiator protein
Ancestor_5	794989	C→G	0.439	A163A (GCC→GCG)	PA0727 →	Pf replication initiator protein
Ancestor_5	794990	T→C	0.436	L164L (TTG→CTG)	PA0727 →	Pf replication initiator protein
Ancestor_5	794995	C→T	0.452	D165D (GAC→GAT)	PA0727 →	Pf replication initiator protein
Ancestor_5	795009	A→C	0.408	K170T (AAA→ACA) ‡	PA0727 →	Pf replication initiator protein
Ancestor_5	795010	A→G	0.41	K170K (AAA→AAG) ‡	PA0727 →	Pf replication initiator protein
Ancestor_5	795013	G→T	0.404	P171P (CCG→CCT)	PA0727 →	Pf replication initiator protein
Ancestor_5	795016	Δ1 bp	0.404	coding (516/1293 nt)	PA0727 →	Pf replication initiator protein
Ancestor_5	795017	C→G	0.404	R173G (CGC→GGC)	PA0727 →	Pf replication initiator protein
Ancestor_5	795019:1	+T	0.404	coding (519/1293 nt)	PA0727 →	Pf replication initiator protein
Ancestor_5	795025	G→C	0.42	L175L (CTG→CTC)	PA0727 →	Pf replication initiator protein
Ancestor_5	795028	G→T	0.411	V176V (GTG→GTT)	PA0727 →	Pf replication initiator protein
Ancestor_5	795031	C→T	0.407	D177D (GAC→GAT)	PA0727 →	Pf replication initiator protein
Ancestor_5	795040	T→C	0.476	H180H (CAT→CAC)	PA0727 →	Pf replication initiator protein
Ancestor_5	795043	T→C	0.479	C181C (TGT→TGC)	PA0727 →	Pf replication initiator protein
Ancestor_5	795058	G→A	0.473	V186V (GTG→GTA)	PA0727 →	Pf replication initiator protein
Ancestor_5	795061	A→G	0.474	R187R (CGA→CGG)	PA0727 →	Pf replication initiator protein
Ancestor_5	795088	A→G	0.507	E196E (GAA→GAG)	PA0727 →	Pf replication initiator protein
Ancestor_5	795136	C→T	0.515	F212F (TTC→TTT)	PA0727 →	Pf replication initiator protein
Ancestor_5	795238	C→T	0.551	N246N (AAC→AAT)	PA0727 →	Pf replication initiator protein
Ancestor_5	795289	C→G	0.484	V263V (GTC→GTG)	PA0727 →	Pf replication initiator protein
Ancestor_5	795296	C→A	0.481	L266I (CTC→ATC)	PA0727 →	Pf replication initiator protein
Ancestor_5	795301	A→G	0.47	E267E (GAA→GAG)	PA0727 →	Pf replication initiator protein
Ancestor_5	795304	C→T	0.466	F268F (TTC→TTT)	PA0727 →	Pf replication initiator protein
Ancestor_5	795309	T→A	0.444	F270Y (TTC→TAC) ‡	PA0727 →	Pf replication initiator protein
Ancestor_5	795310	C→T	0.436	F270F (TTC→TTT) ‡	PA0727 →	Pf replication initiator protein
Ancestor_5	795313	T→C	0.416	H271H (CAT→CAC)	PA0727 →	Pf replication initiator protein
Ancestor_5	795349	C→T	0.43	R283R (CGC→CGT)	PA0727 →	Pf replication initiator protein
Ancestor_5	795355	T→C	0.402	A285A (GCT→GCC)	PA0727 →	Pf replication initiator protein
Ancestor_5	795370	T→C	0.408	I290I (ATT→ATC)	PA0727 →	Pf replication initiator protein
Ancestor_5	795385	T→C	0.4	Y295Y (TAT→TAC)	PA0727 →	Pf replication initiator protein
Ancestor_5	795391	G→C	0.397	G297G (GGG→GGC)	PA0727 →	Pf replication initiator protein
Ancestor_5	795403	C→T	0.319	H301H (CAC→CAT)	PA0727 →	Pf replication initiator protein
Ancestor_5	795406	G→A	0.31	L302L (CTG→CTA)	PA0727 →	Pf replication initiator protein
Ancestor_5	795409	A→G	0.313	Q303Q (CAA→CAG)	PA0727 →	Pf replication initiator protein
Ancestor_5	795412	A→G	0.314	G304G (GGA→GGG)	PA0727 →	Pf replication initiator protein
Ancestor_5	795424	C→T	0.272	Y308Y (TAC→TAT)	PA0727 →	Pf replication initiator protein
Ancestor_5	795433	A→G	0.217	E311E (GAA→GAG)	PA0727 →	Pf replication initiator protein
Ancestor_5	795436:1	+A	0.213	coding (936/1293 nt)	PA0727 →	Pf replication initiator protein
Ancestor_5	795440	A→C	0.21	K314Q (AAG→CAG) ‡	PA0727 →	Pf replication initiator protein
Ancestor_5	795441	A→G	0.213	K314R (AAG→AGG) ‡	PA0727 →	Pf replication initiator protein
Ancestor_5	795442	G→T	0.216	K314N (AAG→AAT) ‡	PA0727 →	Pf replication initiator protein
Ancestor_5	795443	C→G	0.216	L315V (CTG→GTG)	PA0727 →	Pf replication initiator protein
Ancestor_5	795448	G→C	0.216	L316L (CTG→CTC)	PA0727 →	Pf replication initiator protein
Ancestor_5	795449	A→T	0.215	S317C (AGC→TGC) ‡	PA0727 →	Pf replication initiator protein
Ancestor_5	795450	G→C	0.205	S317T (AGC→ACC) ‡	PA0727 →	Pf replication initiator protein
Ancestor_5	795454:1	+G	0.207	coding (954/1293 nt)	PA0727 →	Pf replication initiator protein
Ancestor_5	795456	C→G	0.216	T319R (ACG→AGG)	PA0727 →	Pf replication initiator protein
Ancestor_5	795460	G→A	0.216	A320A (GCG→GCA)	PA0727 →	Pf replication initiator protein
Ancestor_5	795461	Δ1 bp	0.216	coding (961/1293 nt)	PA0727 →	Pf replication initiator protein
Ancestor_5	795463	C→G	0.208	V321V (GTC→GTG)	PA0727 →	Pf replication initiator protein
Ancestor_5	795466	C→T	0.202	Y322Y (TAC→TAT)	PA0727 →	Pf replication initiator protein
Ancestor_5	795469	T→C	0.207	D323D (GAT→GAC)	PA0727 →	Pf replication initiator protein
Ancestor_5	795470	C→G	0.209	P324A (CCG→GCG) ‡	PA0727 →	Pf replication initiator protein
Ancestor_5	795472	G→C	0.204	P324P (CCG→CCC) ‡	PA0727 →	Pf replication initiator protein
Ancestor_5	795667	T→C	0.357	R389R (CGT→CGC)	PA0727 →	Pf replication initiator protein
Ancestor_5	795671	C→T	0.356	L391L (CTG→TTG)	PA0727 →	Pf replication initiator protein
Ancestor_5	795742	C→T	0.239	H414H (CAC→CAT)	PA0727 →	Pf replication initiator protein
Ancestor_5	795745	A→C	0.221	I415I (ATA→ATC)	PA0727 →	Pf replication initiator protein
Ancestor_5	795754	G→C	0.2	L418L (CTG→CTC)	PA0727 →	Pf replication initiator protein
Ancestor_5	795766	G→C	0.142	R422R (CGG→CGC)	PA0727 →	Pf replication initiator protein
Ancestor_5	816532:1	+C	1	intergenic (-520/-550)	PA0747 ← / → PA0749	probable aldehyde dehydrogenase/hypothetical protein
Ancestor_5	891100:1	+C	1	intergenic (-246/+42)	PA0812 ← / ← PA0813	hypothetical protein/hypothetical protein
Ancestor_5	909403	C→G	0.054	intergenic (-112/+15)	PA0834 ← / ← pta	conserved hypothetical protein/phosphate acetyltransferase
Ancestor_5	1116213:1	+C	1	coding (1/288 nt)	PA1029 →	hypothetical protein
Ancestor_5	1215659:1	+G	1	coding (376/444 nt)	PA1122 →	putative peptide deformylase
Ancestor_5	1275768	Δ1 bp	1	coding (31/2490 nt)	napA ←	periplasmic nitrate reductase protein NapA
Ancestor_5	1300951	G→T	0.056	E47D (GAG→GAT)	PA1200 →	conserved hypothetical protein
Ancestor_5	1300957	C→T	0.063	G49G (GGC→GGT)	PA1200 →	conserved hypothetical protein
Ancestor_5	1373006	T→A	0.064	E280D (GAA→GAT)	PA1264 ←	probable transcriptional regulator
Ancestor_5	1440625	Δ1 bp	1	coding (1920/1971 nt)	PA1327 →	probable protease
Ancestor_5	1445357:1	+G	1	intergenic (-86/+48)	PA1332 ← / ← PA1333	hypothetical protein/hypothetical protein
Ancestor_5	1467482:1	+G	1	intergenic (-162/+6)	PA1352 ← / ← PA1353	conserved hypothetical protein/hypothetical protein
Ancestor_5	1467484:1	+G	1	intergenic (-164/+4)	PA1352 ← / ← PA1353	conserved hypothetical protein/hypothetical protein
Ancestor_5	1468738	C→A	0.081	L77M (CTG→ATG) ‡	PA1355 →	hypothetical protein
Ancestor_5	1468739	T→G	0.098	L77R (CTG→CGG) ‡	PA1355 →	hypothetical protein
Ancestor_5	1490529	C→G	0.054	M185I (ATG→ATC)	fabF2 ←	3-oxoacyl-acyl carrier protein synthase II
Ancestor_5	1538141	Δ1 bp	0.067	coding (387/873 nt)	PA1413 →	probable transcriptional regulator
Ancestor_5	1538144	G→C	0.066	L130L (CTG→CTC)	PA1413 →	probable transcriptional regulator
Ancestor_5	1538146	T→A	0.064	V131D (GTC→GAC)	PA1413 →	probable transcriptional regulator
Ancestor_5	1538148	G→C	0.065	E132Q (GAG→CAG)	PA1413 →	probable transcriptional regulator
Ancestor_5	1538150:1	+C	0.065	coding (396/873 nt)	PA1413 →	probable transcriptional regulator
Ancestor_5	1538155	T→C	0.064	L134P (CTG→CCG)	PA1413 →	probable transcriptional regulator
Ancestor_5	1589438	G→C	1	G34A (GGC→GCC)	PA1459 →	probable methyltransferase
Ancestor_5	1698659	T→A	0.079	Q430L (CAG→CTG)	aer ←	aerotaxis receptor Aer
Ancestor_5	1714446	T→A	0.057	L128Q (CTG→CAG)	PA1573 →	conserved hypothetical protein
Ancestor_5	1773124	T→G	0.066	N106T (AAC→ACC)	PA1629 ←	probable enoyl-CoA hydratase/isomerase
Ancestor_5	1773128	C→T	0.066	V105I (GTC→ATC)	PA1629 ←	probable enoyl-CoA hydratase/isomerase
Ancestor_5	1773132	G→C	0.067	A103A (GCC→GCG)	PA1629 ←	probable enoyl-CoA hydratase/isomerase
Ancestor_5	1773136	A→G	0.068	I102T (ATC→ACC)	PA1629 ←	probable enoyl-CoA hydratase/isomerase
Ancestor_5	1773140	C→A	0.064	V101L (GTG→TTG)	PA1629 ←	probable enoyl-CoA hydratase/isomerase
Ancestor_5	1835045:1	+C	1	coding (653/750 nt)	masA →	enolase-phosphatase E-1
Ancestor_5	1993435	A→T	0.079	R284R (CGA→CGT)	PA1834 →	hypothetical protein
Ancestor_5	1993436	A→G	0.077	K285E (AAG→GAG) ‡	PA1834 →	hypothetical protein
Ancestor_5	1993438	G→T	0.096	K285N (AAG→AAT) ‡	PA1834 →	hypothetical protein
Ancestor_5	1993439	C→T	0.08	H286Y (CAC→TAC) ‡	PA1834 →	hypothetical protein
Ancestor_5	1993440	A→T	0.08	H286L (CAC→CTC) ‡	PA1834 →	hypothetical protein
Ancestor_5	2038088	T→A	0.139	S550T (TCT→ACT)	PA1874 →	hypothetical protein
Ancestor_5	2038105	C→G	0.118	T555T (ACC→ACG)	PA1874 →	hypothetical protein
Ancestor_5	2038264	T→C	0.122	S608S (AGT→AGC)	PA1874 →	hypothetical protein
Ancestor_5	2038564	T→C	0.174	D708D (GAT→GAC)	PA1874 →	hypothetical protein
Ancestor_5	2038792	T→C	0.094	I784I (ATT→ATC)	PA1874 →	hypothetical protein
Ancestor_5	2038990	G→C	0.218	A850A (GCG→GCC)	PA1874 →	hypothetical protein
Ancestor_5	2039284	T→C	0.158	I948I (ATT→ATC)	PA1874 →	hypothetical protein
Ancestor_5	2039330	G→T	0.385	G964C (GGC→TGC) ‡	PA1874 →	hypothetical protein
Ancestor_5	2039331	G→C	0.295	G964A (GGC→GCC) ‡	PA1874 →	hypothetical protein
Ancestor_5	2039341	G→C	0.138	L967L (CTG→CTC)	PA1874 →	hypothetical protein
Ancestor_5	2040022	A→T	0.1	I1194I (ATA→ATT)	PA1874 →	hypothetical protein
Ancestor_5	2040025	G→C	0.168	G1195G (GGG→GGC)	PA1874 →	hypothetical protein
Ancestor_5	2041013	G→A	0.125	A1525T (GCC→ACC)	PA1874 →	hypothetical protein
Ancestor_5	2041042	G→C	0.2	T1534T (ACG→ACC)	PA1874 →	hypothetical protein
Ancestor_5	2041270	C→T	0.083	D1610D (GAC→GAT)	PA1874 →	hypothetical protein
Ancestor_5	2041556	T→G	0.129	S1706A (TCC→GCC)	PA1874 →	hypothetical protein
Ancestor_5	2041976	A→G	0.101	N1846D (AAC→GAC)	PA1874 →	hypothetical protein
Ancestor_5	2169350:1	+G	1	intergenic (-198/-114)	exaA ← / → exaB	quinoprotein ethanol dehydrogenase/cytochrome c550
Ancestor_5	2186927:1	+C	1	intergenic (+11/-138)	dhcB → / → atoB	dehydrocarnitine CoA transferase subunit B/acetyl-CoA acetyltransferase
Ancestor_5	2195462:1	(C)5→6	1	intergenic (-52/+32)	PA2006 ← / ← maiA	probable major facilitator superfamily (MFS) transporter/maleylacetoacetate isomerase
Ancestor_5	2239547	T→G	1	intergenic (-280/+755)	PA2046 ← / ← cmrA	hypothetical protein/chloramphenicol resistance activator CmrA
Ancestor_5	2239555:1	+G	1	intergenic (-288/+747)	PA2046 ← / ← cmrA	hypothetical protein/chloramphenicol resistance activator CmrA
Ancestor_5	2355771:1	+G	1	coding (88/123 nt)	PA2139 →	hypothetical protein
Ancestor_5	2356684	Δ1 bp	1	coding (517/549 nt)	PA2141 →	hypothetical protein
Ancestor_5	2395655	T→A	0.077	intergenic (+20/+289)	PA2173 → / ← PA2174	hypothetical protein/hypothetical protein
Ancestor_5	2532046:1	+C	1	intergenic (-206/+13)	chiC ← / ← PA2301	chitinase/hypothetical protein
Ancestor_5	2669175	G→C	1	P819A (CCG→GCG)	pvdJ ←	PvdJ
Ancestor_5	2724549	C→A	0.058	T22N (ACC→AAC)	PA2429 →	hypothetical protein
Ancestor_5	2753522:1	+C	1	coding (924/927 nt)	PA2452 ←	hypothetical protein
Ancestor_5	2760249	G→A	0.086	intergenic (-162/+74)	PA2459 ← / ← PA2460	hypothetical protein/hypothetical protein
Ancestor_5	2760272	T→A	0.072	intergenic (-185/+51)	PA2459 ← / ← PA2460	hypothetical protein/hypothetical protein
Ancestor_5	2775208	A→G	0.051	L1199L (CTT→CTC)	PA2462 ←	hypothetical protein
Ancestor_5	2807694	Δ8 bp	1	coding (226-233/1044 nt)	mexT →	transcriptional regulator MexT
Ancestor_5	2831384	T→G	0.086	L15R (CTG→CGG)	antC →	anthranilate dioxygenase reductase
Ancestor_5	2831386	T→G	0.084	F16V (TTC→GTC)	antC →	anthranilate dioxygenase reductase
Ancestor_5	3016845:1	+C	1	coding (40/210 nt)	PA2668 ←	hypothetical protein
Ancestor_5	3057897	A→C	0.064	intergenic (+288/+5)	tsi2 → / ← PA2704	Tsi2/probable transcriptional regulator
Ancestor_5	3057898	G→T	0.065	intergenic (+289/+4)	tsi2 → / ← PA2704	Tsi2/probable transcriptional regulator
Ancestor_5	3083196:1	+G	1	coding (3347/3633 nt)	PA2727 →	hypothetical protein
Ancestor_5	3362178	T→G	0.107	L435R (CTG→CGG)	mfd →	transcription-repair coupling protein Mfd
Ancestor_5	3421021	G→A	0.065	Y93Y (TAC→TAT)	PA3056 ←	hypothetical protein
Ancestor_5	3421030	G→C	0.089	A90A (GCC→GCG)	PA3056 ←	hypothetical protein
Ancestor_5	3421033	C→T	0.145	A89A (GCG→GCA) ‡	PA3056 ←	hypothetical protein
Ancestor_5	3421034	G→T	0.14	A89E (GCG→GAG) ‡	PA3056 ←	hypothetical protein
Ancestor_5	3421039	C→G	0.146	A87A (GCG→GCC)	PA3056 ←	hypothetical protein
Ancestor_5	3421042	C→G	0.15	S86S (TCG→TCC) ‡	PA3056 ←	hypothetical protein
Ancestor_5	3421044	A→C	0.115	S86A (TCG→GCG) ‡	PA3056 ←	hypothetical protein
Ancestor_5	3421045	G→C	0.133	D85E (GAC→GAG)	PA3056 ←	hypothetical protein
Ancestor_5	3421053	C→T	0.146	V83I (GTC→ATC)	PA3056 ←	hypothetical protein
Ancestor_5	3421075	C→T	0.208	E75E (GAG→GAA)	PA3056 ←	hypothetical protein
Ancestor_5	3421123	T→C	0.113	G59G (GGA→GGG)	PA3056 ←	hypothetical protein
Ancestor_5	3421141	G→A	0.075	D53D (GAC→GAT)	PA3056 ←	hypothetical protein
Ancestor_5	3874109	A→G	0.077	intergenic (+273/+545)	PA3463 → / ← PA3464	conserved hypothetical protein/hypothetical protein
Ancestor_5	3874562	C→T	0.063	intergenic (+726/+92)	PA3463 → / ← PA3464	conserved hypothetical protein/hypothetical protein
Ancestor_5	3919508:1	+C	1	intergenic (-77/+266)	PA3503 ← / ← PA3504	hypothetical protein/probable aldehyde dehydrogenase
Ancestor_5	4212201	A→G	1	H636R (CAC→CGC)	PA3760 →	N-Acetyl-D-Glucosamine phosphotransferase system transporter
Ancestor_5	4227738	Δ1 bp	0.083	coding (1049/1470 nt)	guaB ←	inosine-5'-monophosphate dehydrogenase
Ancestor_5	4227744	T→A	0.079	K348M (AAG→ATG) ‡	guaB ←	inosine-5'-monophosphate dehydrogenase
Ancestor_5	4227745	T→A	0.079	K348* (AAG→TAG) ‡	guaB ←	inosine-5'-monophosphate dehydrogenase
Ancestor_5	4227750:1	+T	0.08	coding (1037/1470 nt)	guaB ←	inosine-5'-monophosphate dehydrogenase
Ancestor_5	4344266	A→G	1	L190L (CTT→CTC)	narK1 ←	nitrite extrusion protein 1
Ancestor_5	4448855	2 bp→GC	1	intergenic (+637/+37)	PA3969 → / ← amn	conserved hypothetical protein/AMP nucleosidase
Ancestor_5	4500417	C→A	0.08	E506* (GAG→TAG)	eatR ←	regulator of ethanolamine catabolism EatR
Ancestor_5	4539469:1	+C	1	coding (314/378 nt)	PA4059 →	hypothetical protein
Ancestor_5	4802211	G→A	0.056	A996A (GCC→GCT)	recB ←	exodeoxyribonuclease V beta chain
Ancestor_5	4869855	T→G	1	E158D (GAA→GAC)	PA4341 ←	probable transcriptional regulator
Ancestor_5	4888194:1	+G	1	coding (2/474 nt)	PA4360 ←	hypothetical protein
Ancestor_5	4924552	2 bp→GC	1	coding (531-532/837 nt)	PA4394 ←	conserved hypothetical protein
Ancestor_5	4985909:1	+C	0.059	coding (247/309 nt)	PA4452 ←	conserved hypothetical protein
Ancestor_5	4985909:2	+G	0.059	coding (247/309 nt)	PA4452 ←	conserved hypothetical protein
Ancestor_5	4985909:3	+G	0.059	coding (247/309 nt)	PA4452 ←	conserved hypothetical protein
Ancestor_5	4985909:4	+C	0.059	coding (247/309 nt)	PA4452 ←	conserved hypothetical protein
Ancestor_5	4985909:5	+A	0.059	coding (247/309 nt)	PA4452 ←	conserved hypothetical protein
Ancestor_5	4985909:6	+A	0.059	coding (247/309 nt)	PA4452 ←	conserved hypothetical protein
Ancestor_5	5033101:1	+C	1	coding (1614/1614 nt)	dppA1 →	probable binding protein component of ABC transporter
Ancestor_5	5071544	Δ4 bp	1	intergenic (+81/-1148)	pilB → / → pilD	type 4 fimbrial biogenesis protein PilB/type 4 prepilin peptidase PilD
Ancestor_5	5187044	A→G	0.051	Y1944Y (TAT→TAC)	cdrA ←	cyclic diguanylate-regulated TPS partner A CdrA
Ancestor_5	5187140	G→A	0.064	G1912G (GGC→GGT)	cdrA ←	cyclic diguanylate-regulated TPS partner A CdrA
Ancestor_5	5187152	A→G	0.141	G1908G (GGT→GGC)	cdrA ←	cyclic diguanylate-regulated TPS partner A CdrA
Ancestor_5	5187191	G→A	0.089	D1895D (GAC→GAT)	cdrA ←	cyclic diguanylate-regulated TPS partner A CdrA
Ancestor_5	5187194	A→G	0.097	A1894A (GCT→GCC)	cdrA ←	cyclic diguanylate-regulated TPS partner A CdrA
Ancestor_5	5187197	G→A	0.103	D1893D (GAC→GAT)	cdrA ←	cyclic diguanylate-regulated TPS partner A CdrA
Ancestor_5	5187203	A→G	0.126	Y1891Y (TAT→TAC)	cdrA ←	cyclic diguanylate-regulated TPS partner A CdrA
Ancestor_5	5187219	C→G	0.165	G1886A (GGC→GCC)	cdrA ←	cyclic diguanylate-regulated TPS partner A CdrA
Ancestor_5	5187221	G→A	0.088	D1885D (GAC→GAT)	cdrA ←	cyclic diguanylate-regulated TPS partner A CdrA
Ancestor_5	5187224	G→A	0.086	A1884A (GCC→GCT)	cdrA ←	cyclic diguanylate-regulated TPS partner A CdrA
Ancestor_5	5187236	G→C	0.248	L1880L (CTC→CTG)	cdrA ←	cyclic diguanylate-regulated TPS partner A CdrA
Ancestor_5	5187242	C→T	0.13	A1878A (GCG→GCA)	cdrA ←	cyclic diguanylate-regulated TPS partner A CdrA
Ancestor_5	5187263	G→A	0.11	N1871N (AAC→AAT)	cdrA ←	cyclic diguanylate-regulated TPS partner A CdrA
Ancestor_5	5187284	A→G	0.058	Y1864Y (TAT→TAC)	cdrA ←	cyclic diguanylate-regulated TPS partner A CdrA
Ancestor_5	5187302	G→A	0.079	G1858G (GGC→GGT)	cdrA ←	cyclic diguanylate-regulated TPS partner A CdrA
Ancestor_5	5187308	T→G	0.101	G1856G (GGA→GGC)	cdrA ←	cyclic diguanylate-regulated TPS partner A CdrA
Ancestor_5	5187395	A→G	0.08	G1827G (GGT→GGC)	cdrA ←	cyclic diguanylate-regulated TPS partner A CdrA
Ancestor_5	5187398	G→A	0.072	N1826N (AAC→AAT)	cdrA ←	cyclic diguanylate-regulated TPS partner A CdrA
Ancestor_5	5187464	G→A	0.156	D1804D (GAC→GAT)	cdrA ←	cyclic diguanylate-regulated TPS partner A CdrA
Ancestor_5	5187467	G→A	0.156	A1803A (GCC→GCT)	cdrA ←	cyclic diguanylate-regulated TPS partner A CdrA
Ancestor_5	5188160	A→G	0.087	D1572D (GAT→GAC)	cdrA ←	cyclic diguanylate-regulated TPS partner A CdrA
Ancestor_5	5188190	G→A	0.111	D1562D (GAC→GAT)	cdrA ←	cyclic diguanylate-regulated TPS partner A CdrA
Ancestor_5	5188193	A→G	0.084	A1561A (GCT→GCC)	cdrA ←	cyclic diguanylate-regulated TPS partner A CdrA
Ancestor_5	5188367	G→A	0.125	N1503N (AAC→AAT)	cdrA ←	cyclic diguanylate-regulated TPS partner A CdrA
Ancestor_5	5188415	G→A	0.111	Y1487Y (TAC→TAT)	cdrA ←	cyclic diguanylate-regulated TPS partner A CdrA
Ancestor_5	5188433	G→A	0.207	D1481D (GAC→GAT)	cdrA ←	cyclic diguanylate-regulated TPS partner A CdrA
Ancestor_5	5189090	G→A	0.135	G1262G (GGC→GGT)	cdrA ←	cyclic diguanylate-regulated TPS partner A CdrA
Ancestor_5	5189093	A→G	0.123	N1261N (AAT→AAC)	cdrA ←	cyclic diguanylate-regulated TPS partner A CdrA
Ancestor_5	5189129	A→G	0.081	D1249D (GAT→GAC)	cdrA ←	cyclic diguanylate-regulated TPS partner A CdrA
Ancestor_5	5189159	G→A	0.094	D1239D (GAC→GAT)	cdrA ←	cyclic diguanylate-regulated TPS partner A CdrA
Ancestor_5	5189201	A→G	0.05	N1225N (AAT→AAC)	cdrA ←	cyclic diguanylate-regulated TPS partner A CdrA
Ancestor_5	5189299	A→G	0.092	L1193L (TTG→CTG)	cdrA ←	cyclic diguanylate-regulated TPS partner A CdrA
Ancestor_5	5189303	A→G	0.087	G1191G (GGT→GGC)	cdrA ←	cyclic diguanylate-regulated TPS partner A CdrA
Ancestor_5	5189325	G→C	0.103	T1184S (ACC→AGC)	cdrA ←	cyclic diguanylate-regulated TPS partner A CdrA
Ancestor_5	5189327	A→G	0.074	D1183D (GAT→GAC)	cdrA ←	cyclic diguanylate-regulated TPS partner A CdrA
Ancestor_5	5189330	A→G	0.113	G1182G (GGT→GGC)	cdrA ←	cyclic diguanylate-regulated TPS partner A CdrA
Ancestor_5	5189420	C→T	0.137	A1152A (GCG→GCA)	cdrA ←	cyclic diguanylate-regulated TPS partner A CdrA
Ancestor_5	5189585	C→G	0.099	G1097G (GGG→GGC)	cdrA ←	cyclic diguanylate-regulated TPS partner A CdrA
Ancestor_5	5189589	G→C	0.059	S1096C (TCC→TGC) ‡	cdrA ←	cyclic diguanylate-regulated TPS partner A CdrA
Ancestor_5	5189590	A→T	0.07	S1096T (TCC→ACC) ‡	cdrA ←	cyclic diguanylate-regulated TPS partner A CdrA
Ancestor_5	5189591	C→G	0.135	V1095V (GTG→GTC)	cdrA ←	cyclic diguanylate-regulated TPS partner A CdrA
Ancestor_5	5189608:1	+T	0.054	coding (3268/6465 nt)	cdrA ←	cyclic diguanylate-regulated TPS partner A CdrA
Ancestor_5	5189657	G→C	0.108	L1073L (CTC→CTG)	cdrA ←	cyclic diguanylate-regulated TPS partner A CdrA
Ancestor_5	5190090	G→C	0.054	T929S (ACC→AGC)	cdrA ←	cyclic diguanylate-regulated TPS partner A CdrA
Ancestor_5	5219775	G→T	0.065	W736L (TGG→TTG)	cupE5 →	Fimbrial usher protein CupE5
Ancestor_5	5361901	C→A	0.057	L106I (CTC→ATC)	speD2 →	SpeD2
Ancestor_5	5361908	A→C	0.065	E108A (GAA→GCA)	speD2 →	SpeD2
Ancestor_5	5472416:1	+G	1	intergenic (-374/-23)	PA4874 ← / → PA4875	conserved hypothetical protein/hypothetical protein
Ancestor_5	5498052	Δ3 bp	0.085	coding (600-602/1341 nt)	PA4900 ←	probable major facilitator superfamily (MFS) transporter
Ancestor_5	5514969	C→A	0.053	R81R (CGC→CGA)	PA4915 →	probable chemotaxis transducer
Ancestor_5	5655223	+CGG	1	coding (413/717 nt)	PA5024 →	conserved hypothetical protein
Ancestor_5	5725185	T→G	0.053	T20P (ACG→CCG)	tli5b1 ←	type VI secretion lipase immunity protein Tli5b1
Ancestor_5	5726349	C→T	0.076	intergenic (-1/+8)	tli5b2 ← / ← tli5b3	type VI secretion lipase immunity protein Tli5b2/type VI secretion lipase immunity protein Tli5b3
Ancestor_5	5726355	C→A	0.056	intergenic (-7/+2)	tli5b2 ← / ← tli5b3	type VI secretion lipase immunity protein Tli5b2/type VI secretion lipase immunity protein Tli5b3
Ancestor_5	5726363	C→A	0.062	G292G (GGG→GGT)	tli5b3 ←	type VI secretion lipase immunity protein Tli5b3
Ancestor_5	5726369	T→C	0.053	K290K (AAA→AAG)	tli5b3 ←	type VI secretion lipase immunity protein Tli5b3
Ancestor_5	5743461	2 bp→GC	1	coding (1292-1293/1680 nt)	hutU ←	urocanase
Ancestor_5	5915377	A→G	0.096	V242A (GTC→GCC)	algP ←	alginate regulatory protein AlgP
Ancestor_5	6006291	A→G	0.05	N21D (AAC→GAC)	spoT →	guanosine-3'5'-bis(diphosphate) 3'-pyrophosphohydrolase
Ancestor_5	6019151	A→C	0.054	intergenic (-154/+30)	rubA2 ← / ← rubA1	Rubredoxin 2/Rubredoxin 1
Ancestor_5	6019152	G→T	0.053	intergenic (-155/+29)	rubA2 ← / ← rubA1	Rubredoxin 2/Rubredoxin 1
Ancestor_5	6098781	G→C	1	G586G (GGG→GGC)	soxA →	sarcosine oxidase alpha subunit
Ancestor_5	6115455	T→G	1	K286N (AAA→AAC)	mtr ←	tryptophan permease
CFLM_T10P1	164761	T→C	0.118	E103E (GAA→GAG)	PA0144 ←	hypothetical protein
CFLM_T10P1	165499	C→G	0.077	S80T (AGC→ACC) ‡	PA0145 ←	hypothetical protein
CFLM_T10P1	165500	T→C	0.076	S80G (AGC→GGC) ‡	PA0145 ←	hypothetical protein
CFLM_T10P1	169284	Δ1 bp	1	intergenic (+121/-77)	PA0148 → / → PA0149	adenine deaminase/probable sigma-70 factor ECF subfamily
CFLM_T10P1	349649:1	+G	0.071	coding (600/1020 nt)	PA0308 →	hypothetical protein
CFLM_T10P1	349649:2	+C	0.071	coding (600/1020 nt)	PA0308 →	hypothetical protein
CFLM_T10P1	411130	(C)5→4	1	intergenic (-196/-94)	laoC ← / → laoR	LaoC/LaoR
CFLM_T10P1	413850	T→C	1	intergenic (-10/+83)	PA0369 ← / ← PA0370	Uncharacterized protein/conserved hypothetical protein
CFLM_T10P1	513193	A→T	0.077	L412Q (CTG→CAG)	dbpA ←	RNA helicase DbpA
CFLM_T10P1	527204	A→G	0.095	intergenic (+25/+120)	PA0466 → / ← PA0467	hypothetical protein/conserved hypothetical protein
CFLM_T10P1	527205	C→T	0.093	intergenic (+26/+119)	PA0466 → / ← PA0467	hypothetical protein/conserved hypothetical protein
CFLM_T10P1	557634	T→C	0.058	N243S (AAC→AGC)	PA0498 ←	hypothetical protein
CFLM_T10P1	667029:1	+C	1	intergenic (+35/-79)	agtB → / → agtC	AgtB/AgtC
CFLM_T10P1	740419:1	+C	1	coding (217/1146 nt)	hxcY →	HxcY
CFLM_T10P1	748001	A→G	0.087	I178V (ATC→GTC)	lapA →	low-molecular-weight alkaline phosphatase A LapA
CFLM_T10P1	789170	C→T	0.198	T9T (ACC→ACT)	PA0717 →	hypothetical protein of bacteriophage Pf1
CFLM_T10P1	789185	A→C	0.269	T14T (ACA→ACC)	PA0717 →	hypothetical protein of bacteriophage Pf1
CFLM_T10P1	789219	G→A	0.299	G26S (GGT→AGT) ‡	PA0717 →	hypothetical protein of bacteriophage Pf1
CFLM_T10P1	789220	G→T	0.283	G26V (GGT→GTT) ‡	PA0717 →	hypothetical protein of bacteriophage Pf1
CFLM_T10P1	789266	C→T	0.378	V41V (GTC→GTT)	PA0717 →	hypothetical protein of bacteriophage Pf1
CFLM_T10P1	789288	C→T	0.399	R49C (CGC→TGC)	PA0717 →	hypothetical protein of bacteriophage Pf1
CFLM_T10P1	789332	C→T	0.404	Y63Y (TAC→TAT)	PA0717 →	hypothetical protein of bacteriophage Pf1
CFLM_T10P1	789409	C→G	0.481	A17G (GCC→GGC)	PA0718 →	hypothetical protein of bacteriophage Pf1
CFLM_T10P1	789439	T→C	0.461	V27A (GTC→GCC)	PA0718 →	hypothetical protein of bacteriophage Pf1
CFLM_T10P1	789470	A→G	0.473	P37P (CCA→CCG)	PA0718 →	hypothetical protein of bacteriophage Pf1
CFLM_T10P1	789473	C→T	0.472	D38D (GAC→GAT)	PA0718 →	hypothetical protein of bacteriophage Pf1
CFLM_T10P1	789476	T→C	0.473	C39C (TGT→TGC)	PA0718 →	hypothetical protein of bacteriophage Pf1
CFLM_T10P1	789505	G→A	0.481	G49D (GGT→GAT)	PA0718 →	hypothetical protein of bacteriophage Pf1
CFLM_T10P1	789602	G→A	0.451	K81K (AAG→AAA)	PA0718 →	hypothetical protein of bacteriophage Pf1
CFLM_T10P1	789605	C→T	0.452	P82P (CCC→CCT)	PA0718 →	hypothetical protein of bacteriophage Pf1
CFLM_T10P1	789614	T→C	0.457	F85F (TTT→TTC)	PA0718 →	hypothetical protein of bacteriophage Pf1
CFLM_T10P1	789651	A→C	0.487	intergenic (+1/-3)	PA0718 → / → PA0719	hypothetical protein of bacteriophage Pf1/hypothetical protein of bacteriophage Pf1
CFLM_T10P1	789659	T→C	0.505	L2L (CTT→CTC)	PA0719 →	hypothetical protein of bacteriophage Pf1
CFLM_T10P1	789760	C→T	0.552	P36L (CCT→CTT)	PA0719 →	hypothetical protein of bacteriophage Pf1
CFLM_T10P1	789791	G→C	0.571	R46R (CGG→CGC)	PA0719 →	hypothetical protein of bacteriophage Pf1
CFLM_T10P1	789833	G→T	0.58	L60L (CTG→CTT)	PA0719 →	hypothetical protein of bacteriophage Pf1
[truncated: 38,087 more rows]

## Sheet: Filtered Data
condition*	Niche	Condition	Transfer	Population	position	mutation	freq	annotation	gene	description
CFLM_T10P1	Lung	Cystic fibrosis	10	1	2813255	T→A	0.129	L21Q (CTG→CAG)	oprN →	Multidrug efflux outer membrane protein OprN precursor
CFSM_T10P1	Sinus	Cystic fibrosis	10	1	17624	Δ33 bp	0.116	coding (1084-1116/1374 nt)	trkA ←	potassium uptake protein TrkA
CFSM_T15P5	Sinus	Cystic fibrosis	15	5	17624	Δ33 bp	0.074	coding (1084-1116/1374 nt)	trkA ←	potassium uptake protein TrkA
LM_T5P2	Lung	Non-CF	5	2	17624	Δ33 bp	0.056	coding (1084-1116/1374 nt)	trkA ←	potassium uptake protein TrkA
SM_T20P5	Sinus	Non-CF	20	5	23957	C→A	0.121	G362G (GGC→GGA)	PA0021 →	conserved hypothetical protein
SM_T15P5	Sinus	Non-CF	15	5	24361	Δ1 bp	0.056	coding (361/558 nt)	PA0022 →	conserved hypothetical protein
CFLM_T1P1	Lung	Cystic fibrosis	1	1	28875	Δ1 bp	0.051	coding (263/1287 nt)	PA0027 →	hypothetical protein
SM_T1P1	Sinus	Non-CF	1	1	30074	G→T	0.055	R60L (CGA→CTA) ‡	PA0028 →	hypothetical protein
SM_T1P1	Sinus	Non-CF	1	1	30075	A→G	0.055	R60R (CGA→CGG) ‡	PA0028 →	hypothetical protein
SM_T1P1	Sinus	Non-CF	1	1	30076	T→C	0.054	S61P (TCG→CCG)	PA0028 →	hypothetical protein
SM_T1P1	Sinus	Non-CF	1	1	30080	A→T	0.058	Q62L (CAA→CTA) ‡	PA0028 →	hypothetical protein
SM_T1P1	Sinus	Non-CF	1	1	30081	A→T	0.054	Q62H (CAA→CAT) ‡	PA0028 →	hypothetical protein
SM_T1P1	Sinus	Non-CF	1	1	30085	G→A	0.056	A64T (GCA→ACA) ‡	PA0028 →	hypothetical protein
SM_T1P1	Sinus	Non-CF	1	1	30086	C→T	0.057	A64V (GCA→GTA) ‡	PA0028 →	hypothetical protein
SM_T1P1	Sinus	Non-CF	1	1	30087	A→C	0.056	A64A (GCA→GCC) ‡	PA0028 →	hypothetical protein
LM_T1P1	Lung	Non-CF	1	1	30133	G→C	0.058	E80Q (GAG→CAG) ‡	PA0028 →	hypothetical protein
LM_T1P1	Lung	Non-CF	1	1	30134	A→T	0.063	E80V (GAG→GTG) ‡	PA0028 →	hypothetical protein
LM_T1P1	Lung	Non-CF	1	1	30137	A→T	0.063	Q81L (CAG→CTG) ‡	PA0028 →	hypothetical protein
LM_T20P2	Lung	Non-CF	20	2	30137	A→T	0.112	Q81L (CAG→CTG)	PA0028 →	hypothetical protein
LM_T1P1	Lung	Non-CF	1	1	30138	G→C	0.058	Q81H (CAG→CAC) ‡	PA0028 →	hypothetical protein
CFLM_T10P2	Lung	Cystic fibrosis	10	2	35186	T→A	0.074	L188Q (CTG→CAG)	PA0032 →	probable transcriptional regulator
CFLM_T15P2	Lung	Cystic fibrosis	15	2	39837	G→C	0.055	L212L (CTG→CTC)	trpI →	transcriptional regulator TrpI
CFSM_T20P3	Sinus	Cystic fibrosis	20	3	44485	G→C	0.067	L524L (CTG→CTC)	PA0041 →	probable hemagglutinin
SM_T20P5	Sinus	Non-CF	20	5	54815	G→A	0.099	intergenic (+1294/-1731)	PA0041 → / → PA0042	probable hemagglutinin/hypothetical protein
CFLM_T15P2	Lung	Cystic fibrosis	15	2	65699	C→G	0.107	intergenic (+220/-604)	PA0050 → / → phzH	hypothetical protein/potential phenazine-modifying enzyme
SM_T20P1	Sinus	Non-CF	20	1	67627	A→G	0.051	Q442R (CAG→CGG)	phzH →	potential phenazine-modifying enzyme
SM_T1P3	Sinus	Non-CF	1	3	73172	A→T	0.072	S165C (AGT→TGT)	dsbM →	DsbM
CFLM_T20P2	Lung	Cystic fibrosis	20	2	77846	Δ1 bp	0.054	coding (252/666 nt)	PA0065 ←	haloacid dehalogenase (HAD) family hydrolase
CFLM_T20P2	Lung	Cystic fibrosis	20	2	77847	Δ1 bp	0.054	coding (251/666 nt)	PA0065 ←	haloacid dehalogenase (HAD) family hydrolase
CFLM_T20P2	Lung	Cystic fibrosis	20	2	77848	Δ1 bp	0.054	coding (250/666 nt)	PA0065 ←	haloacid dehalogenase (HAD) family hydrolase
CFSM_T5P3	Sinus	Cystic fibrosis	5	3	79129	C→A	0.056	R140R (CGC→CGA)	prlC →	oligopeptidase A
CFSM_T20P2	Sinus	Cystic fibrosis	20	2	83682	C→T	0.051	A471T (GCA→ACA)	tagR1 ←	TagR1
CFSM_T15P1	Sinus	Cystic fibrosis	15	1	84059	T→A	0.052	D345V (GAC→GTC)	tagR1 ←	TagR1
CFSM_T1P5	Sinus	Cystic fibrosis	1	5	86633	G→C	0.079	S124C (TCC→TGC) ‡	tagT1 ←	TagT1
CFSM_T1P5	Sinus	Cystic fibrosis	1	5	86634	A→C	0.085	S124A (TCC→GCC) ‡	tagT1 ←	TagT1
CFSM_T1P5	Sinus	Cystic fibrosis	1	5	86635	T→C	0.092	P123P (CCA→CCG) ‡	tagT1 ←	TagT1
CFSM_T1P5	Sinus	Cystic fibrosis	1	5	86636	G→C	0.087	P123R (CCA→CGA) ‡	tagT1 ←	TagT1
CFSM_T1P5	Sinus	Cystic fibrosis	1	5	86638	G→T	0.079	A122A (GCC→GCA) ‡	tagT1 ←	TagT1
CFSM_T1P5	Sinus	Cystic fibrosis	1	5	86639	G→C	0.079	A122G (GCC→GGC) ‡	tagT1 ←	TagT1
LM_T1P1	Lung	Non-CF	1	1	88499	C→A	0.087	V534L (GTG→TTG)	ppkA ←	serine/threonine protein kinase PpkA
CFLM_T5P3	Lung	Cystic fibrosis	5	3	92024	G→A	0.069	R935C (CGC→TGC)	icmF1 ←	IcmF1
CFLM_T5P3	Lung	Cystic fibrosis	5	3	92027	A→T	0.07	W934R (TGG→AGG)	icmF1 ←	IcmF1
CFLM_T5P3	Lung	Cystic fibrosis	5	3	92030	T→C	0.068	T933A (ACC→GCC)	icmF1 ←	IcmF1
LM_T10P1	Lung	Non-CF	10	1	98098	A→G	0.056	S41P (TCC→CCC)	tssJ1 ←	TssJ1
SM_T10P1	Sinus	Non-CF	10	1	99111	G→T	0.06	P216T (CCG→ACG)	fha1 ←	Fha1
LM_T1P1	Lung	Non-CF	1	1	107418	T→A	0.076	A79A (GCT→GCA)	tssG1 →	TssG1
SM_T10P5	Sinus	Non-CF	10	5	107418	T→A	0.126	A79A (GCT→GCA)	tssG1 →	TssG1
SM_T15P2	Sinus	Non-CF	15	2	107418	T→A	0.078	A79A (GCT→GCA)	tssG1 →	TssG1
SM_T1P3	Sinus	Non-CF	1	3	107418	T→A	0.054	A79A (GCT→GCA)	tssG1 →	TssG1
CFSM_T20P2	Sinus	Cystic fibrosis	20	2	122918	A→T	0.156	Q224L (CAG→CTG)	PA0101 →	hypothetical protein
CFSM_T10P2	Sinus	Cystic fibrosis	10	2	135935	C→G	0.053	*151S (TGA→TCA)	PA0115 ←	Acyl-CoA N-acyltransferase
CFLM_T15P5	Lung	Cystic fibrosis	15	5	141728	Δ1 bp	0.064	coding (726/735 nt)	PA0121 →	hypothetical protein
CFLM_T15P5	Lung	Cystic fibrosis	15	5	141729	Δ1 bp	0.064	coding (727/735 nt)	PA0121 →	hypothetical protein
CFLM_T20P5	Lung	Cystic fibrosis	20	5	141756	A→G	0.086	intergenic (+19/-161)	PA0121 → / → rahU	hypothetical protein/rahU
CFLM_T20P5	Lung	Cystic fibrosis	20	5	141767	C→T	0.107	intergenic (+30/-150)	PA0121 → / → rahU	hypothetical protein/rahU
SM_T15P5	Sinus	Non-CF	15	5	146317	A→T	0.093	I359N (ATC→AAC)	bauD ←	Amino acid permease
SM_T10P3	Sinus	Non-CF	10	3	149095	G→A	0.076	intergenic (-41/+43)	bauC ← / ← bauB	3-Oxopropanoate dehydrogenase/BauB
SM_T10P3	Sinus	Non-CF	10	3	149096	T→C	0.076	intergenic (-42/+42)	bauC ← / ← bauB	3-Oxopropanoate dehydrogenase/BauB
SM_T10P3	Sinus	Non-CF	10	3	149121	T→C	0.065	intergenic (-67/+17)	bauC ← / ← bauB	3-Oxopropanoate dehydrogenase/BauB
CFLM_T15P3	Lung	Cystic fibrosis	15	3	149122	G→A	0.052	intergenic (-68/+16)	bauC ← / ← bauB	3-Oxopropanoate dehydrogenase/BauB
SM_T10P3	Sinus	Non-CF	10	3	149122	G→A	0.065	intergenic (-68/+16)	bauC ← / ← bauB	3-Oxopropanoate dehydrogenase/BauB
LM_T5P4	Lung	Non-CF	5	4	158810	T→A	0.141	intergenic (+48/-97)	ahpC → / → ahpF	alkyl hydroperoxide reductase subunit C/alkyl hydroperoxide reductase subunit F
SM_T20P1	Sinus	Non-CF	20	1	158810	T→A	0.068	intergenic (+48/-97)	ahpC → / → ahpF	alkyl hydroperoxide reductase subunit C/alkyl hydroperoxide reductase subunit F
SM_T10P3	Sinus	Non-CF	10	3	159637	Δ1 bp	0.059	coding (731/1566 nt)	ahpF →	alkyl hydroperoxide reductase subunit F
CFSM_T20P4	Sinus	Cystic fibrosis	20	4	162475	C→G	0.091	H190Q (CAC→CAG)	PA0142 →	hypothetical protein
CFLM_T20P4	Lung	Cystic fibrosis	20	4	164630	C→G	0.08	S147T (AGC→ACC)	PA0144 ←	hypothetical protein
CFLM_T5P4	Lung	Cystic fibrosis	5	4	164642	T→C	0.121	D143G (GAC→GGC)	PA0144 ←	hypothetical protein
CFLM_T5P4	Lung	Cystic fibrosis	5	4	164656	G→T	0.141	V138V (GTC→GTA)	PA0144 ←	hypothetical protein
LM_T5P5	Lung	Non-CF	5	5	164656	G→T	0.061	V138V (GTC→GTA)	PA0144 ←	hypothetical protein
CFLM_T5P5	Lung	Cystic fibrosis	5	5	164668	G→C	0.061	L134L (CTC→CTG)	PA0144 ←	hypothetical protein
LM_T5P3	Lung	Non-CF	5	3	164668	G→C	0.081	L134L (CTC→CTG)	PA0144 ←	hypothetical protein
LM_T5P5	Lung	Non-CF	5	5	164668	G→C	0.077	L134L (CTC→CTG)	PA0144 ←	hypothetical protein
SM_T5P4	Sinus	Non-CF	5	4	164668	G→C	0.106	L134L (CTC→CTG)	PA0144 ←	hypothetical protein
LM_T1P2	Lung	Non-CF	1	2	164674	G→C	0.08	T132T (ACC→ACG)	PA0144 ←	hypothetical protein
LM_T5P3	Lung	Non-CF	5	3	164674	G→C	0.079	T132T (ACC→ACG) ‡	PA0144 ←	hypothetical protein
SM_T10P5	Sinus	Non-CF	10	5	164674	G→C	0.062	T132T (ACC→ACG)	PA0144 ←	hypothetical protein
LM_T5P3	Lung	Non-CF	5	3	164675	G→A	0.076	T132I (ACC→ATC) ‡	PA0144 ←	hypothetical protein
LM_T1P2	Lung	Non-CF	1	2	164680	A→G	0.077	Y130Y (TAT→TAC)	PA0144 ←	hypothetical protein
CFSM_T10P3	Sinus	Cystic fibrosis	10	3	164683	G→A	0.072	G129G (GGC→GGT)	PA0144 ←	hypothetical protein
LM_T1P2	Lung	Non-CF	1	2	164683	G→A	0.105	G129G (GGC→GGT)	PA0144 ←	hypothetical protein
LM_T5P3	Lung	Non-CF	5	3	164683	G→A	0.092	G129G (GGC→GGT)	PA0144 ←	hypothetical protein
LM_T5P5	Lung	Non-CF	5	5	164683	G→A	0.056	G129G (GGC→GGT)	PA0144 ←	hypothetical protein
SM_T10P5	Sinus	Non-CF	10	5	164683	G→A	0.055	G129G (GGC→GGT)	PA0144 ←	hypothetical protein
CFSM_T10P3	Sinus	Cystic fibrosis	10	3	164686	G→C	0.074	V128V (GTC→GTG)	PA0144 ←	hypothetical protein
LM_T1P2	Lung	Non-CF	1	2	164686	G→C	0.079	V128V (GTC→GTG)	PA0144 ←	hypothetical protein
LM_T5P3	Lung	Non-CF	5	3	164686	G→C	0.085	V128V (GTC→GTG)	PA0144 ←	hypothetical protein
SM_T10P5	Sinus	Non-CF	10	5	164686	G→C	0.062	V128V (GTC→GTG)	PA0144 ←	hypothetical protein
CFLM_T15P5	Lung	Cystic fibrosis	15	5	164718	C→T	0.087	A118T (GCC→ACC) ‡	PA0144 ←	hypothetical protein
CFLM_T1P4	Lung	Cystic fibrosis	1	4	164718	C→T	0.05	A118T (GCC→ACC)	PA0144 ←	hypothetical protein
CFSM_T10P4	Sinus	Cystic fibrosis	10	4	164718	C→T	0.059	A118T (GCC→ACC) ‡	PA0144 ←	hypothetical protein
CFSM_T5P2	Sinus	Cystic fibrosis	5	2	164718	C→T	0.055	A118T (GCC→ACC) ‡	PA0144 ←	hypothetical protein
LM_T10P5	Lung	Non-CF	10	5	164718	C→T	0.056	A118T (GCC→ACC) ‡	PA0144 ←	hypothetical protein
LM_T5P3	Lung	Non-CF	5	3	164718	C→T	0.108	A118T (GCC→ACC)	PA0144 ←	hypothetical protein
SM_T15P1	Sinus	Non-CF	15	1	164718	C→T	0.061	A118T (GCC→ACC) ‡	PA0144 ←	hypothetical protein
SM_T20P3	Sinus	Non-CF	20	3	164718	C→T	0.099	A118T (GCC→ACC) ‡	PA0144 ←	hypothetical protein
SM_T20P5	Sinus	Non-CF	20	5	164718	C→T	0.066	A118T (GCC→ACC) ‡	PA0144 ←	hypothetical protein
CFLM_T15P5	Lung	Cystic fibrosis	15	5	164728	Δ1 bp	0.085	coding (342/627 nt)	PA0144 ←	hypothetical protein
SM_T10P4	Sinus	Non-CF	10	4	164728	Δ1 bp	0.055	coding (342/627 nt)	PA0144 ←	hypothetical protein
SM_T1P4	Sinus	Non-CF	1	4	164728	Δ1 bp	0.143	coding (342/627 nt)	PA0144 ←	hypothetical protein
CFLM_T15P5	Lung	Cystic fibrosis	15	5	164729	A→C	0.086	F114C (TTC→TGC) ‡	PA0144 ←	hypothetical protein
SM_T10P4	Sinus	Non-CF	10	4	164729	A→C	0.055	F114C (TTC→TGC) ‡	PA0144 ←	hypothetical protein
SM_T1P2	Sinus	Non-CF	1	2	164729	A→C	0.055	F114C (TTC→TGC)	PA0144 ←	hypothetical protein
SM_T1P4	Sinus	Non-CF	1	4	164729	A→C	0.159	F114C (TTC→TGC) ‡	PA0144 ←	hypothetical protein
CFLM_T15P5	Lung	Cystic fibrosis	15	5	164730	A→G	0.098	F114L (TTC→CTC) ‡	PA0144 ←	hypothetical protein
CFLM_T1P4	Lung	Cystic fibrosis	1	4	164730	A→G	0.06	F114L (TTC→CTC)	PA0144 ←	hypothetical protein
SM_T10P4	Sinus	Non-CF	10	4	164730	A→G	0.055	F114L (TTC→CTC) ‡	PA0144 ←	hypothetical protein
SM_T1P4	Sinus	Non-CF	1	4	164730	A→G	0.145	F114L (TTC→CTC) ‡	PA0144 ←	hypothetical protein
CFLM_T1P4	Lung	Cystic fibrosis	1	4	164749	Δ1 bp	0.06	coding (321/627 nt)	PA0144 ←	hypothetical protein
LM_T20P2	Lung	Non-CF	20	2	164749	Δ1 bp	0.093	coding (321/627 nt)	PA0144 ←	hypothetical protein
SM_T10P5	Sinus	Non-CF	10	5	164749	Δ1 bp	0.077	coding (321/627 nt)	PA0144 ←	hypothetical protein
SM_T15P4	Sinus	Non-CF	15	4	164749	Δ1 bp	0.095	coding (321/627 nt)	PA0144 ←	hypothetical protein
SM_T1P4	Sinus	Non-CF	1	4	164749	Δ1 bp	0.147	coding (321/627 nt)	PA0144 ←	hypothetical protein
CFLM_T10P1	Lung	Cystic fibrosis	10	1	164761	T→C	0.118	E103E (GAA→GAG)	PA0144 ←	hypothetical protein
CFLM_T15P5	Lung	Cystic fibrosis	15	5	164761	T→C	0.109	E103E (GAA→GAG)	PA0144 ←	hypothetical protein
CFSM_T5P2	Sinus	Cystic fibrosis	5	2	164761	T→C	0.087	E103E (GAA→GAG)	PA0144 ←	hypothetical protein
LM_T5P5	Lung	Non-CF	5	5	164761	T→C	0.056	E103E (GAA→GAG)	PA0144 ←	hypothetical protein
SM_T10P4	Sinus	Non-CF	10	4	164761	T→C	0.075	E103E (GAA→GAG)	PA0144 ←	hypothetical protein
SM_T10P5	Sinus	Non-CF	10	5	164761	T→C	0.077	E103E (GAA→GAG)	PA0144 ←	hypothetical protein
SM_T15P4	Sinus	Non-CF	15	4	164761	T→C	0.119	E103E (GAA→GAG)	PA0144 ←	hypothetical protein
SM_T1P1	Sinus	Non-CF	1	1	164761	T→C	0.066	E103E (GAA→GAG)	PA0144 ←	hypothetical protein
SM_T1P4	Sinus	Non-CF	1	4	164761	T→C	0.149	E103E (GAA→GAG)	PA0144 ←	hypothetical protein
SM_T5P4	Sinus	Non-CF	5	4	164761	T→C	0.281	E103E (GAA→GAG)	PA0144 ←	hypothetical protein
CFLM_T5P2	Lung	Cystic fibrosis	5	2	164775	T→C	0.076	I99V (ATC→GTC)	PA0144 ←	hypothetical protein
CFSM_T10P2	Sinus	Cystic fibrosis	10	2	164775	T→C	0.087	I99V (ATC→GTC)	PA0144 ←	hypothetical protein
CFSM_T20P2	Sinus	Cystic fibrosis	20	2	164775	T→C	0.136	I99V (ATC→GTC)	PA0144 ←	hypothetical protein
SM_T10P5	Sinus	Non-CF	10	5	164775	T→C	0.099	I99V (ATC→GTC)	PA0144 ←	hypothetical protein
SM_T15P1	Sinus	Non-CF	15	1	164775	T→C	0.068	I99V (ATC→GTC)	PA0144 ←	hypothetical protein
SM_T15P4	Sinus	Non-CF	15	4	164775	T→C	0.099	I99V (ATC→GTC)	PA0144 ←	hypothetical protein
SM_T1P1	Sinus	Non-CF	1	1	164775	T→C	0.062	I99V (ATC→GTC)	PA0144 ←	hypothetical protein
SM_T1P4	Sinus	Non-CF	1	4	164775	T→C	0.143	I99V (ATC→GTC)	PA0144 ←	hypothetical protein
SM_T5P4	Sinus	Non-CF	5	4	164775	T→C	0.177	I99V (ATC→GTC)	PA0144 ←	hypothetical protein
CFLM_T5P2	Lung	Cystic fibrosis	5	2	164776	G→A	0.053	N98N (AAC→AAT)	PA0144 ←	hypothetical protein
CFSM_T10P2	Sinus	Cystic fibrosis	10	2	164776	G→A	0.101	N98N (AAC→AAT)	PA0144 ←	hypothetical protein
CFSM_T20P2	Sinus	Cystic fibrosis	20	2	164776	G→A	0.112	N98N (AAC→AAT)	PA0144 ←	hypothetical protein
SM_T10P5	Sinus	Non-CF	10	5	164776	G→A	0.078	N98N (AAC→AAT)	PA0144 ←	hypothetical protein
SM_T15P1	Sinus	Non-CF	15	1	164776	G→A	0.056	N98N (AAC→AAT)	PA0144 ←	hypothetical protein
SM_T15P4	Sinus	Non-CF	15	4	164776	G→A	0.129	N98N (AAC→AAT)	PA0144 ←	hypothetical protein
SM_T1P1	Sinus	Non-CF	1	1	164776	G→A	0.088	N98N (AAC→AAT)	PA0144 ←	hypothetical protein
SM_T20P1	Sinus	Non-CF	20	1	164776	G→A	0.056	N98N (AAC→AAT)	PA0144 ←	hypothetical protein
LM_T10P3	Lung	Non-CF	10	3	164905	G→T	0.054	V55V (GTC→GTA)	PA0144 ←	hypothetical protein
LM_T10P3	Lung	Non-CF	10	3	164916	C→G	0.059	A52P (GCC→CCC)	PA0144 ←	hypothetical protein
LM_T20P2	Lung	Non-CF	20	2	164916	C→G	0.096	A52P (GCC→CCC)	PA0144 ←	hypothetical protein
LM_T10P3	Lung	Non-CF	10	3	164923	C→G	0.084	V49V (GTG→GTC)	PA0144 ←	hypothetical protein
LM_T1P1	Lung	Non-CF	1	1	164923	C→G	0.05	V49V (GTG→GTC)	PA0144 ←	hypothetical protein
LM_T20P2	Lung	Non-CF	20	2	164923	C→G	0.131	V49V (GTG→GTC)	PA0144 ←	hypothetical protein
LM_T1P2	Lung	Non-CF	1	2	164929	G→C	0.096	P47P (CCC→CCG)	PA0144 ←	hypothetical protein
LM_T20P2	Lung	Non-CF	20	2	164929	G→C	0.135	P47P (CCC→CCG)	PA0144 ←	hypothetical protein
LM_T1P2	Lung	Non-CF	1	2	164932	A→C	0.086	G46G (GGT→GGG)	PA0144 ←	hypothetical protein
LM_T1P2	Lung	Non-CF	1	2	164941	A→G	0.066	Y43Y (TAT→TAC)	PA0144 ←	hypothetical protein
LM_T20P2	Lung	Non-CF	20	2	164941	A→G	0.084	Y43Y (TAT→TAC)	PA0144 ←	hypothetical protein
SM_T10P5	Sinus	Non-CF	10	5	165433	G→C	0.064	A102G (GCC→GGC)	PA0145 ←	hypothetical protein
CFLM_T15P4	Lung	Cystic fibrosis	15	4	165438	T→G	0.11	V100V (GTA→GTC)	PA0145 ←	hypothetical protein
CFLM_T1P5	Lung	Cystic fibrosis	1	5	165438	T→G	0.176	V100V (GTA→GTC)	PA0145 ←	hypothetical protein
LM_T10P4	Lung	Non-CF	10	4	165438	T→G	0.067	V100V (GTA→GTC)	PA0145 ←	hypothetical protein
LM_T5P2	Lung	Non-CF	5	2	165438	T→G	0.051	V100V (GTA→GTC)	PA0145 ←	hypothetical protein
LM_T5P3	Lung	Non-CF	5	3	165438	T→G	0.081	V100V (GTA→GTC)	PA0145 ←	hypothetical protein
SM_T10P5	Sinus	Non-CF	10	5	165438	T→G	0.118	V100V (GTA→GTC)	PA0145 ←	hypothetical protein
CFLM_T1P5	Lung	Cystic fibrosis	1	5	165456	C→G	0.154	L94L (CTG→CTC) ‡	PA0145 ←	hypothetical protein
CFSM_T10P5	Sinus	Cystic fibrosis	10	5	165456	C→G	0.073	L94L (CTG→CTC) ‡	PA0145 ←	hypothetical protein
CFSM_T15P2	Sinus	Cystic fibrosis	15	2	165456	C→G	0.071	L94L (CTG→CTC) ‡	PA0145 ←	hypothetical protein
LM_T5P3	Lung	Non-CF	5	3	165456	C→G	0.08	L94L (CTG→CTC) ‡	PA0145 ←	hypothetical protein
SM_T10P5	Sinus	Non-CF	10	5	165456	C→G	0.148	L94L (CTG→CTC) ‡	PA0145 ←	hypothetical protein
SM_T20P3	Sinus	Non-CF	20	3	165456	C→G	0.073	L94L (CTG→CTC)	PA0145 ←	hypothetical protein
SM_T5P3	Sinus	Non-CF	5	3	165456	C→G	0.052	L94L (CTG→CTC)	PA0145 ←	hypothetical protein
CFLM_T1P5	Lung	Cystic fibrosis	1	5	165457	A→G	0.156	L94P (CTG→CCG) ‡	PA0145 ←	hypothetical protein
CFSM_T15P2	Sinus	Cystic fibrosis	15	2	165457	A→G	0.072	L94P (CTG→CCG) ‡	PA0145 ←	hypothetical protein
LM_T20P1	Lung	Non-CF	20	1	165457	A→G	0.101	L94P (CTG→CCG)	PA0145 ←	hypothetical protein
LM_T5P3	Lung	Non-CF	5	3	165457	A→G	0.084	L94P (CTG→CCG) ‡	PA0145 ←	hypothetical protein
SM_T10P5	Sinus	Non-CF	10	5	165457	A→G	0.138	L94P (CTG→CCG) ‡	PA0145 ←	hypothetical protein
CFLM_T1P5	Lung	Cystic fibrosis	1	5	165458	G→T	0.147	L94M (CTG→ATG) ‡	PA0145 ←	hypothetical protein
CFSM_T10P5	Sinus	Cystic fibrosis	10	5	165458	G→T	0.059	L94M (CTG→ATG) ‡	PA0145 ←	hypothetical protein
CFSM_T20P1	Sinus	Cystic fibrosis	20	1	165458	G→T	0.079	L94M (CTG→ATG)	PA0145 ←	hypothetical protein
SM_T10P5	Sinus	Non-CF	10	5	165458	G→T	0.12	L94M (CTG→ATG) ‡	PA0145 ←	hypothetical protein
CFLM_T1P5	Lung	Cystic fibrosis	1	5	165462	G→A	0.146	Y92Y (TAC→TAT)	PA0145 ←	hypothetical protein
CFSM_T10P5	Sinus	Cystic fibrosis	10	5	165462	G→A	0.056	Y92Y (TAC→TAT)	PA0145 ←	hypothetical protein
CFSM_T15P2	Sinus	Cystic fibrosis	15	2	165462	G→A	0.075	Y92Y (TAC→TAT)	PA0145 ←	hypothetical protein
LM_T5P3	Lung	Non-CF	5	3	165462	G→A	0.054	Y92Y (TAC→TAT)	PA0145 ←	hypothetical protein
SM_T10P5	Sinus	Non-CF	10	5	165462	G→A	0.12	Y92Y (TAC→TAT)	PA0145 ←	hypothetical protein
CFLM_T1P5	Lung	Cystic fibrosis	1	5	165465	A→G	0.151	G91G (GGT→GGC)	PA0145 ←	hypothetical protein
CFSM_T15P2	Sinus	Cystic fibrosis	15	2	165465	A→G	0.072	G91G (GGT→GGC)	PA0145 ←	hypothetical protein
LM_T5P3	Lung	Non-CF	5	3	165465	A→G	0.053	G91G (GGT→GGC)	PA0145 ←	hypothetical protein
SM_T10P5	Sinus	Non-CF	10	5	165465	A→G	0.137	G91G (GGT→GGC)	PA0145 ←	hypothetical protein
CFLM_T1P5	Lung	Cystic fibrosis	1	5	165468	C→G	0.177	V90V (GTG→GTC)	PA0145 ←	hypothetical protein
CFLM_T5P4	Lung	Cystic fibrosis	5	4	165468	C→G	0.09	V90V (GTG→GTC)	PA0145 ←	hypothetical protein
CFSM_T10P5	Sinus	Cystic fibrosis	10	5	165468	C→G	0.074	V90V (GTG→GTC)	PA0145 ←	hypothetical protein
CFSM_T15P2	Sinus	Cystic fibrosis	15	2	165468	C→G	0.073	V90V (GTG→GTC)	PA0145 ←	hypothetical protein
LM_T5P3	Lung	Non-CF	5	3	165468	C→G	0.054	V90V (GTG→GTC)	PA0145 ←	hypothetical protein
SM_T10P5	Sinus	Non-CF	10	5	165468	C→G	0.141	V90V (GTG→GTC)	PA0145 ←	hypothetical protein
SM_T5P3	Sinus	Non-CF	5	3	165468	C→G	0.051	V90V (GTG→GTC)	PA0145 ←	hypothetical protein
CFLM_T1P5	Lung	Cystic fibrosis	1	5	165471	T→C	0.155	E89E (GAA→GAG)	PA0145 ←	hypothetical protein
CFSM_T15P2	Sinus	Cystic fibrosis	15	2	165471	T→C	0.071	E89E (GAA→GAG)	PA0145 ←	hypothetical protein
SM_T10P5	Sinus	Non-CF	10	5	165471	T→C	0.139	E89E (GAA→GAG)	PA0145 ←	hypothetical protein
CFLM_T10P1	Lung	Cystic fibrosis	10	1	165500	T→C	0.076	S80G (AGC→GGC) ‡	PA0145 ←	hypothetical protein
CFLM_T1P5	Lung	Cystic fibrosis	1	5	165500	T→C	0.129	S80G (AGC→GGC) ‡	PA0145 ←	hypothetical protein
CFSM_T10P1	Sinus	Cystic fibrosis	10	1	165500	T→C	0.143	S80G (AGC→GGC) ‡	PA0145 ←	hypothetical protein
CFSM_T1P5	Sinus	Cystic fibrosis	1	5	165500	T→C	0.059	S80G (AGC→GGC) ‡	PA0145 ←	hypothetical protein
CFSM_T20P1	Sinus	Cystic fibrosis	20	1	165500	T→C	0.054	S80G (AGC→GGC) ‡	PA0145 ←	hypothetical protein
CFSM_T5P1	Sinus	Cystic fibrosis	5	1	165500	T→C	0.096	S80G (AGC→GGC) ‡	PA0145 ←	hypothetical protein
CFSM_T5P2	Sinus	Cystic fibrosis	5	2	165500	T→C	0.056	S80G (AGC→GGC) ‡	PA0145 ←	hypothetical protein
LM_T15P2	Lung	Non-CF	15	2	165500	T→C	0.087	S80G (AGC→GGC)	PA0145 ←	hypothetical protein
LM_T15P3	Lung	Non-CF	15	3	165500	T→C	0.071	S80G (AGC→GGC) ‡	PA0145 ←	hypothetical protein
SM_T10P5	Sinus	Non-CF	10	5	165500	T→C	0.147	S80G (AGC→GGC) ‡	PA0145 ←	hypothetical protein
SM_T5P2	Sinus	Non-CF	5	2	165500	T→C	0.077	S80G (AGC→GGC) ‡	PA0145 ←	hypothetical protein
SM_T5P3	Sinus	Non-CF	5	3	165500	T→C	0.093	S80G (AGC→GGC) ‡	PA0145 ←	hypothetical protein
CFSM_T10P1	Sinus	Cystic fibrosis	10	1	165510	C→A	0.115	P76P (CCG→CCT) ‡	PA0145 ←	hypothetical protein
SM_T5P3	Sinus	Non-CF	5	3	165510	C→A	0.059	P76P (CCG→CCT)	PA0145 ←	hypothetical protein
CFLM_T1P5	Lung	Cystic fibrosis	1	5	165511	G→A	0.103	P76L (CCG→CTG)	PA0145 ←	hypothetical protein
CFSM_T10P1	Sinus	Cystic fibrosis	10	1	165511	G→A	0.132	P76L (CCG→CTG) ‡	PA0145 ←	hypothetical protein
SM_T10P5	Sinus	Non-CF	10	5	165511	G→A	0.098	P76L (CCG→CTG)	PA0145 ←	hypothetical protein
CFLM_T1P5	Lung	Cystic fibrosis	1	5	165516	Δ1 bp	0.1	coding (222/519 nt)	PA0145 ←	hypothetical protein
CFSM_T10P1	Sinus	Cystic fibrosis	10	1	165516	Δ1 bp	0.118	coding (222/519 nt)	PA0145 ←	hypothetical protein
CFSM_T1P2	Sinus	Cystic fibrosis	1	2	165516	Δ1 bp	0.055	coding (222/519 nt)	PA0145 ←	hypothetical protein
CFSM_T1P5	Sinus	Cystic fibrosis	1	5	165516	Δ1 bp	0.057	coding (222/519 nt)	PA0145 ←	hypothetical protein
SM_T10P5	Sinus	Non-CF	10	5	165516	Δ1 bp	0.095	coding (222/519 nt)	PA0145 ←	hypothetical protein
SM_T5P3	Sinus	Non-CF	5	3	165516	Δ1 bp	0.057	coding (222/519 nt)	PA0145 ←	hypothetical protein
CFLM_T1P4	Lung	Cystic fibrosis	1	4	165533	Δ1 bp	0.055	coding (205/519 nt)	PA0145 ←	hypothetical protein
CFSM_T10P1	Sinus	Cystic fibrosis	10	1	165533	Δ1 bp	0.093	coding (205/519 nt)	PA0145 ←	hypothetical protein
CFSM_T10P3	Sinus	Cystic fibrosis	10	3	165533	Δ1 bp	0.066	coding (205/519 nt)	PA0145 ←	hypothetical protein
CFSM_T15P1	Sinus	Cystic fibrosis	15	1	165533	Δ1 bp	0.058	coding (205/519 nt)	PA0145 ←	hypothetical protein
CFSM_T15P4	Sinus	Cystic fibrosis	15	4	165533	Δ1 bp	0.08	coding (205/519 nt)	PA0145 ←	hypothetical protein
CFSM_T1P2	Sinus	Cystic fibrosis	1	2	165533	Δ1 bp	0.063	coding (205/519 nt)	PA0145 ←	hypothetical protein
CFSM_T1P5	Sinus	Cystic fibrosis	1	5	165533	Δ1 bp	0.061	coding (205/519 nt)	PA0145 ←	hypothetical protein
CFSM_T20P2	Sinus	Cystic fibrosis	20	2	165533	Δ1 bp	0.057	coding (205/519 nt)	PA0145 ←	hypothetical protein
LM_T10P5	Lung	Non-CF	10	5	165533	Δ1 bp	0.062	coding (205/519 nt)	PA0145 ←	hypothetical protein
LM_T15P3	Lung	Non-CF	15	3	165533	Δ1 bp	0.065	coding (205/519 nt)	PA0145 ←	hypothetical protein
SM_T10P5	Sinus	Non-CF	10	5	165533	Δ1 bp	0.073	coding (205/519 nt)	PA0145 ←	hypothetical protein
SM_T15P2	Sinus	Non-CF	15	2	165533	Δ1 bp	0.053	coding (205/519 nt)	PA0145 ←	hypothetical protein
SM_T15P3	Sinus	Non-CF	15	3	165533	Δ1 bp	0.052	coding (205/519 nt)	PA0145 ←	hypothetical protein
SM_T1P5	Sinus	Non-CF	1	5	165533	Δ1 bp	0.057	coding (205/519 nt)	PA0145 ←	hypothetical protein
SM_T5P3	Sinus	Non-CF	5	3	165533	Δ1 bp	0.067	coding (205/519 nt)	PA0145 ←	hypothetical protein
SM_T5P4	Sinus	Non-CF	5	4	165533	Δ1 bp	0.15	coding (205/519 nt)	PA0145 ←	hypothetical protein
CFLM_T1P3	Lung	Cystic fibrosis	1	3	165543	C→T	0.054	E65E (GAG→GAA)	PA0145 ←	hypothetical protein
CFLM_T1P4	Lung	Cystic fibrosis	1	4	165543	C→T	0.057	E65E (GAG→GAA)	PA0145 ←	hypothetical protein
CFLM_T20P3	Lung	Cystic fibrosis	20	3	165543	C→T	0.06	E65E (GAG→GAA)	PA0145 ←	hypothetical protein
CFLM_T5P1	Lung	Cystic fibrosis	5	1	165543	C→T	0.05	E65E (GAG→GAA)	PA0145 ←	hypothetical protein
CFSM_T10P1	Sinus	Cystic fibrosis	10	1	165543	C→T	0.098	E65E (GAG→GAA)	PA0145 ←	hypothetical protein
CFSM_T15P1	Sinus	Cystic fibrosis	15	1	165543	C→T	0.053	E65E (GAG→GAA)	PA0145 ←	hypothetical protein
CFSM_T15P4	Sinus	Cystic fibrosis	15	4	165543	C→T	0.103	E65E (GAG→GAA)	PA0145 ←	hypothetical protein
CFSM_T1P1	Sinus	Cystic fibrosis	1	1	165543	C→T	0.091	E65E (GAG→GAA)	PA0145 ←	hypothetical protein
CFSM_T20P2	Sinus	Cystic fibrosis	20	2	165543	C→T	0.089	E65E (GAG→GAA)	PA0145 ←	hypothetical protein
CFSM_T20P3	Sinus	Cystic fibrosis	20	3	165543	C→T	0.057	E65E (GAG→GAA)	PA0145 ←	hypothetical protein
LM_T10P2	Lung	Non-CF	10	2	165543	C→T	0.055	E65E (GAG→GAA)	PA0145 ←	hypothetical protein
LM_T10P4	Lung	Non-CF	10	4	165543	C→T	0.057	E65E (GAG→GAA)	PA0145 ←	hypothetical protein
LM_T10P5	Lung	Non-CF	10	5	165543	C→T	0.056	E65E (GAG→GAA)	PA0145 ←	hypothetical protein
LM_T1P2	Lung	Non-CF	1	2	165543	C→T	0.076	E65E (GAG→GAA)	PA0145 ←	hypothetical protein
SM_T10P3	Sinus	Non-CF	10	3	165543	C→T	0.096	E65E (GAG→GAA)	PA0145 ←	hypothetical protein
SM_T15P2	Sinus	Non-CF	15	2	165543	C→T	0.064	E65E (GAG→GAA)	PA0145 ←	hypothetical protein
CFLM_T15P2	Lung	Cystic fibrosis	15	2	165557	C→T	0.074	V61I (GTC→ATC)	PA0145 ←	hypothetical protein
CFSM_T10P3	Sinus	Cystic fibrosis	10	3	165557	C→T	0.059	V61I (GTC→ATC)	PA0145 ←	hypothetical protein
CFSM_T15P1	Sinus	Cystic fibrosis	15	1	165557	C→T	0.06	V61I (GTC→ATC)	PA0145 ←	hypothetical protein
CFSM_T15P4	Sinus	Cystic fibrosis	15	4	165557	C→T	0.108	V61I (GTC→ATC)	PA0145 ←	hypothetical protein
CFSM_T1P1	Sinus	Cystic fibrosis	1	1	165557	C→T	0.113	V61I (GTC→ATC)	PA0145 ←	hypothetical protein
CFSM_T20P3	Sinus	Cystic fibrosis	20	3	165557	C→T	0.06	V61I (GTC→ATC)	PA0145 ←	hypothetical protein
LM_T10P2	Lung	Non-CF	10	2	165557	C→T	0.058	V61I (GTC→ATC)	PA0145 ←	hypothetical protein
CFSM_T15P1	Sinus	Cystic fibrosis	15	1	165558	A→G	0.053	N60N (AAT→AAC)	PA0145 ←	hypothetical protein
CFSM_T15P4	Sinus	Cystic fibrosis	15	4	165558	A→G	0.087	N60N (AAT→AAC)	PA0145 ←	hypothetical protein
CFSM_T1P1	Sinus	Cystic fibrosis	1	1	165558	A→G	0.086	N60N (AAT→AAC)	PA0145 ←	hypothetical protein
CFSM_T20P3	Sinus	Cystic fibrosis	20	3	165640	A→T	0.051	V33D (GTC→GAC)	PA0145 ←	hypothetical protein
LM_T20P2	Lung	Non-CF	20	2	165640	A→T	0.114	V33D (GTC→GAC)	PA0145 ←	hypothetical protein
CFSM_T5P3	Sinus	Cystic fibrosis	5	3	165660	G→C	0.051	L26L (CTC→CTG)	PA0145 ←	hypothetical protein
CFSM_T5P3	Sinus	Cystic fibrosis	5	3	165663	C→T	0.054	A25A (GCG→GCA)	PA0145 ←	hypothetical protein
CFSM_T5P3	Sinus	Cystic fibrosis	5	3	165672	G→C	0.062	T22T (ACC→ACG) ‡	PA0145 ←	hypothetical protein
CFSM_T5P3	Sinus	Cystic fibrosis	5	3	165674	T→C	0.053	T22A (ACC→GCC) ‡	PA0145 ←	hypothetical protein
SM_T5P5	Sinus	Non-CF	5	5	165674	T→C	0.072	T22A (ACC→GCC)	PA0145 ←	hypothetical protein
CFSM_T5P3	Sinus	Cystic fibrosis	5	3	165681	A→G	0.065	H19H (CAT→CAC)	PA0145 ←	hypothetical protein
CFSM_T5P3	Sinus	Cystic fibrosis	5	3	165688	T→A	0.084	E17V (GAA→GTA)	PA0145 ←	hypothetical protein
CFLM_T15P4	Lung	Cystic fibrosis	15	4	166379	C→G	0.05	T135S (ACC→AGC)	PA0146 →	conserved hypothetical protein
CFSM_T10P5	Sinus	Cystic fibrosis	10	5	170524	17 bp→17 bp	0.102	coding (622-638/996 nt)	PA0150 →	anti-sigma factor
CFLM_T20P3	Lung	Cystic fibrosis	20	3	174537	G→C	0.069	G243R (GGC→CGC)	pcaQ →	transcriptional regulator PcaQ
CFSM_T15P4	Sinus	Cystic fibrosis	15	4	184439	A→G	0.052	*51W (TGA→TGG)	PA0161 →	hypothetical protein
CFSM_T15P4	Sinus	Cystic fibrosis	15	4	184442	C→T	0.052	intergenic (+3/-152)	PA0161 → / → opdC	hypothetical protein/histidine porin OpdC
LM_T5P4	Lung	Non-CF	5	4	192801	G→C	0.057	R145P (CGC→CCC)	PA0168 →	conserved hypothetical protein
SM_T1P1	Sinus	Non-CF	1	1	192801	G→C	0.053	R145P (CGC→CCC)	PA0168 →	conserved hypothetical protein
CFLM_T20P2	Lung	Cystic fibrosis	20	2	194190	T→C	0.147	intergenic (-11/+16)	siaC ← / ← siaB	SiaC/SiaB
CFLM_T15P2	Lung	Cystic fibrosis	15	2	194375	Δ12 bp	0.058	coding (363-374/543 nt)	siaB ←	SiaB
CFSM_T15P1	Sinus	Cystic fibrosis	15	1	194375	Δ12 bp	0.12	coding (363-374/543 nt)	siaB ←	SiaB
CFSM_T15P4	Sinus	Cystic fibrosis	15	4	196740	C→T	0.072	A3A (GCG→GCA)	siaA ←	SiaA
SM_T10P1	Sinus	Non-CF	10	1	196821	C→T	0.062	intergenic (-73/+190)	siaA ← / ← PA0173	SiaA/probable methylesterase
CFLM_T15P1	Lung	Cystic fibrosis	15	1	196835	G→A	0.114	intergenic (-87/+176)	siaA ← / ← PA0173	SiaA/probable methylesterase
CFLM_T15P3	Lung	Cystic fibrosis	15	3	196835	G→A	0.831	intergenic (-87/+176)	siaA ← / ← PA0173	SiaA/probable methylesterase
CFLM_T15P5	Lung	Cystic fibrosis	15	5	196835	G→A	0.326	intergenic (-87/+176)	siaA ← / ← PA0173	SiaA/probable methylesterase
CFLM_T20P3	Lung	Cystic fibrosis	20	3	196835	G→A	0.784	intergenic (-87/+176)	siaA ← / ← PA0173	SiaA/probable methylesterase
CFLM_T20P4	Lung	Cystic fibrosis	20	4	196837	G→A	0.443	intergenic (-89/+174)	siaA ← / ← PA0173	SiaA/probable methylesterase
LM_T10P4	Lung	Non-CF	10	4	199579	T→A	0.079	intergenic (-49/+21)	cheR2 ← / ← PA0176	CheR2/aerotaxis transducer Aer2
LM_T1P1	Lung	Non-CF	1	1	199579	T→A	0.06	intergenic (-49/+21)	cheR2 ← / ← PA0176	CheR2/aerotaxis transducer Aer2
CFLM_T20P2	Lung	Cystic fibrosis	20	2	201188	A→C	0.184	V151G (GTT→GGT)	PA0176 ←	aerotaxis transducer Aer2
CFLM_T15P2	Lung	Cystic fibrosis	15	2	202925	T→A	0.097	K381M (AAG→ATG) ‡	PA0178 ←	probable two-component sensor
CFLM_T15P2	Lung	Cystic fibrosis	15	2	202926	T→A	0.095	K381* (AAG→TAG) ‡	PA0178 ←	probable two-component sensor
LM_T1P1	Lung	Non-CF	1	1	219719	A→T	0.052	N183I (AAC→ATC) ‡	PA0192 →	probable TonB-dependent receptor
LM_T1P1	Lung	Non-CF	1	1	219720	C→G	0.052	N183K (AAC→AAG) ‡	PA0192 →	probable TonB-dependent receptor
LM_T1P1	Lung	Non-CF	1	1	219721	A→T	0.051	I184F (ATC→TTC)	PA0192 →	probable TonB-dependent receptor
CFLM_T10P3	Lung	Cystic fibrosis	10	3	221931	A→T	0.085	Y116F (TAC→TTC)	PA0193 →	hypothetical protein
CFLM_T10P3	Lung	Cystic fibrosis	10	3	221933	C→G	0.104	P117A (CCG→GCG) ‡	PA0193 →	hypothetical protein
CFLM_T10P3	Lung	Cystic fibrosis	10	3	221934	C→G	0.104	P117R (CCG→CGG) ‡	PA0193 →	hypothetical protein
CFLM_T10P3	Lung	Cystic fibrosis	10	3	221936	A→T	0.104	K118* (AAG→TAG)	PA0193 →	hypothetical protein
LM_T15P5	Lung	Non-CF	15	5	230398	T→C	0.051	W149R (TGG→CGG) ‡	PA0201 →	hypothetical protein
LM_T15P5	Lung	Non-CF	15	5	230399	G→C	0.051	W149S (TGG→TCG) ‡	PA0201 →	hypothetical protein
LM_T15P5	Lung	Non-CF	15	5	230400	G→A	0.051	W149* (TGG→TGA) ‡	PA0201 →	hypothetical protein
CFLM_T15P4	Lung	Cystic fibrosis	15	4	231102	A→C	0.059	L300R (CTC→CGC)	PA0202 ←	probable amidase
CFLM_T15P5	Lung	Cystic fibrosis	15	5	234702	Δ1 bp	0.057	coding (148/921 nt)	PA0205 ←	probable permease of ABC transporter
CFSM_T10P5	Sinus	Cystic fibrosis	10	5	237277	Δ1 bp	0.052	coding (46/1665 nt)	mdcA →	malonate decarboxylase alpha subunit
CFSM_T10P5	Sinus	Cystic fibrosis	10	5	237285	G→C	0.057	K18N (AAG→AAC)	mdcA →	malonate decarboxylase alpha subunit
CFLM_T15P4	Lung	Cystic fibrosis	15	4	238564	Δ1 bp	0.063	coding (1333/1665 nt)	mdcA →	malonate decarboxylase alpha subunit
CFLM_T15P4	Lung	Cystic fibrosis	15	4	238565	Δ1 bp	0.065	coding (1334/1665 nt)	mdcA →	malonate decarboxylase alpha subunit
CFLM_T5P3	Lung	Cystic fibrosis	5	3	251670	T→A	0.093	intergenic (+57/-107)	PA0221 → / → PA0222	probable aminotransferase/hypothetical protein
LM_T20P2	Lung	Non-CF	20	2	260312	T→G	0.067	L177V (TTG→GTG)	pcaB →	3-carboxy-ciscis-muconate cycloisomerase
LM_T20P2	Lung	Non-CF	20	2	260315	A→T	0.074	T178S (ACC→TCC)	pcaB →	3-carboxy-ciscis-muconate cycloisomerase
CFSM_T10P3	Sinus	Cystic fibrosis	10	3	264628	G→T	0.082	intergenic (+106/+336)	PA0234 → / ← pcaK	hypothetical protein/4-hydroxybenzoate transporter PcaK
LM_T1P4	Lung	Non-CF	1	4	264628	G→T	0.05	intergenic (+106/+336)	PA0234 → / ← pcaK	hypothetical protein/4-hydroxybenzoate transporter PcaK
CFSM_T10P3	Sinus	Cystic fibrosis	10	3	264629	A→C	0.073	intergenic (+107/+335)	PA0234 → / ← pcaK	hypothetical protein/4-hydroxybenzoate transporter PcaK
LM_T1P4	Lung	Non-CF	1	4	264629	A→C	0.057	intergenic (+107/+335)	PA0234 → / ← pcaK	hypothetical protein/4-hydroxybenzoate transporter PcaK
SM_T5P5	Sinus	Non-CF	5	5	264729	A→T	0.093	intergenic (+207/+235)	PA0234 → / ← pcaK	hypothetical protein/4-hydroxybenzoate transporter PcaK
SM_T5P5	Sinus	Non-CF	5	5	264730	A→T	0.071	intergenic (+208/+234)	PA0234 → / ← pcaK	hypothetical protein/4-hydroxybenzoate transporter PcaK
CFLM_T10P4	Lung	Cystic fibrosis	10	4	264774	A→G	0.068	intergenic (+252/+190)	PA0234 → / ← pcaK	hypothetical protein/4-hydroxybenzoate transporter PcaK
LM_T5P2	Lung	Non-CF	5	2	264830	G→T	0.06	intergenic (+308/+134)	PA0234 → / ← pcaK	hypothetical protein/4-hydroxybenzoate transporter PcaK
CFLM_T5P2	Lung	Cystic fibrosis	5	2	264840	A→T	0.07	intergenic (+318/+124)	PA0234 → / ← pcaK	hypothetical protein/4-hydroxybenzoate transporter PcaK
CFSM_T5P4	Sinus	Cystic fibrosis	5	4	264840	A→T	0.053	intergenic (+318/+124)	PA0234 → / ← pcaK	hypothetical protein/4-hydroxybenzoate transporter PcaK
LM_T5P5	Lung	Non-CF	5	5	264866	A→G	0.058	intergenic (+344/+98)	PA0234 → / ← pcaK	hypothetical protein/4-hydroxybenzoate transporter PcaK
LM_T10P5	Lung	Non-CF	10	5	265908	T→A	0.085	M135L (ATG→TTG)	pcaK ←	4-hydroxybenzoate transporter PcaK
CFSM_T20P4	Sinus	Cystic fibrosis	20	4	267037	Δ1 bp	0.061	coding (422/780 nt)	PA0236 →	probable transcriptional regulator
CFSM_T20P4	Sinus	Cystic fibrosis	20	4	267056	G→T	0.068	L147L (CTG→CTT)	PA0236 →	probable transcriptional regulator
CFSM_T10P3	Sinus	Cystic fibrosis	10	3	273743	A→T	0.059	intergenic (-514/-32)	PA0241 ← / → PA0242	probable major facilitator superfamily (MFS) transporter/hypothetical protein
LM_T10P1	Lung	Non-CF	10	1	273743	A→T	0.082	intergenic (-514/-32)	PA0241 ← / → PA0242	probable major facilitator superfamily (MFS) transporter/hypothetical protein
LM_T5P2	Lung	Non-CF	5	2	273743	A→T	0.068	intergenic (-514/-32)	PA0241 ← / → PA0242	probable major facilitator superfamily (MFS) transporter/hypothetical protein
SM_T10P1	Sinus	Non-CF	10	1	273743	A→T	0.058	intergenic (-514/-32)	PA0241 ← / → PA0242	probable major facilitator superfamily (MFS) transporter/hypothetical protein
SM_T10P5	Sinus	Non-CF	10	5	273743	A→T	0.07	intergenic (-514/-32)	PA0241 ← / → PA0242	probable major facilitator superfamily (MFS) transporter/hypothetical protein
CFLM_T10P2	Lung	Cystic fibrosis	10	2	276780	Δ1 bp	0.065	coding (555/855 nt)	PA0244 ←	hypothetical protein
SM_T20P5	Sinus	Non-CF	20	5	278524	G→C	0.056	R292R (CGC→CGG)	PA0246 ←	probable major facilitator superfamily (MFS) transporter
CFSM_T10P3	Sinus	Cystic fibrosis	10	3	278528	A→T	0.055	L291Q (CTG→CAG)	PA0246 ←	probable major facilitator superfamily (MFS) transporter
SM_T20P5	Sinus	Non-CF	20	5	278528	A→T	0.053	L291Q (CTG→CAG)	PA0246 ←	probable major facilitator superfamily (MFS) transporter
SM_T20P5	Sinus	Non-CF	20	5	278532	G→C	0.057	P290A (CCG→GCG)	PA0246 ←	probable major facilitator superfamily (MFS) transporter
CFLM_T20P2	Lung	Cystic fibrosis	20	2	280923	C→A	0.074	intergenic (-165/-13)	pobA ← / → PA0248	p-hydroxybenzoate hydroxylase/probable transcriptional regulator
LM_T5P2	Lung	Non-CF	5	2	294943	A→T	0.076	L640Q (CTG→CAG)	vgrG2b ←	VgrG2b
LM_T5P2	Lung	Non-CF	5	2	294945	G→A	0.078	T639T (ACC→ACT) ‡	vgrG2b ←	VgrG2b
LM_T5P2	Lung	Non-CF	5	2	294946	G→C	0.078	T639S (ACC→AGC) ‡	vgrG2b ←	VgrG2b
LM_T5P2	Lung	Non-CF	5	2	294947	T→C	0.082	T639A (ACC→GCC) ‡	vgrG2b ←	VgrG2b
LM_T5P2	Lung	Non-CF	5	2	294953	Δ1 bp	0.085	coding (1909/3060 nt)	vgrG2b ←	VgrG2b
LM_T1P3	Lung	Non-CF	1	3	297757	G→T	0.054	intergenic (-196/+1059)	hcpC ← / ← PA0263.1	secreted protein Hcp/tRNA-Arg
CFLM_T5P1	Lung	Cystic fibrosis	5	1	302536	T→G	0.059	intergenic (+38/-288)	davT → / → PA0267	delta-aminovalerate aminotransferase/hypothetical protein
CFSM_T10P3	Sinus	Cystic fibrosis	10	3	302536	T→G	0.104	intergenic (+38/-288)	davT → / → PA0267	delta-aminovalerate aminotransferase/hypothetical protein
LM_T5P4	Lung	Non-CF	5	4	311426	A→C	0.064	intergenic (+15/+25)	PA0276 → / ← PA0277	hypothetical protein/putative Zn-dependent peptidase
SM_T10P5	Sinus	Non-CF	10	5	311426	A→C	0.05	intergenic (+15/+25)	PA0276 → / ← PA0277	hypothetical protein/putative Zn-dependent peptidase
SM_T1P2	Sinus	Non-CF	1	2	311426	A→C	0.051	intergenic (+15/+25)	PA0276 → / ← PA0277	hypothetical protein/putative Zn-dependent peptidase
LM_T5P4	Lung	Non-CF	5	4	314127	C→G	0.052	E267D (GAG→GAC) ‡	cysA ←	sulfate transport protein CysA
LM_T5P4	Lung	Non-CF	5	4	314128	T→C	0.052	E267G (GAG→GGG) ‡	cysA ←	sulfate transport protein CysA
LM_T5P4	Lung	Non-CF	5	4	314131	G→A	0.052	A266V (GCC→GTC) ‡	cysA ←	sulfate transport protein CysA
LM_T5P4	Lung	Non-CF	5	4	314132	C→G	0.052	A266P (GCC→CCC) ‡	cysA ←	sulfate transport protein CysA
SM_T20P1	Sinus	Non-CF	20	1	785684	(CGCTCCC)18→8	1	intergenic (+114/-216)	phrD → / → PA0715	PhrD/putative reverse transcriptase
LM_T20P4	Lung	Non-CF	20	4	321767	G→T	0.08	L334L (CTG→CTT)	desA →	delta-9 fatty acid desaturase DesA
CFSM_T10P2	Sinus	Cystic fibrosis	10	2	333050	C→T	0.067	intergenic (-227/+29)	PA0295 ← / ← spuI	probable periplasmic polyamine binding protein/Glutamylpolyamine synthetase
CFSM_T10P2	Sinus	Cystic fibrosis	10	2	333056	A→G	0.067	intergenic (-233/+23)	PA0295 ← / ← spuI	probable periplasmic polyamine binding protein/Glutamylpolyamine synthetase
CFSM_T20P4	Sinus	Cystic fibrosis	20	4	337893	Δ1 bp	0.068	coding (943/1371 nt)	spuC →	Polyamine:pyruvate transaminase
CFLM_T20P4	Lung	Cystic fibrosis	20	4	338817	T→C	0.056	H127H (CAT→CAC)	spuD →	polyamine transport protein
LM_T15P2	Lung	Non-CF	15	2	338817	T→C	0.061	H127H (CAT→CAC)	spuD →	polyamine transport protein
CFLM_T20P4	Lung	Cystic fibrosis	20	4	338821	A→G	0.056	I129V (ATT→GTT)	spuD →	polyamine transport protein
SM_T10P2	Sinus	Non-CF	10	2	339105	G→C	0.072	S223S (TCG→TCC)	spuD →	polyamine transport protein
SM_T10P2	Sinus	Non-CF	10	2	339108	G→C	0.071	S224S (TCG→TCC)	spuD →	polyamine transport protein
SM_T10P2	Sinus	Non-CF	10	2	339117	T→C	0.065	I227I (ATT→ATC)	spuD →	polyamine transport protein
CFSM_T10P5	Sinus	Cystic fibrosis	10	5	347799	A→C	0.064	Q333H (CAA→CAC)	PA0306 →	probable transcriptional regulator
LM_T10P1	Lung	Non-CF	10	1	350423	G→T	0.06	A140D (GCC→GAC)	PA0309 ←	hypothetical protein
CFLM_T15P5	Lung	Cystic fibrosis	15	5	361091	C→T	0.149	P119P (CCG→CCA)	PA0321 ←	acetylpolyamine amidohydrolase
CFLM_T20P5	Lung	Cystic fibrosis	20	5	364282	Δ1 bp	0.055	coding (40/1044 nt)	PA0323 ←	probable binding protein component of ABC transporter
CFLM_T20P5	Lung	Cystic fibrosis	20	5	364283	Δ1 bp	0.055	coding (39/1044 nt)	PA0323 ←	probable binding protein component of ABC transporter
CFLM_T20P5	Lung	Cystic fibrosis	20	5	364284	Δ1 bp	0.055	coding (38/1044 nt)	PA0323 ←	probable binding protein component of ABC transporter
LM_T20P1	Lung	Non-CF	20	1	364340	T→G	0.052	intergenic (-19/+29)	PA0323 ← / ← PA0324	probable binding protein component of ABC transporter/probable permease of ABC transporter
CFLM_T20P5	Lung	Cystic fibrosis	20	5	364375	Δ1 bp	0.118	coding (783/789 nt)	PA0324 ←	probable permease of ABC transporter
CFLM_T20P5	Lung	Cystic fibrosis	20	5	364376	Δ1 bp	0.118	coding (782/789 nt)	PA0324 ←	probable permease of ABC transporter
CFSM_T5P2	Sinus	Cystic fibrosis	5	2	366348	C→G	0.054	R261P (CGG→CCG)	PA0326 ←	probable ATP-binding component of ABC transporter
LM_T5P1	Lung	Non-CF	5	1	366382	C→G	0.074	D250H (GAC→CAC)	PA0326 ←	probable ATP-binding component of ABC transporter
SM_T20P1	Sinus	Non-CF	20	1	2453389	G→A	1	intergenic (+249/-278)	PA2230 → / → pslA	hypothetical protein/PslA
SM_T1P1	Sinus	Non-CF	1	1	371877	A→T	0.216	intergenic (-44/-214)	rpiA ← / → ilvA1	ribose 5-phosphate isomerase/threonine dehydratase biosynthetic
CFSM_T10P3	Sinus	Cystic fibrosis	10	3	371883	A→T	0.293	intergenic (-50/-208)	rpiA ← / → ilvA1	ribose 5-phosphate isomerase/threonine dehydratase biosynthetic
CFLM_T20P1	Lung	Cystic fibrosis	20	1	372338	T→A	0.063	L83Q (CTG→CAG)	ilvA1 →	threonine dehydratase biosynthetic
LM_T15P3	Lung	Non-CF	15	3	372338	T→A	0.054	L83Q (CTG→CAG)	ilvA1 →	threonine dehydratase biosynthetic
LM_T15P5	Lung	Non-CF	15	5	372338	T→A	0.071	L83Q (CTG→CAG)	ilvA1 →	threonine dehydratase biosynthetic
CFLM_T20P4	Lung	Cystic fibrosis	20	4	373798	T→A	0.053	L25Q (CTG→CAG)	PA0332 →	hypothetical protein
LM_T20P2	Lung	Non-CF	20	2	379310	C→A	0.054	A238D (GCC→GAC)	ptsP →	phosphoenolpyruvate-protein phosphotransferase PtsP
SM_T20P4	Sinus	Non-CF	20	4	383218	Δ1 bp	0.054	coding (305/804 nt)	PA0340 →	conserved hypothetical protein
LM_T5P3	Lung	Non-CF	5	3	384874	A→T	0.288	K48* (AAG→TAG)	thyA →	thymidylate synthase
CFLM_T1P4	Lung	Cystic fibrosis	1	4	386833	G→A	0.07	R311R (CGC→CGT)	PA0344 ←	hypothetical protein
SM_T20P5	Sinus	Non-CF	20	5	388831	A→C	0.1	F105V (TTC→GTC)	PA0345 ←	hypothetical protein
LM_T5P2	Lung	Non-CF	5	2	389100	Δ1 bp	0.05	coding (44/1386 nt)	PA0345 ←	hypothetical protein
LM_T5P2	Lung	Non-CF	5	2	389101	T→A	0.05	T15S (ACC→TCC)	PA0345 ←	hypothetical protein
LM_T5P2	Lung	Non-CF	5	2	389103	Δ1 bp	0.051	coding (41/1386 nt)	PA0345 ←	hypothetical protein
LM_T5P2	Lung	Non-CF	5	2	389107	A→C	0.053	W13G (TGG→GGG)	PA0345 ←	hypothetical protein
LM_T5P2	Lung	Non-CF	5	2	389108	G→T	0.051	L12L (CTC→CTA) ‡	PA0345 ←	hypothetical protein
LM_T5P2	Lung	Non-CF	5	2	389109	A→C	0.051	L12R (CTC→CGC) ‡	PA0345 ←	hypothetical protein
LM_T5P2	Lung	Non-CF	5	2	389110	G→T	0.051	L12I (CTC→ATC) ‡	PA0345 ←	hypothetical protein
LM_T5P2	Lung	Non-CF	5	2	389115	T→C	0.051	D10G (GAC→GGC)	PA0345 ←	hypothetical protein
SM_T10P5	Sinus	Non-CF	10	5	402753	G→T	0.051	D25Y (GAT→TAT) ‡	PA0359 →	hypothetical protein
LM_T5P5	Lung	Non-CF	5	5	402754	A→T	0.053	D25V (GAT→GTT)	PA0359 →	hypothetical protein
SM_T10P5	Sinus	Non-CF	10	5	402754	A→T	0.051	D25V (GAT→GTT) ‡	PA0359 →	hypothetical protein
SM_T10P5	Sinus	Non-CF	10	5	402756	G→T	0.05	A26S (GCC→TCC)	PA0359 →	hypothetical protein
SM_T10P5	Sinus	Non-CF	10	5	402759	Δ1 bp	0.05	coding (79/345 nt)	PA0359 →	hypothetical protein
SM_T10P1	Sinus	Non-CF	10	1	402768	A→T	0.053	N30Y (AAC→TAC)	PA0359 →	hypothetical protein
SM_T10P5	Sinus	Non-CF	10	5	402768	A→T	0.052	N30Y (AAC→TAC)	PA0359 →	hypothetical protein
CFLM_T20P2	Lung	Cystic fibrosis	20	2	403098	Δ1 bp	0.095	intergenic (+73/-197)	PA0359 → / → PA0360	hypothetical protein/hypothetical protein
CFLM_T20P2	Lung	Cystic fibrosis	20	2	403099	Δ1 bp	0.095	intergenic (+74/-196)	PA0359 → / → PA0360	hypothetical protein/hypothetical protein
CFLM_T15P5	Lung	Cystic fibrosis	15	5	404743	C→A	0.102	P459P (CCG→CCT)	PA0361 ←	probable gamma-glutamyltranspeptidase precursor
LM_T5P3	Lung	Non-CF	5	3	406149	G→C	0.058	intergenic (-30/+98)	PA0361 ← / ← fdx1	probable gamma-glutamyltranspeptidase precursor/ferredoxin [4Fe-4S]
LM_T5P3	Lung	Non-CF	5	3	406152	G→C	0.06	intergenic (-33/+95)	PA0361 ← / ← fdx1	probable gamma-glutamyltranspeptidase precursor/ferredoxin [4Fe-4S]
LM_T5P3	Lung	Non-CF	5	3	406155	G→C	0.06	intergenic (-36/+92)	PA0361 ← / ← fdx1	probable gamma-glutamyltranspeptidase precursor/ferredoxin [4Fe-4S]
SM_T5P3	Sinus	Non-CF	5	3	411125	Δ1 bp	0.053	intergenic (-191/-99)	laoC ← / → laoR	LaoC/LaoR
CFSM_T1P2	Sinus	Cystic fibrosis	1	2	420714	Δ1 bp	0.053	coding (32/855 nt)	rpoH →	sigma factor RpoH
CFSM_T5P3	Sinus	Cystic fibrosis	5	3	421849	Δ1 bp	0.054	coding (248/606 nt)	PA0377 →	hypothetical protein
CFSM_T5P3	Sinus	Cystic fibrosis	5	3	421851	Δ1 bp	0.054	coding (250/606 nt)	PA0377 →	hypothetical protein
CFSM_T5P3	Sinus	Cystic fibrosis	5	3	421853	G→C	0.055	L84L (CTG→CTC)	PA0377 →	hypothetical protein
CFSM_T5P3	Sinus	Cystic fibrosis	5	3	421855	G→C	0.053	G85A (GGC→GCC)	PA0377 →	hypothetical protein
CFSM_T5P3	Sinus	Cystic fibrosis	5	3	421857	G→C	0.053	D86H (GAC→CAC)	PA0377 →	hypothetical protein
SM_T1P2	Sinus	Non-CF	1	2	424548	A→T	0.125	intergenic (+32/-122)	thiG → / → micA	thiamine biosynthesis protein thiazole moiety/DNA mismatch repair protein MicA
CFSM_T15P1	Sinus	Cystic fibrosis	15	1	424571	G→C	0.07	intergenic (+55/-99)	thiG → / → micA	thiamine biosynthesis protein thiazole moiety/DNA mismatch repair protein MicA
CFLM_T10P5	Lung	Cystic fibrosis	10	5	425375	A→C	0.139	intergenic (+34/-129)	micA → / → PA0383	DNA mismatch repair protein MicA/conserved hypothetical protein
CFLM_T15P4	Lung	Cystic fibrosis	15	4	425375	A→C	0.116	intergenic (+34/-129)	micA → / → PA0383	DNA mismatch repair protein MicA/conserved hypothetical protein
CFSM_T10P4	Sinus	Cystic fibrosis	10	4	425375	A→C	0.127	intergenic (+34/-129)	micA → / → PA0383	DNA mismatch repair protein MicA/conserved hypothetical protein
CFSM_T15P5	Sinus	Cystic fibrosis	15	5	425375	A→C	0.18	intergenic (+34/-129)	micA → / → PA0383	DNA mismatch repair protein MicA/conserved hypothetical protein
CFSM_T1P1	Sinus	Cystic fibrosis	1	1	425375	A→C	0.161	intergenic (+34/-129)	micA → / → PA0383	DNA mismatch repair protein MicA/conserved hypothetical protein
CFSM_T1P3	Sinus	Cystic fibrosis	1	3	425375	A→C	0.155	intergenic (+34/-129)	micA → / → PA0383	DNA mismatch repair protein MicA/conserved hypothetical protein
CFSM_T1P4	Sinus	Cystic fibrosis	1	4	425375	A→C	0.201	intergenic (+34/-129)	micA → / → PA0383	DNA mismatch repair protein MicA/conserved hypothetical protein
CFSM_T5P4	Sinus	Cystic fibrosis	5	4	425375	A→C	0.097	intergenic (+34/-129)	micA → / → PA0383	DNA mismatch repair protein MicA/conserved hypothetical protein
LM_T10P4	Lung	Non-CF	10	4	425375	A→C	0.181	intergenic (+34/-129)	micA → / → PA0383	DNA mismatch repair protein MicA/conserved hypothetical protein
LM_T5P5	Lung	Non-CF	5	5	425375	A→C	0.099	intergenic (+34/-129)	micA → / → PA0383	DNA mismatch repair protein MicA/conserved hypothetical protein
SM_T15P3	Sinus	Non-CF	15	3	425375	A→C	0.103	intergenic (+34/-129)	micA → / → PA0383	DNA mismatch repair protein MicA/conserved hypothetical protein
SM_T1P2	Sinus	Non-CF	1	2	425375	A→C	0.136	intergenic (+34/-129)	micA → / → PA0383	DNA mismatch repair protein MicA/conserved hypothetical protein
SM_T5P3	Sinus	Non-CF	5	3	425375	A→C	0.082	intergenic (+34/-129)	micA → / → PA0383	DNA mismatch repair protein MicA/conserved hypothetical protein
SM_T5P5	Sinus	Non-CF	5	5	425375	A→C	0.121	intergenic (+34/-129)	micA → / → PA0383	DNA mismatch repair protein MicA/conserved hypothetical protein
SM_T1P1	Sinus	Non-CF	1	1	428854	T→G	0.151	intergenic (-114/+7)	PA0386 ← / ← PA0387	probable oxidase/conserved hypothetical protein
CFSM_T10P2	Sinus	Cystic fibrosis	10	2	436647	Δ45 bp	0.076	coding (78-122/1035 nt)	pilT →	twitching motility protein PilT
SM_T10P2	Sinus	Non-CF	10	2	436802	Δ42 bp	0.168	coding (233-274/1035 nt)	pilT →	twitching motility protein PilT
SM_T10P3	Sinus	Non-CF	10	3	436802	Δ42 bp	0.064	coding (233-274/1035 nt)	pilT →	twitching motility protein PilT
LM_T5P1	Lung	Non-CF	5	1	436813	C→T	0.135	R82W (CGG→TGG)	pilT →	twitching motility protein PilT
SM_T5P2	Sinus	Non-CF	5	2	436840	G→A	0.173	G91S (GGC→AGC)	pilT →	twitching motility protein PilT
LM_T10P4	Lung	Non-CF	10	4	436958	G→A	0.193	G130E (GGG→GAG)	pilT →	twitching motility protein PilT
LM_T5P4	Lung	Non-CF	5	4	436958	G→A	0.333	G130E (GGG→GAG)	pilT →	twitching motility protein PilT
SM_T1P5	Sinus	Non-CF	1	5	436999	C→A	0.057	L144I (CTC→ATC)	pilT →	twitching motility protein PilT
SM_T20P4	Sinus	Non-CF	20	4	4860764	C→T	1	M316I (ATG→ATA)	sadC ←	SadC
LM_T10P2	Lung	Non-CF	10	2	437139	Δ12 bp	0.213	coding (570-581/1035 nt)	pilT →	twitching motility protein PilT
LM_T10P3	Lung	Non-CF	10	3	437139	Δ12 bp	0.363	coding (570-581/1035 nt)	pilT →	twitching motility protein PilT
LM_T10P4	Lung	Non-CF	10	4	437139	Δ12 bp	0.185	coding (570-581/1035 nt)	pilT →	twitching motility protein PilT
LM_T10P5	Lung	Non-CF	10	5	437139	Δ12 bp	0.497	coding (570-581/1035 nt)	pilT →	twitching motility protein PilT
LM_T15P2	Lung	Non-CF	15	2	437139	Δ12 bp	0.077	coding (570-581/1035 nt)	pilT →	twitching motility protein PilT
LM_T15P3	Lung	Non-CF	15	3	437139	Δ12 bp	0.307	coding (570-581/1035 nt)	pilT →	twitching motility protein PilT
LM_T15P5	Lung	Non-CF	15	5	437139	Δ12 bp	0.06	coding (570-581/1035 nt)	pilT →	twitching motility protein PilT
LM_T5P2	Lung	Non-CF	5	2	437139	Δ12 bp	0.853	coding (570-581/1035 nt)	pilT →	twitching motility protein PilT
LM_T5P3	Lung	Non-CF	5	3	437139	Δ12 bp	0.742	coding (570-581/1035 nt)	pilT →	twitching motility protein PilT
LM_T5P4	Lung	Non-CF	5	4	437139	Δ12 bp	0.284	coding (570-581/1035 nt)	pilT →	twitching motility protein PilT
LM_T5P5	Lung	Non-CF	5	5	437139	Δ12 bp	0.565	coding (570-581/1035 nt)	pilT →	twitching motility protein PilT
SM_T10P1	Sinus	Non-CF	10	1	437139	Δ12 bp	0.249	coding (570-581/1035 nt)	pilT →	twitching motility protein PilT
SM_T15P1	Sinus	Non-CF	15	1	437139	Δ12 bp	0.233	coding (570-581/1035 nt)	pilT →	twitching motility protein PilT
LM_T20P5	Lung	Non-CF	20	5	4895362	C→T	1	Q302* (CAG→TAG)	bifA →	BifA
LM_T20P5	Lung	Non-CF	20	5	437139	Δ12 bp	0.071	coding (570-581/1035 nt)	pilT →	twitching motility protein PilT
SM_T20P1	Sinus	Non-CF	20	1	437139	Δ12 bp	0.082	coding (570-581/1035 nt)	pilT →	twitching motility protein PilT
CFSM_T15P3	Sinus	Cystic fibrosis	15	3	437159	C→T	0.074	P197L (CCG→CTG)	pilT →	twitching motility protein PilT
CFSM_T20P3	Sinus	Cystic fibrosis	20	3	437159	C→T	0.193	P197L (CCG→CTG)	pilT →	twitching motility protein PilT
LM_T10P3	Lung	Non-CF	10	3	437284	C→T	0.435	R239W (CGG→TGG)	pilT →	twitching motility protein PilT
LM_T15P3	Lung	Non-CF	15	3	437284	C→T	0.271	R239W (CGG→TGG)	pilT →	twitching motility protein PilT
LM_T5P3	Lung	Non-CF	5	3	437284	C→T	0.206	R239W (CGG→TGG)	pilT →	twitching motility protein PilT
SM_T10P1	Sinus	Non-CF	10	1	437284	C→T	0.104	R239W (CGG→TGG)	pilT →	twitching motility protein PilT
SM_T15P1	Sinus	Non-CF	15	1	437284	C→T	0.14	R239W (CGG→TGG)	pilT →	twitching motility protein PilT
CFSM_T5P5	Sinus	Cystic fibrosis	5	5	437336	T→A	0.07	L256H (CTC→CAC)	pilT →	twitching motility protein PilT
CFSM_T20P5	Sinus	Cystic fibrosis	20	5	437336	T→A	0.134	L256H (CTC→CAC)	pilT →	twitching motility protein PilT
SM_T20P4	Sinus	Non-CF	20	4	5676046	T→G	1	T605P (ACC→CCC)	pilQ ←	Type 4 fimbrial biogenesis outer membrane protein PilQ precursor
CFSM_T10P2	Sinus	Cystic fibrosis	10	2	437539	Δ15 bp	0.067	coding (970-984/1035 nt)	pilT →	twitching motility protein PilT
SM_T15P4	Sinus	Non-CF	15	4	437539	Δ15 bp	0.096	coding (970-984/1035 nt)	pilT →	twitching motility protein PilT
SM_T20P2	Sinus	Non-CF	20	2	437539	Δ15 bp	0.096	coding (970-984/1035 nt)	pilT →	twitching motility protein PilT
SM_T5P2	Sinus	Non-CF	5	2	437539	Δ15 bp	0.101	coding (970-984/1035 nt)	pilT →	twitching motility protein PilT
SM_T5P4	Sinus	Non-CF	5	4	437539	Δ15 bp	0.065	coding (970-984/1035 nt)	pilT →	twitching motility protein PilT
SM_T10P2	Sinus	Non-CF	10	2	438203	C→A	0.125	A141E (GCG→GAG)	pilU →	twitching motility protein PilU
SM_T15P2	Sinus	Non-CF	15	2	438203	C→A	0.155	A141E (GCG→GAG)	pilU →	twitching motility protein PilU
SM_T20P2	Sinus	Non-CF	20	2	438203	C→A	0.079	A141E (GCG→GAG)	pilU →	twitching motility protein PilU
CFSM_T20P2	Sinus	Cystic fibrosis	20	2	438322	G→A	0.16	D181N (GAC→AAC)	pilU →	twitching motility protein PilU
CFSM_T20P3	Sinus	Cystic fibrosis	20	3	438446	Δ1 bp	0.079	coding (665/1149 nt)	pilU →	twitching motility protein PilU
LM_T5P1	Lung	Non-CF	5	1	442619	C→G	0.055	H204Q (CAC→CAG)	PA0400 →	probable cystathionine gamma-lyase
LM_T20P5	Lung	Non-CF	20	5	451256	C→T	0.085	Q43* (CAG→TAG)	pilJ →	twitching motility protein PilJ
CFSM_T15P2	Sinus	Cystic fibrosis	15	2	451959	C→T	0.259	A277V (GCG→GTG)	pilJ →	twitching motility protein PilJ
SM_T20P1	Sinus	Non-CF	20	1	2807568	(CTCTAG)1→2	0.94	coding (100/1044 nt)	mexT →	transcriptional regulator MexT
SM_T15P2	Sinus	Non-CF	15	2	452928	T→A	0.215	L600Q (CTG→CAG)	pilJ →	twitching motility protein PilJ
SM_T20P3	Sinus	Non-CF	20	3	4895962	Δ33 bp	0.924	coding (1504-1536/2064 nt)	bifA →	BifA
CFSM_T15P4	Sinus	Cystic fibrosis	15	4	452978	A→G	0.214	I617V (ATC→GTC)	pilJ →	twitching motility protein PilJ
CFSM_T20P1	Sinus	Cystic fibrosis	20	1	452978	A→G	0.121	I617V (ATC→GTC)	pilJ →	twitching motility protein PilJ
CFSM_T20P4	Sinus	Cystic fibrosis	20	4	452978	A→G	0.562	I617V (ATC→GTC)	pilJ →	twitching motility protein PilJ
CFLM_T20P4	Lung	Cystic fibrosis	20	4	453205	G→C	0.063	intergenic (+27/-34)	pilJ → / → pilK	twitching motility protein PilJ/methyltransferase PilK
CFLM_T1P5	Lung	Cystic fibrosis	1	5	456230	C→A	0.084	A702E (GCG→GAG)	chpA →	component of chemotactic signal transduction system
SM_T10P3	Sinus	Non-CF	10	3	456230	C→A	0.056	A702E (GCG→GAG)	chpA →	component of chemotactic signal transduction system
SM_T10P5	Sinus	Non-CF	10	5	457138	G→T	0.186	E1005* (GAA→TAA)	chpA →	component of chemotactic signal transduction system
SM_T15P5	Sinus	Non-CF	15	5	457138	G→T	0.293	E1005* (GAA→TAA)	chpA →	component of chemotactic signal transduction system
SM_T20P5	Sinus	Non-CF	20	5	457138	G→T	0.122	E1005* (GAA→TAA)	chpA →	component of chemotactic signal transduction system
CFLM_T10P5	Lung	Cystic fibrosis	10	5	457367	C→A	0.057	A1081D (GCC→GAC)	chpA →	component of chemotactic signal transduction system
LM_T1P2	Lung	Non-CF	1	2	457387	A→G	0.081	S1088G (AGC→GGC)	chpA →	component of chemotactic signal transduction system
CFLM_T20P3	Lung	Cystic fibrosis	20	3	457394	A→G	0.061	H1090R (CAC→CGC)	chpA →	component of chemotactic signal transduction system
CFLM_T15P5	Lung	Cystic fibrosis	15	5	458355	C→T	0.112	G1410G (GGC→GGT)	chpA →	component of chemotactic signal transduction system
CFLM_T15P5	Lung	Cystic fibrosis	15	5	458358	A→G	0.145	A1411A (GCA→GCG)	chpA →	component of chemotactic signal transduction system
CFLM_T15P5	Lung	Cystic fibrosis	15	5	458375	C→G	0.107	A1417G (GCC→GGC)	chpA →	component of chemotactic signal transduction system
LM_T1P1	Lung	Non-CF	1	1	458375	C→G	0.051	A1417G (GCC→GGC)	chpA →	component of chemotactic signal transduction system
CFLM_T10P4	Lung	Cystic fibrosis	10	4	458391	G→C	0.1	L1422L (CTG→CTC)	chpA →	component of chemotactic signal transduction system
CFLM_T10P5	Lung	Cystic fibrosis	10	5	458391	G→C	0.104	L1422L (CTG→CTC)	chpA →	component of chemotactic signal transduction system
CFLM_T15P5	Lung	Cystic fibrosis	15	5	458391	G→C	0.117	L1422L (CTG→CTC)	chpA →	component of chemotactic signal transduction system
CFLM_T1P4	Lung	Cystic fibrosis	1	4	458391	G→C	0.058	L1422L (CTG→CTC)	chpA →	component of chemotactic signal transduction system
CFLM_T20P4	Lung	Cystic fibrosis	20	4	458391	G→C	0.115	L1422L (CTG→CTC)	chpA →	component of chemotactic signal transduction system
CFSM_T15P1	Sinus	Cystic fibrosis	15	1	458391	G→C	0.069	L1422L (CTG→CTC)	chpA →	component of chemotactic signal transduction system
CFSM_T1P3	Sinus	Cystic fibrosis	1	3	458391	G→C	0.092	L1422L (CTG→CTC)	chpA →	component of chemotactic signal transduction system
CFSM_T20P1	Sinus	Cystic fibrosis	20	1	458391	G→C	0.054	L1422L (CTG→CTC)	chpA →	component of chemotactic signal transduction system
CFSM_T5P2	Sinus	Cystic fibrosis	5	2	458391	G→C	0.083	L1422L (CTG→CTC)	chpA →	component of chemotactic signal transduction system
LM_T1P1	Lung	Non-CF	1	1	458391	G→C	0.107	L1422L (CTG→CTC)	chpA →	component of chemotactic signal transduction system
LM_T1P2	Lung	Non-CF	1	2	458391	G→C	0.097	L1422L (CTG→CTC)	chpA →	component of chemotactic signal transduction system
LM_T1P4	Lung	Non-CF	1	4	458391	G→C	0.05	L1422L (CTG→CTC)	chpA →	component of chemotactic signal transduction system
LM_T5P3	Lung	Non-CF	5	3	458391	G→C	0.08	L1422L (CTG→CTC)	chpA →	component of chemotactic signal transduction system
SM_T15P5	Sinus	Non-CF	15	5	458391	G→C	0.057	L1422L (CTG→CTC)	chpA →	component of chemotactic signal transduction system
SM_T1P1	Sinus	Non-CF	1	1	458391	G→C	0.089	L1422L (CTG→CTC)	chpA →	component of chemotactic signal transduction system
SM_T5P5	Sinus	Non-CF	5	5	458391	G→C	0.064	L1422L (CTG→CTC)	chpA →	component of chemotactic signal transduction system
CFLM_T15P5	Lung	Cystic fibrosis	15	5	458397	C→T	0.108	H1424H (CAC→CAT)	chpA →	component of chemotactic signal transduction system
LM_T1P2	Lung	Non-CF	1	2	458406	G→A	0.069	E1427E (GAG→GAA)	chpA →	component of chemotactic signal transduction system
CFSM_T1P2	Sinus	Cystic fibrosis	1	2	458407	G→T	0.06	A1428S (GCC→TCC)	chpA →	component of chemotactic signal transduction system
LM_T1P2	Lung	Non-CF	1	2	458407	G→T	0.066	A1428S (GCC→TCC)	chpA →	component of chemotactic signal transduction system
CFLM_T15P4	Lung	Cystic fibrosis	15	4	458835	T→C	0.086	G1570G (GGT→GGC)	chpA →	component of chemotactic signal transduction system
SM_T10P4	Sinus	Non-CF	10	4	458835	T→C	0.064	G1570G (GGT→GGC)	chpA →	component of chemotactic signal transduction system
SM_T15P2	Sinus	Non-CF	15	2	460256	Δ18 bp	0.127	coding (6131-6148/7419 nt)	chpA →	component of chemotactic signal transduction system
CFSM_T1P2	Sinus	Cystic fibrosis	1	2	461132	T→A	0.067	L2336Q (CTG→CAG)	chpA →	component of chemotactic signal transduction system
LM_T5P1	Lung	Non-CF	5	1	461132	T→A	0.066	L2336Q (CTG→CAG)	chpA →	component of chemotactic signal transduction system
CFLM_T15P4	Lung	Cystic fibrosis	15	4	467129	Δ40 bp	0.062	coding (1069-1108/1404 nt)	bioA ←	adenosylmethionine-8-amino-7-oxononanoate aminotransferase
SM_T15P2	Sinus	Non-CF	15	2	469619	Δ1 bp	0.059	coding (1210/1491 nt)	PA0421 →	hypothetical protein
SM_T15P2	Sinus	Non-CF	15	2	469620	Δ1 bp	0.059	coding (1211/1491 nt)	PA0421 →	hypothetical protein
SM_T15P2	Sinus	Non-CF	15	2	469624	T→A	0.059	G405G (GGT→GGA)	PA0421 →	hypothetical protein
CFLM_T10P2	Lung	Cystic fibrosis	10	2	3943333:3	+T	0.056	coding (475/1158 nt)	mexP ←	MexP
CFLM_T20P5	Lung	Cystic fibrosis	20	5	482362	Δ1 bp	0.067	coding (304/555 nt)	PA0431 ←	hypothetical protein
CFLM_T20P5	Lung	Cystic fibrosis	20	5	482363	Δ1 bp	0.067	coding (303/555 nt)	PA0431 ←	hypothetical protein
SM_T1P2	Sinus	Non-CF	1	2	486830	G→C	0.059	V623L (GTC→CTC) ‡	PA0434 →	hypothetical protein
SM_T1P2	Sinus	Non-CF	1	2	486832	C→T	0.069	V623V (GTC→GTT) ‡	PA0434 →	hypothetical protein
SM_T1P2	Sinus	Non-CF	1	2	486833	T→A	0.057	S624T (TCG→ACG)	PA0434 →	hypothetical protein
SM_T1P2	Sinus	Non-CF	1	2	486838	T→A	0.057	R625R (CGT→CGA)	PA0434 →	hypothetical protein
SM_T1P2	Sinus	Non-CF	1	2	486839	A→G	0.057	K626E (AAG→GAG) ‡	PA0434 →	hypothetical protein
SM_T1P2	Sinus	Non-CF	1	2	486841	G→C	0.058	K626N (AAG→AAC) ‡	PA0434 →	hypothetical protein
SM_T1P2	Sinus	Non-CF	1	2	486845	Δ1 bp	0.057	coding (1882/2193 nt)	PA0434 →	hypothetical protein
SM_T1P2	Sinus	Non-CF	1	2	486846	Δ1 bp	0.057	coding (1883/2193 nt)	PA0434 →	hypothetical protein
CFSM_T1P5	Sinus	Cystic fibrosis	1	5	491534	T→A	0.066	K122M (AAG→ATG) ‡	codB ←	cytosine permease
CFSM_T5P1	Sinus	Cystic fibrosis	5	1	491534	T→A	0.078	K122M (AAG→ATG) ‡	codB ←	cytosine permease
CFSM_T1P5	Sinus	Cystic fibrosis	1	5	491535	T→A	0.059	K122* (AAG→TAG) ‡	codB ←	cytosine permease
CFSM_T5P1	Sinus	Cystic fibrosis	5	1	491535	T→A	0.065	K122* (AAG→TAG) ‡	codB ←	cytosine permease
CFLM_T5P2	Lung	Cystic fibrosis	5	2	492542	T→G	0.058	E272D (GAA→GAC)	PA0439 ←	probable oxidoreductase
LM_T15P1	Lung	Non-CF	15	1	492542	T→G	0.067	E272D (GAA→GAC)	PA0439 ←	probable oxidoreductase
CFSM_T15P3	Sinus	Cystic fibrosis	15	3	492782	A→T	0.141	H192Q (CAT→CAA)	PA0439 ←	probable oxidoreductase
CFSM_T20P4	Sinus	Cystic fibrosis	20	4	494955	C→T	0.078	G434D (GGC→GAC)	dht ←	dihydropyrimidinase
CFLM_T15P4	Lung	Cystic fibrosis	15	4	502539	A→C	0.085	W21G (TGG→GGG)	PA0446 ←	conserved hypothetical protein
CFLM_T5P2	Lung	Cystic fibrosis	5	2	502539	A→C	0.068	W21G (TGG→GGG)	PA0446 ←	conserved hypothetical protein
LM_T1P5	Lung	Non-CF	1	5	502539	A→C	0.054	W21G (TGG→GGG)	PA0446 ←	conserved hypothetical protein
CFLM_T15P3	Lung	Cystic fibrosis	15	3	523753	A→T	0.056	Q167L (CAG→CTG)	creB →	two-component response regulator CreB
CFLM_T10P1	Lung	Cystic fibrosis	10	1	527204	A→G	0.095	intergenic (+25/+120)	PA0466 → / ← PA0467	hypothetical protein/conserved hypothetical protein
CFLM_T10P1	Lung	Cystic fibrosis	10	1	527205	C→T	0.093	intergenic (+26/+119)	PA0466 → / ← PA0467	hypothetical protein/conserved hypothetical protein
LM_T5P5	Lung	Non-CF	5	5	528154	C→A	0.053	D254Y (GAC→TAC)	PA0468 ←	hypothetical protein
LM_T15P4	Lung	Non-CF	15	4	531933	C→A	0.076	V169L (GTG→TTG)	fiuA ←	Ferrichrome receptor FiuA
CFSM_T20P5	Sinus	Cystic fibrosis	20	5	542750	G→A	0.058	A533V (GCC→GTC)	glcB ←	malate synthase G
CFLM_T15P2	Lung	Cystic fibrosis	15	2	552974	G→A	0.057	V77M (GTG→ATG) ‡	PA0493 →	probable biotin-requiring enzyme
CFLM_T15P2	Lung	Cystic fibrosis	15	2	552976	G→C	0.058	V77V (GTG→GTC) ‡	PA0493 →	probable biotin-requiring enzyme
CFLM_T15P2	Lung	Cystic fibrosis	15	2	552978	T→C	0.058	I78T (ATC→ACC)	PA0493 →	probable biotin-requiring enzyme
CFLM_T15P3	Lung	Cystic fibrosis	15	3	556314	G→C	0.064	P321P (CCC→CCG)	PA0497 ←	hypothetical protein
LM_T15P5	Lung	Non-CF	15	5	556314	G→C	0.074	P321P (CCC→CCG)	PA0497 ←	hypothetical protein
CFLM_T10P4	Lung	Cystic fibrosis	10	4	556558	C→T	0.051	S240N (AGC→AAC)	PA0497 ←	hypothetical protein
CFLM_T10P4	Lung	Cystic fibrosis	10	4	556564	T→C	0.058	N238S (AAC→AGC)	PA0497 ←	hypothetical protein
CFLM_T5P5	Lung	Cystic fibrosis	5	5	556580	C→T	0.058	V233I (GTC→ATC)	PA0497 ←	hypothetical protein
SM_T1P4	Sinus	Non-CF	1	4	556587	C→G	0.098	P230P (CCG→CCC)	PA0497 ←	hypothetical protein
SM_T1P4	Sinus	Non-CF	1	4	556596	C→T	0.101	K227K (AAG→AAA)	PA0497 ←	hypothetical protein
LM_T20P4	Lung	Non-CF	20	4	556695	A→G	0.067	L194L (CTT→CTC)	PA0497 ←	hypothetical protein
LM_T20P4	Lung	Non-CF	20	4	556968	T→C	0.07	E103E (GAA→GAG)	PA0497 ←	hypothetical protein
LM_T15P5	Lung	Non-CF	15	5	557023	G→T	0.06	T85N (ACC→AAC) ‡	PA0497 ←	hypothetical protein
SM_T15P4	Sinus	Non-CF	15	4	557023	G→T	0.051	T85N (ACC→AAC) ‡	PA0497 ←	hypothetical protein
SM_T5P4	Sinus	Non-CF	5	4	557023	G→T	0.058	T85N (ACC→AAC)	PA0497 ←	hypothetical protein
LM_T15P5	Lung	Non-CF	15	5	557024	T→C	0.067	T85A (ACC→GCC) ‡	PA0497 ←	hypothetical protein
SM_T15P4	Sinus	Non-CF	15	4	557024	T→C	0.051	T85A (ACC→GCC) ‡	PA0497 ←	hypothetical protein
CFLM_T20P3	Lung	Cystic fibrosis	20	3	557025	T→C	0.059	P84P (CCA→CCG)	PA0497 ←	hypothetical protein
SM_T15P4	Sinus	Non-CF	15	4	557025	T→C	0.051	P84P (CCA→CCG)	PA0497 ←	hypothetical protein
SM_T5P4	Sinus	Non-CF	5	4	557025	T→C	0.057	P84P (CCA→CCG)	PA0497 ←	hypothetical protein
CFLM_T1P5	Lung	Cystic fibrosis	1	5	557034	G→A	0.054	Y81Y (TAC→TAT)	PA0497 ←	hypothetical protein
LM_T15P5	Lung	Non-CF	15	5	557034	G→A	0.053	Y81Y (TAC→TAT)	PA0497 ←	hypothetical protein
SM_T5P4	Sinus	Non-CF	5	4	557034	G→A	0.056	Y81Y (TAC→TAT)	PA0497 ←	hypothetical protein
LM_T15P5	Lung	Non-CF	15	5	557157	A→G	0.052	D40D (GAT→GAC)	PA0497 ←	hypothetical protein
LM_T15P5	Lung	Non-CF	15	5	557165	A→T	0.066	Y38N (TAC→AAC)	PA0497 ←	hypothetical protein
LM_T1P2	Lung	Non-CF	1	2	557363	A→G	0.071	Y333Y (TAT→TAC)	PA0498 ←	hypothetical protein
LM_T20P2	Lung	Non-CF	20	2	557363	A→G	0.059	Y333Y (TAT→TAC)	PA0498 ←	hypothetical protein
CFLM_T10P1	Lung	Cystic fibrosis	10	1	557634	T→C	0.058	N243S (AAC→AGC)	PA0498 ←	hypothetical protein
LM_T20P2	Lung	Non-CF	20	2	557634	T→C	0.096	N243S (AAC→AGC)	PA0498 ←	hypothetical protein
LM_T20P2	Lung	Non-CF	20	2	557640	C→T	0.097	S241N (AGC→AAC)	PA0498 ←	hypothetical protein
CFLM_T1P4	Lung	Cystic fibrosis	1	4	558191	G→C	0.06	R57R (CGC→CGG)	PA0498 ←	hypothetical protein
CFLM_T20P3	Lung	Cystic fibrosis	20	3	558191	G→C	0.071	R57R (CGC→CGG)	PA0498 ←	hypothetical protein
SM_T5P4	Sinus	Non-CF	5	4	558191	G→C	0.076	R57R (CGC→CGG)	PA0498 ←	hypothetical protein
CFSM_T20P3	Sinus	Cystic fibrosis	20	3	558200	C→T	0.067	V54V (GTG→GTA)	PA0498 ←	hypothetical protein
LM_T1P3	Lung	Non-CF	1	3	558200	C→T	0.05	V54V (GTG→GTA)	PA0498 ←	hypothetical protein
CFSM_T1P3	Sinus	Cystic fibrosis	1	3	563001	T→C	0.088	L94P (CTG→CCG)	PA0503 →	probable biotin synthesis protein BioC
CFSM_T1P3	Sinus	Cystic fibrosis	1	3	563004	G→A	0.074	R95Q (CGG→CAG)	PA0503 →	probable biotin synthesis protein BioC
CFLM_T1P4	Lung	Cystic fibrosis	1	4	570810	Δ1 bp	0.055	intergenic (+30/+301)	PA0508 → / ← nirN	probable acyl-CoA dehydrogenase/NirN
CFSM_T5P4	Sinus	Cystic fibrosis	5	4	571865	G→T	0.067	P243Q (CCG→CAG)	nirN ←	NirN
CFLM_T20P5	Lung	Cystic fibrosis	20	5	573211	C→T	0.143	G71D (GGC→GAC)	nirE ←	NirE
SM_T15P3	Sinus	Non-CF	15	3	574618	A→T	0.09	L163Q (CTG→CAG)	nirH ←	NirH
CFSM_T10P3	Sinus	Cystic fibrosis	10	3	574791	C→G	0.055	R105R (CGG→CGC)	nirH ←	NirH
CFSM_T10P5	Sinus	Cystic fibrosis	10	5	577809	T→A	0.104	K75M (AAG→ATG)	nirC ←	probable c-type cytochrome precursor
SM_T15P1	Sinus	Non-CF	15	1	577809	T→A	0.073	K75M (AAG→ATG) ‡	nirC ←	probable c-type cytochrome precursor
SM_T15P1	Sinus	Non-CF	15	1	577810	T→A	0.072	K75* (AAG→TAG) ‡	nirC ←	probable c-type cytochrome precursor
SM_T10P5	Sinus	Non-CF	10	5	577928	G→C	0.065	P35P (CCC→CCG)	nirC ←	probable c-type cytochrome precursor
SM_T10P5	Sinus	Non-CF	10	5	577935	T→C	0.075	E33G (GAG→GGG)	nirC ←	probable c-type cytochrome precursor
SM_T5P3	Sinus	Non-CF	5	3	577953	A→C	0.092	L27R (CTT→CGT)	nirC ←	probable c-type cytochrome precursor
SM_T1P1	Sinus	Non-CF	1	1	577990	A→C	0.094	L15V (TTG→GTG)	nirC ←	probable c-type cytochrome precursor
CFLM_T15P2	Lung	Cystic fibrosis	15	2	578168	T→A	0.056	Q59L (CAG→CTG)	nirM ←	cytochrome c-551 precursor
CFLM_T15P3	Lung	Cystic fibrosis	15	3	578168	T→A	0.059	Q59L (CAG→CTG)	nirM ←	cytochrome c-551 precursor
LM_T10P2	Lung	Non-CF	10	2	585962	A→G	0.058	intergenic (-66/+18)	PA0526 ← / ← dnr	hypothetical protein/transcriptional regulator Dnr
CFLM_T20P4	Lung	Cystic fibrosis	20	4	588456	G→A	0.055	V154M (GTG→ATG)	PA0529 →	conserved hypothetical protein
CFLM_T5P1	Lung	Cystic fibrosis	5	1	593249	C→A	0.051	intergenic (+314/-24)	PA0533 → / → pauB1	probable transcriptional regulator/FAD-dependent oxidoreductase
CFSM_T10P5	Sinus	Cystic fibrosis	10	5	593697	T→C	0.075	L142P (CTC→CCC) ‡	pauB1 →	FAD-dependent oxidoreductase
CFSM_T10P5	Sinus	Cystic fibrosis	10	5	593698	C→A	0.075	L142L (CTC→CTA) ‡	pauB1 →	FAD-dependent oxidoreductase
CFSM_T10P5	Sinus	Cystic fibrosis	10	5	593699	T→G	0.075	Y143D (TAC→GAC) ‡	pauB1 →	FAD-dependent oxidoreductase
CFSM_T10P5	Sinus	Cystic fibrosis	10	5	593700	A→T	0.071	Y143F (TAC→TTC) ‡	pauB1 →	FAD-dependent oxidoreductase
CFSM_T10P5	Sinus	Cystic fibrosis	10	5	593703	A→T	0.075	D144V (GAC→GTC) ‡	pauB1 →	FAD-dependent oxidoreductase
CFSM_T10P5	Sinus	Cystic fibrosis	10	5	593704	C→A	0.073	D144E (GAC→GAA) ‡	pauB1 →	FAD-dependent oxidoreductase
CFSM_T10P5	Sinus	Cystic fibrosis	10	5	593705	T→G	0.073	W145G (TGG→GGG) ‡	pauB1 →	FAD-dependent oxidoreductase
CFSM_T10P5	Sinus	Cystic fibrosis	10	5	593706	G→A	0.076	W145* (TGG→TAG) ‡	pauB1 →	FAD-dependent oxidoreductase
LM_T5P5	Lung	Non-CF	5	5	595179	C→A	0.062	intergenic (+45/+66)	PA0535 → / ← PA0536	transcriptional regulator/hypothetical protein
CFLM_T20P2	Lung	Cystic fibrosis	20	2	601770	T→A	0.058	Q124H (CAA→CAT)	PA0544 ←	hypothetical protein
CFLM_T20P5	Lung	Cystic fibrosis	20	5	621627	Δ1 bp	0.056	intergenic (-50/-68)	PA0564 ← / → PA0565	probable transcriptional regulator/conserved hypothetical protein
CFLM_T15P1	Lung	Cystic fibrosis	15	1	640141	A→T	0.095	N276Y (AAC→TAC) ‡	gcp →	O-sialoglycoprotein endopeptidase
CFLM_T15P1	Lung	Cystic fibrosis	15	1	640142	A→G	0.095	N276S (AAC→AGC) ‡	gcp →	O-sialoglycoprotein endopeptidase
CFLM_T15P1	Lung	Cystic fibrosis	15	1	640143	C→G	0.091	N276K (AAC→AAG) ‡	gcp →	O-sialoglycoprotein endopeptidase
CFLM_T15P1	Lung	Cystic fibrosis	15	1	640144	C→T	0.091	Q277* (CAG→TAG) ‡	gcp →	O-sialoglycoprotein endopeptidase
CFLM_T15P1	Lung	Cystic fibrosis	15	1	640145	A→T	0.089	Q277L (CAG→CTG) ‡	gcp →	O-sialoglycoprotein endopeptidase
CFLM_T15P1	Lung	Cystic fibrosis	15	1	646709	A→T	0.069	intergenic (-80/+21)	PA0587 ← / ← PA0588	conserved hypothetical protein/conserved hypothetical protein
CFLM_T1P2	Lung	Cystic fibrosis	1	2	659735	T→C	0.086	E143E (GAA→GAG)	PA0599 ←	hypothetical protein
CFSM_T20P3	Sinus	Cystic fibrosis	20	3	664602	C→A	0.084	intergenic (+53/-181)	PA0602 → / → agtA	probable binding protein component of ABC transporter/AgtA
SM_T5P1	Sinus	Non-CF	5	1	669312	T→A	0.057	intergenic (+21/-103)	agtD → / → rpe	AgtD/ribulose-phosphate 3-epimerase
CFSM_T20P2	Sinus	Cystic fibrosis	20	2	673759	Δ1 bp	0.077	coding (203/771 nt)	prtR ←	transcriptional regulator PrtR
CFSM_T10P4	Sinus	Cystic fibrosis	10	4	681821	T→A	0.084	M143K (ATG→AAG)	PA0622 →	probable bacteriophage protein
CFLM_T10P4	Lung	Cystic fibrosis	10	4	689736	C→G	0.055	T67R (ACA→AGA) ‡	PA0633 →	hypothetical protein
CFLM_T10P4	Lung	Cystic fibrosis	10	4	689737	A→G	0.055	T67T (ACA→ACG) ‡	PA0633 →	hypothetical protein
CFLM_T10P4	Lung	Cystic fibrosis	10	4	689738	C→A	0.055	L68I (CTC→ATC)	PA0633 →	hypothetical protein
CFLM_T10P4	Lung	Cystic fibrosis	10	4	689744	A→G	0.055	I70V (ATC→GTC) ‡	PA0633 →	hypothetical protein
CFLM_T10P4	Lung	Cystic fibrosis	10	4	689746	C→T	0.055	I70I (ATC→ATT) ‡	PA0633 →	hypothetical protein
CFLM_T10P4	Lung	Cystic fibrosis	10	4	689747	A→G	0.055	N71D (AAC→GAC) ‡	PA0633 →	hypothetical protein
CFLM_T10P4	Lung	Cystic fibrosis	10	4	689749	C→T	0.056	N71N (AAC→AAT) ‡	PA0633 →	hypothetical protein
CFLM_T10P4	Lung	Cystic fibrosis	10	4	689755	T→G	0.06	D73E (GAT→GAG)	PA0633 →	hypothetical protein
CFLM_T10P4	Lung	Cystic fibrosis	10	4	689756	C→T	0.056	P74S (CCA→TCA) ‡	PA0633 →	hypothetical protein
CFLM_T10P4	Lung	Cystic fibrosis	10	4	689757	C→G	0.056	P74R (CCA→CGA) ‡	PA0633 →	hypothetical protein
LM_T15P3	Lung	Non-CF	15	3	717613	T→A	0.064	intergenic (+32/+22)	PA0665 → / ← anmK	conserved hypothetical protein/16-Anhydro-N-acetylmuramic acid kinase AnmK
CFSM_T15P4	Sinus	Cystic fibrosis	15	4	740842	A→G	0.062	K214E (AAG→GAG)	hxcY →	HxcY
CFLM_T5P3	Lung	Cystic fibrosis	5	3	741559	T→C	0.077	R75R (CGT→CGC)	hxcZ →	HxcZ
CFLM_T5P3	Lung	Cystic fibrosis	5	3	741560	G→A	0.064	A76T (GCG→ACG)	hxcZ →	HxcZ
CFLM_T20P3	Lung	Cystic fibrosis	20	3	741758	Δ1 bp	0.103	coding (424/594 nt)	hxcZ →	HxcZ
CFLM_T20P3	Lung	Cystic fibrosis	20	3	741760	G→C	0.103	W142C (TGG→TGC)	hxcZ →	HxcZ
CFLM_T20P3	Lung	Cystic fibrosis	20	3	741762	T→A	0.103	L143Q (CTG→CAG)	hxcZ →	HxcZ
CFLM_T20P3	Lung	Cystic fibrosis	20	3	741764	G→C	0.103	A144P (GCG→CCG)	hxcZ →	HxcZ
CFSM_T10P5	Sinus	Cystic fibrosis	10	5	746810	20 bp→5 bp	0.059	coding (1069-1088/1215 nt)	hxcS →	HxcS
CFLM_T5P4	Lung	Cystic fibrosis	5	4	747572	C→T	0.077	L35L (CTG→TTG)	lapA →	low-molecular-weight alkaline phosphatase A LapA
LM_T15P4	Lung	Non-CF	15	4	747583	C→T	0.083	G38G (GGC→GGT)	lapA →	low-molecular-weight alkaline phosphatase A LapA
LM_T15P4	Lung	Non-CF	15	4	747586	C→T	0.084	S39S (TCC→TCT)	lapA →	low-molecular-weight alkaline phosphatase A LapA
LM_T10P1	Lung	Non-CF	10	1	747604	G→A	0.084	P45P (CCG→CCA)	lapA →	low-molecular-weight alkaline phosphatase A LapA
LM_T15P4	Lung	Non-CF	15	4	747604	G→A	0.067	P45P (CCG→CCA)	lapA →	low-molecular-weight alkaline phosphatase A LapA
CFLM_T5P4	Lung	Cystic fibrosis	5	4	747605	G→A	0.071	A46T (GCC→ACC) ‡	lapA →	low-molecular-weight alkaline phosphatase A LapA
LM_T10P1	Lung	Non-CF	10	1	747605	G→A	0.082	A46T (GCC→ACC) ‡	lapA →	low-molecular-weight alkaline phosphatase A LapA
LM_T15P4	Lung	Non-CF	15	4	747605	G→A	0.081	A46T (GCC→ACC) ‡	lapA →	low-molecular-weight alkaline phosphatase A LapA
CFLM_T5P4	Lung	Cystic fibrosis	5	4	747606	C→T	0.089	A46V (GCC→GTC) ‡	lapA →	low-molecular-weight alkaline phosphatase A LapA
LM_T10P1	Lung	Non-CF	10	1	747606	C→T	0.073	A46V (GCC→GTC) ‡	lapA →	low-molecular-weight alkaline phosphatase A LapA
LM_T15P4	Lung	Non-CF	15	4	747606	C→T	0.08	A46V (GCC→GTC) ‡	lapA →	low-molecular-weight alkaline phosphatase A LapA
LM_T20P2	Lung	Non-CF	20	2	747606	C→T	0.057	A46V (GCC→GTC)	lapA →	low-molecular-weight alkaline phosphatase A LapA
LM_T20P2	Lung	Non-CF	20	2	747624	T→C	0.051	V52A (GTG→GCG)	lapA →	low-molecular-weight alkaline phosphatase A LapA
CFLM_T15P3	Lung	Cystic fibrosis	15	3	747904	T→G	0.052	G145G (GGT→GGG)	lapA →	low-molecular-weight alkaline phosphatase A LapA
CFLM_T10P1	Lung	Cystic fibrosis	10	1	748001	A→G	0.087	I178V (ATC→GTC)	lapA →	low-molecular-weight alkaline phosphatase A LapA
SM_T15P1	Sinus	Non-CF	15	1	748001	A→G	0.053	I178V (ATC→GTC)	lapA →	low-molecular-weight alkaline phosphatase A LapA
CFLM_T20P3	Lung	Cystic fibrosis	20	3	748357	C→T	0.054	F296F (TTC→TTT)	lapA →	low-molecular-weight alkaline phosphatase A LapA
CFLM_T5P4	Lung	Cystic fibrosis	5	4	748775	T→C	0.072	G38G (GGT→GGC)	lapB →	low-molecular-weight alkaline phosphatase B LapB
CFSM_T20P2	Sinus	Cystic fibrosis	20	2	748775	T→C	0.059	G38G (GGT→GGC)	lapB →	low-molecular-weight alkaline phosphatase B LapB
CFSM_T5P2	Sinus	Cystic fibrosis	5	2	748775	T→C	0.063	G38G (GGT→GGC)	lapB →	low-molecular-weight alkaline phosphatase B LapB
LM_T10P4	Lung	Non-CF	10	4	748775	T→C	0.058	G38G (GGT→GGC)	lapB →	low-molecular-weight alkaline phosphatase B LapB
LM_T15P5	Lung	Non-CF	15	5	748775	T→C	0.072	G38G (GGT→GGC)	lapB →	low-molecular-weight alkaline phosphatase B LapB
LM_T20P5	Lung	Non-CF	20	5	748775	T→C	0.061	G38G (GGT→GGC)	lapB →	low-molecular-weight alkaline phosphatase B LapB
SM_T15P4	Sinus	Non-CF	15	4	748775	T→C	0.05	G38G (GGT→GGC)	lapB →	low-molecular-weight alkaline phosphatase B LapB
SM_T20P5	Sinus	Non-CF	20	5	748775	T→C	0.052	G38G (GGT→GGC)	lapB →	low-molecular-weight alkaline phosphatase B LapB
CFLM_T10P4	Lung	Cystic fibrosis	10	4	748778	T→C	0.062	S39S (TCT→TCC)	lapB →	low-molecular-weight alkaline phosphatase B LapB
CFLM_T5P4	Lung	Cystic fibrosis	5	4	748778	T→C	0.071	S39S (TCT→TCC)	lapB →	low-molecular-weight alkaline phosphatase B LapB
CFSM_T20P2	Sinus	Cystic fibrosis	20	2	748778	T→C	0.059	S39S (TCT→TCC)	lapB →	low-molecular-weight alkaline phosphatase B LapB
CFSM_T5P2	Sinus	Cystic fibrosis	5	2	748778	T→C	0.052	S39S (TCT→TCC)	lapB →	low-molecular-weight alkaline phosphatase B LapB
LM_T10P4	Lung	Non-CF	10	4	748778	T→C	0.063	S39S (TCT→TCC)	lapB →	low-molecular-weight alkaline phosphatase B LapB
LM_T15P5	Lung	Non-CF	15	5	748778	T→C	0.072	S39S (TCT→TCC)	lapB →	low-molecular-weight alkaline phosphatase B LapB
CFLM_T5P4	Lung	Cystic fibrosis	5	4	748796	A→G	0.069	P45P (CCA→CCG)	lapB →	low-molecular-weight alkaline phosphatase B LapB
CFLM_T5P4	Lung	Cystic fibrosis	5	4	748797	A→G	0.07	I46V (ATC→GTC)	lapB →	low-molecular-weight alkaline phosphatase B LapB
CFLM_T5P4	Lung	Cystic fibrosis	5	4	748816	C→T	0.055	A52V (GCA→GTA) ‡	lapB →	low-molecular-weight alkaline phosphatase B LapB
CFLM_T5P4	Lung	Cystic fibrosis	5	4	748817	A→G	0.053	A52A (GCA→GCG) ‡	lapB →	low-molecular-weight alkaline phosphatase B LapB
CFSM_T5P5	Sinus	Cystic fibrosis	5	5	749199	G→A	0.05	V180I (GTC→ATC)	lapB →	low-molecular-weight alkaline phosphatase B LapB
LM_T15P3	Lung	Non-CF	15	3	749199	G→A	0.062	V180I (GTC→ATC)	lapB →	low-molecular-weight alkaline phosphatase B LapB
LM_T15P5	Lung	Non-CF	15	5	749199	G→A	0.078	V180I (GTC→ATC)	lapB →	low-molecular-weight alkaline phosphatase B LapB
LM_T20P4	Lung	Non-CF	20	4	749199	G→A	0.138	V180I (GTC→ATC)	lapB →	low-molecular-weight alkaline phosphatase B LapB
SM_T5P2	Sinus	Non-CF	5	2	749199	G→A	0.074	V180I (GTC→ATC)	lapB →	low-molecular-weight alkaline phosphatase B LapB
SM_T5P4	Sinus	Non-CF	5	4	749199	G→A	0.128	V180I (GTC→ATC)	lapB →	low-molecular-weight alkaline phosphatase B LapB
CFLM_T1P2	Lung	Cystic fibrosis	1	2	749262	G→A	0.054	A201T (GCG→ACG)	lapB →	low-molecular-weight alkaline phosphatase B LapB
LM_T20P4	Lung	Non-CF	20	4	749262	G→A	0.066	A201T (GCG→ACG)	lapB →	low-molecular-weight alkaline phosphatase B LapB
CFSM_T10P3	Sinus	Cystic fibrosis	10	3	749549	T→C	0.055	F296F (TTT→TTC)	lapB →	low-molecular-weight alkaline phosphatase B LapB
CFLM_T15P5	Lung	Cystic fibrosis	15	5	756538	Δ1 bp	0.074	coding (6582/12543 nt)	pdtA →	phosphate depletion regulated TPS partner A PdtA
CFLM_T10P5	Lung	Cystic fibrosis	10	5	762190	C→A	0.114	G4078G (GGC→GGA)	pdtA →	phosphate depletion regulated TPS partner A PdtA
CFLM_T10P5	Lung	Cystic fibrosis	10	5	762193	T→G	0.101	I4079M (ATT→ATG)	pdtA →	phosphate depletion regulated TPS partner A PdtA
CFSM_T10P5	Sinus	Cystic fibrosis	10	5	773650	T→A	0.078	L314Q (CTG→CAG)	PA0701 →	probable transcriptional regulator
SM_T1P3	Sinus	Non-CF	1	3	773650	T→A	0.055	L314Q (CTG→CAG)	PA0701 →	probable transcriptional regulator
LM_T20P1	Lung	Non-CF	20	1	780206	A→C	0.079	S256R (AGT→AGG)	toxR ←	transcriptional regulator ToxR
SM_T10P3	Sinus	Non-CF	10	3	780206	A→C	0.055	S256R (AGT→AGG)	toxR ←	transcriptional regulator ToxR
CFSM_T20P2	Sinus	Cystic fibrosis	20	2	781348	G→T	0.078	L256M (CTG→ATG)	PA0708 ←	probable transcriptional regulator
CFLM_T10P4	Lung	Cystic fibrosis	10	4	785684	(CGCTCCC)18→8	1	intergenic (+114/-216)	phrD → / → PA0715	PhrD/putative reverse transcriptase
CFLM_T20P4	Lung	Cystic fibrosis	20	4	785684	(CGCTCCC)18→8	1	intergenic (+114/-216)	phrD → / → PA0715	PhrD/putative reverse transcriptase
CFSM_T10P4	Sinus	Cystic fibrosis	10	4	785684	(CGCTCCC)18→8	1	intergenic (+114/-216)	phrD → / → PA0715	PhrD/putative reverse transcriptase
CFSM_T5P4	Sinus	Cystic fibrosis	5	4	785684	(CGCTCCC)18→8	1	intergenic (+114/-216)	phrD → / → PA0715	PhrD/putative reverse transcriptase
LM_T10P4	Lung	Non-CF	10	4	785684	(CGCTCCC)18→8	1	intergenic (+114/-216)	phrD → / → PA0715	PhrD/putative reverse transcriptase
LM_T1P4	Lung	Non-CF	1	4	785684	(CGCTCCC)18→8	1	intergenic (+114/-216)	phrD → / → PA0715	PhrD/putative reverse transcriptase
LM_T5P4	Lung	Non-CF	5	4	785684	(CGCTCCC)18→8	1	intergenic (+114/-216)	phrD → / → PA0715	PhrD/putative reverse transcriptase
LM_T20P2	Lung	Non-CF	20	2	4894845	Δ4 bp	0.897	coding (387-390/2064 nt)	bifA →	BifA
CFLM_T5P2	Lung	Cystic fibrosis	5	2	785913	G→A	0.411	intergenic (+343/-56)	phrD → / → PA0715	PhrD/putative reverse transcriptase
CFSM_T5P4	Sinus	Cystic fibrosis	5	4	785913	G→A	0.09	intergenic (+343/-56)	phrD → / → PA0715	PhrD/putative reverse transcriptase
CFSM_T5P5	Sinus	Cystic fibrosis	5	5	785913	G→A	0.838	intergenic (+343/-56)	phrD → / → PA0715	PhrD/putative reverse transcriptase
LM_T10P3	Lung	Non-CF	10	3	785913	G→A	0.418	intergenic (+343/-56)	phrD → / → PA0715	PhrD/putative reverse transcriptase
LM_T10P4	Lung	Non-CF	10	4	785913	G→A	0.35	intergenic (+343/-56)	phrD → / → PA0715	PhrD/putative reverse transcriptase
LM_T10P5	Lung	Non-CF	10	5	785913	G→A	0.107	intergenic (+343/-56)	phrD → / → PA0715	PhrD/putative reverse transcriptase
LM_T15P3	Lung	Non-CF	15	3	785913	G→A	0.148	intergenic (+343/-56)	phrD → / → PA0715	PhrD/putative reverse transcriptase
SM_T20P4	Sinus	Non-CF	20	4	2807568	(CTCTAG)1→2	0.894	coding (100/1044 nt)	mexT →	transcriptional regulator MexT
SM_T5P1	Sinus	Non-CF	5	1	785913	G→A	0.88	intergenic (+343/-56)	phrD → / → PA0715	PhrD/putative reverse transcriptase
CFLM_T5P2	Lung	Cystic fibrosis	5	2	792557	C→T	0.105	G396G (GGC→GGT)	PA0724 →	probable coat protein A of bacteriophage Pf1
SM_T5P1	Sinus	Non-CF	5	1	794421	A→C	0.052	intergenic (+150/-80)	PA0726 → / → PA0727	hypothetical protein of bacteriophage Pf1/Pf replication initiator protein
LM_T20P4	Lung	Non-CF	20	4	796376	C→T	0.089	T195I (ACA→ATA)	PA0728 →	probable bacteriophage integrase
LM_T20P1	Lung	Non-CF	20	1	803917	Δ1 bp	0.061	coding (232/1077 nt)	PA0736 ←	hypothetical protein
LM_T15P3	Lung	Non-CF	15	3	808554	A→T	0.062	N584Y (AAC→TAC)	sdsA1 →	SDS hydrolase SdsA1
LM_T15P3	Lung	Non-CF	15	3	808558	A→C	0.068	N585T (AAC→ACC)	sdsA1 →	SDS hydrolase SdsA1
CFLM_T15P3	Lung	Cystic fibrosis	15	3	813735	Δ11 bp	0.064	coding (748-758/1164 nt)	PA0746 ←	probable acyl-CoA dehydrogenase
CFSM_T20P1	Sinus	Cystic fibrosis	20	1	821152	T→A	0.072	E74V (GAA→GTA)	PA0752 ←	conserved hypothetical protein
CFSM_T20P1	Sinus	Cystic fibrosis	20	1	821154	Δ1 bp	0.076	coding (219/1518 nt)	PA0752 ←	conserved hypothetical protein
CFSM_T20P1	Sinus	Cystic fibrosis	20	1	821156	A→T	0.071	C73S (TGC→AGC)	PA0752 ←	conserved hypothetical protein
CFSM_T20P1	Sinus	Cystic fibrosis	20	1	821158	C→G	0.081	G72A (GGC→GCC) ‡	PA0752 ←	conserved hypothetical protein
CFSM_T20P1	Sinus	Cystic fibrosis	20	1	821159	C→G	0.081	G72R (GGC→CGC) ‡	PA0752 ←	conserved hypothetical protein
CFSM_T20P1	Sinus	Cystic fibrosis	20	1	821161	A→T	0.081	L71Q (CTG→CAG)	PA0752 ←	conserved hypothetical protein
CFSM_T20P1	Sinus	Cystic fibrosis	20	1	821164	T→A	0.076	Y70F (TAC→TTC)	PA0752 ←	conserved hypothetical protein
CFSM_T10P5	Sinus	Cystic fibrosis	10	5	827329	A→T	0.085	intergenic (-30/+71)	PA0758 ← / ← PA0759	hypothetical protein/conserved hypothetical protein
CFSM_T1P3	Sinus	Cystic fibrosis	1	3	827329	A→T	0.079	intergenic (-30/+71)	PA0758 ← / ← PA0759	hypothetical protein/conserved hypothetical protein
CFSM_T1P1	Sinus	Cystic fibrosis	1	1	828639	A→C	0.205	K8T (AAA→ACA)	PA0760 →	conserved hypothetical protein
CFLM_T5P1	Lung	Cystic fibrosis	5	1	832562	Δ1 bp	0.052	coding (56/951 nt)	mucB →	negative regulator for alginate biosynthesis MucB
CFLM_T1P2	Lung	Cystic fibrosis	1	2	837136	Δ1 bp	0.074	coding (1614/1800 nt)	lepA →	GTP-binding protein LepA
LM_T15P1	Lung	Non-CF	15	1	840359	T→G	0.06	intergenic (+35/-26)	era → / → recO	GTP-binding protein Era/DNA repair protein RecO
CFLM_T20P2	Lung	Cystic fibrosis	20	2	848215	Δ1 bp	0.051	intergenic (-23/-168)	asrA ← / → pruR	AsrA/proline utilization regulator
SM_T10P5	Sinus	Non-CF	10	5	859049	G→T	0.059	D15Y (GAC→TAC)	PA0787 →	hypothetical protein
CFLM_T10P5	Lung	Cystic fibrosis	10	5	869104	Δ3 bp	0.057	coding (1025-1027/1188 nt)	PA0793 ←	hypothetical protein
SM_T20P5	Sinus	Non-CF	20	5	869247	A→T	0.057	V295E (GTG→GAG)	PA0793 ←	hypothetical protein
CFLM_T20P3	Lung	Cystic fibrosis	20	3	871252	Δ1 bp	0.053	coding (1604/2607 nt)	PA0794 ←	probable aconitate hydratase
CFSM_T15P1	Sinus	Cystic fibrosis	15	1	873262	C→G	0.054	E284D (GAG→GAC) ‡	prpC ←	citrate synthase 2
CFSM_T15P1	Sinus	Cystic fibrosis	15	1	873263	T→A	0.063	E284V (GAG→GTG) ‡	prpC ←	citrate synthase 2
CFSM_T15P1	Sinus	Cystic fibrosis	15	1	873264	C→G	0.06	E284Q (GAG→CAG) ‡	prpC ←	citrate synthase 2
SM_T10P5	Sinus	Non-CF	10	5	882000	A→C	0.057	I15L (ATC→CTC)	PA0804 →	probable oxidoreductase
CFSM_T20P4	Sinus	Cystic fibrosis	20	4	886289	C→A	0.098	Q396H (CAG→CAT)	PA0809 ←	probable transporter
CFLM_T1P1	Lung	Cystic fibrosis	1	1	889524	G→C	0.07	Y13* (TAC→TAG)	PA0811 ←	probable major facilitator superfamily (MFS) transporter
CFSM_T10P3	Sinus	Cystic fibrosis	10	3	889524	G→C	0.074	Y13* (TAC→TAG)	PA0811 ←	probable major facilitator superfamily (MFS) transporter
CFSM_T15P5	Sinus	Cystic fibrosis	15	5	889524	G→C	0.064	Y13* (TAC→TAG)	PA0811 ←	probable major facilitator superfamily (MFS) transporter
CFLM_T1P1	Lung	Cystic fibrosis	1	1	889527	G→C	0.069	R12R (CGC→CGG)	PA0811 ←	probable major facilitator superfamily (MFS) transporter
CFSM_T10P3	Sinus	Cystic fibrosis	10	3	889527	G→C	0.079	R12R (CGC→CGG)	PA0811 ←	probable major facilitator superfamily (MFS) transporter
CFSM_T15P5	Sinus	Cystic fibrosis	15	5	889527	G→C	0.068	R12R (CGC→CGG)	PA0811 ←	probable major facilitator superfamily (MFS) transporter
SM_T15P1	Sinus	Non-CF	15	1	891099	A→C	0.068	intergenic (-245/+43)	PA0812 ← / ← PA0813	hypothetical protein/hypothetical protein
CFLM_T1P3	Lung	Cystic fibrosis	1	3	893450	T→G	0.055	L137R (CTG→CGG)	PA0815 →	probable transcriptional regulator
SM_T20P5	Sinus	Non-CF	20	5	907936	Δ1 bp	0.052	coding (343/714 nt)	PA0833 →	hypothetical protein
CFLM_T15P3	Lung	Cystic fibrosis	15	3	909322	A→C	0.059	intergenic (-31/+96)	PA0834 ← / ← pta	conserved hypothetical protein/phosphate acetyltransferase
CFLM_T1P1	Lung	Cystic fibrosis	1	1	909322	A→C	0.052	intergenic (-31/+96)	PA0834 ← / ← pta	conserved hypothetical protein/phosphate acetyltransferase
CFSM_T5P2	Sinus	Cystic fibrosis	5	2	909322	A→C	0.066	intergenic (-31/+96)	PA0834 ← / ← pta	conserved hypothetical protein/phosphate acetyltransferase
CFLM_T15P3	Lung	Cystic fibrosis	15	3	909323	G→T	0.055	intergenic (-32/+95)	PA0834 ← / ← pta	conserved hypothetical protein/phosphate acetyltransferase
CFSM_T20P4	Sinus	Cystic fibrosis	20	4	912313	Δ1 bp	0.057	coding (467/1185 nt)	ackA ←	acetate kinase
SM_T20P4	Sinus	Non-CF	20	4	912465	C→G	0.078	V105V (GTG→GTC)	ackA ←	acetate kinase
SM_T20P4	Sinus	Non-CF	20	4	912469	C→G	0.077	R104P (CGG→CCG)	ackA ←	acetate kinase
SM_T20P4	Sinus	Non-CF	20	4	912473	C→G	0.079	D103H (GAC→CAC)	ackA ←	acetate kinase
CFSM_T20P4	Sinus	Cystic fibrosis	20	4	913010	A→G	0.054	intergenic (+149/-76)	P5 → / → slyD	P5/peptidyl-prolyl cis-trans isomerase SlyD
CFSM_T5P3	Sinus	Cystic fibrosis	5	3	915189	Δ13 bp	0.065	coding (147-159/1113 nt)	PA0840 →	probable oxidoreductase
CFSM_T20P1	Sinus	Cystic fibrosis	20	1	947428	Δ1 bp	0.059	coding (224/1419 nt)	aroP2 →	aromatic amino acid transport protein AroP2
CFSM_T10P2	Sinus	Cystic fibrosis	10	2	952552	A→T	0.311	intergenic (-38/+67)	phhB ← / ← phhA	pterin-4-alpha-carbinolamine dehydratase/phenylalanine-4-hydroxylase
CFLM_T15P5	Lung	Cystic fibrosis	15	5	958744	A→G	0.051	Q113Q (CAA→CAG)	PA0876 →	probable transcriptional regulator
CFLM_T10P5	Lung	Cystic fibrosis	10	5	959468	A→C	0.087	intergenic (+118/+16)	PA0876 → / ← PA0877	probable transcriptional regulator/probable transcriptional regulator
CFLM_T10P5	Lung	Cystic fibrosis	10	5	959469	G→C	0.101	intergenic (+119/+15)	PA0876 → / ← PA0877	probable transcriptional regulator/probable transcriptional regulator
CFLM_T15P2	Lung	Cystic fibrosis	15	2	959469	G→C	0.15	intergenic (+119/+15)	PA0876 → / ← PA0877	probable transcriptional regulator/probable transcriptional regulator
LM_T1P1	Lung	Non-CF	1	1	959469	G→C	0.067	intergenic (+119/+15)	PA0876 → / ← PA0877	probable transcriptional regulator/probable transcriptional regulator
LM_T1P4	Lung	Non-CF	1	4	959469	G→C	0.073	intergenic (+119/+15)	PA0876 → / ← PA0877	probable transcriptional regulator/probable transcriptional regulator
CFLM_T20P1	Lung	Cystic fibrosis	20	1	960079	Δ1 bp	0.071	coding (302/897 nt)	PA0877 ←	probable transcriptional regulator
SM_T1P3	Sinus	Non-CF	1	3	963809	G→A	0.076	L282L (CTG→CTA)	PA0881 →	hypothetical protein
SM_T1P3	Sinus	Non-CF	1	3	963814	Δ1 bp	0.063	coding (851/1353 nt)	PA0881 →	hypothetical protein
SM_T1P3	Sinus	Non-CF	1	3	963815	G→C	0.077	L284L (CTG→CTC)	PA0881 →	hypothetical protein
SM_T1P3	Sinus	Non-CF	1	3	963817	Δ1 bp	0.061	coding (854/1353 nt)	PA0881 →	hypothetical protein
SM_T20P4	Sinus	Non-CF	20	4	964978	G→A	0.094	V203M (GTG→ATG) ‡	PA0882 →	hypothetical protein
SM_T20P4	Sinus	Non-CF	20	4	964979	T→C	0.097	V203A (GTG→GCG) ‡	PA0882 →	hypothetical protein
CFSM_T15P2	Sinus	Cystic fibrosis	15	2	976587	G→T	0.093	G60* (GGA→TGA) ‡	argR →	transcriptional regulator ArgR
CFSM_T15P2	Sinus	Cystic fibrosis	15	2	976588	G→T	0.093	G60V (GGA→GTA) ‡	argR →	transcriptional regulator ArgR
CFSM_T15P2	Sinus	Cystic fibrosis	15	2	976589	A→C	0.091	G60G (GGA→GGC) ‡	argR →	transcriptional regulator ArgR
CFSM_T15P2	Sinus	Cystic fibrosis	15	2	976590	A→C	0.158	T61P (ACG→CCG) ‡	argR →	transcriptional regulator ArgR
CFSM_T15P2	Sinus	Cystic fibrosis	15	2	976591	C→A	0.092	T61K (ACG→AAG) ‡	argR →	transcriptional regulator ArgR
CFSM_T15P2	Sinus	Cystic fibrosis	15	2	976596	T→G	0.084	W63G (TGG→GGG) ‡	argR →	transcriptional regulator ArgR
CFSM_T15P2	Sinus	Cystic fibrosis	15	2	976597	G→T	0.087	W63L (TGG→TTG) ‡	argR →	transcriptional regulator ArgR
CFSM_T15P2	Sinus	Cystic fibrosis	15	2	976598	G→T	0.086	W63C (TGG→TGT) ‡	argR →	transcriptional regulator ArgR
CFSM_T15P2	Sinus	Cystic fibrosis	15	2	976599	A→C	0.09	N64H (AAC→CAC) ‡	argR →	transcriptional regulator ArgR
CFSM_T15P2	Sinus	Cystic fibrosis	15	2	976600	A→C	0.141	N64T (AAC→ACC) ‡	argR →	transcriptional regulator ArgR
SM_T20P1	Sinus	Non-CF	20	1	983780	A→T	0.064	Q299L (CAG→CTG)	aruB →	N2-Succinylarginine dihydrolase
CFSM_T5P5	Sinus	Cystic fibrosis	5	5	992065	T→G	0.053	D160A (GAC→GCC)	alpR ←	lysis phenotype repressor AlpR
SM_T10P1	Sinus	Non-CF	10	1	1003436	G→T	0.051	P177T (CCG→ACG)	PA0919 ←	alanyl-phosphatidylglycerol hydrolase
CFSM_T15P5	Sinus	Cystic fibrosis	15	5	1007697	G→A	0.077	intergenic (-149/+30)	PA0922 ← / ← PA0922.1	hypothetical protein/tRNA-Met
CFSM_T10P3	Sinus	Cystic fibrosis	10	3	1013240	Δ1 bp	0.058	coding (2513/2778 nt)	gacS ←	sensor/response regulator hybrid
CFSM_T10P3	Sinus	Cystic fibrosis	10	3	1013242	C→G	0.058	A837A (GCG→GCC)	gacS ←	sensor/response regulator hybrid
CFSM_T5P3	Sinus	Cystic fibrosis	5	3	1016938	T→C	0.071	S94S (AGT→AGC)	PA0930 →	two-component sensor
SM_T20P3	Sinus	Non-CF	20	3	5069489	C→G	0.857	V15L (GTG→CTG)	pilA ←	type 4 fimbrial precursor PilA
SM_T5P1	Sinus	Non-CF	5	1	1036696	G→A	0.063	Y160Y (TAC→TAT)	wrbA ←	Trp repressor binding protein WrbA
CFLM_T20P5	Lung	Cystic fibrosis	20	5	1058084	A→T	0.053	T57S (ACA→TCA)	PA0974 →	conserved hypothetical protein
LM_T15P4	Lung	Non-CF	15	4	1058084	A→T	0.078	T57S (ACA→TCA)	PA0974 →	conserved hypothetical protein
LM_T5P4	Lung	Non-CF	5	4	1074050	A→C	0.083	T31P (ACC→CCC)	cupC2 →	chaperone CupC2
SM_T15P3	Sinus	Non-CF	15	3	1086241	G→T	0.054	L285L (CTC→CTA) ‡	mvfR ←	Transcriptional regulator MvfR
SM_T15P3	Sinus	Non-CF	15	3	1086242	A→C	0.057	L285R (CTC→CGC) ‡	mvfR ←	Transcriptional regulator MvfR
CFSM_T20P5	Sinus	Cystic fibrosis	20	5	1120067	C→T	0.088	L717L (CTG→CTA)	quiP ←	QuiP
CFLM_T20P4	Lung	Cystic fibrosis	20	4	1131828	T→A	0.096	L52H (CTT→CAT)	PA1046 →	beta-agarase
SM_T1P2	Sinus	Non-CF	1	2	1131828	T→A	0.075	L52H (CTT→CAT)	PA1046 →	beta-agarase
SM_T10P1	Sinus	Non-CF	10	1	1132643	G→T	0.052	E324* (GAG→TAG)	PA1046 →	beta-agarase
CFSM_T5P3	Sinus	Cystic fibrosis	5	3	1132710	Δ15 bp	0.085	coding (1037-1051/2274 nt)	PA1046 →	beta-agarase
CFLM_T10P4	Lung	Cystic fibrosis	10	4	1156127	Δ1 bp	0.053	coding (544/2295 nt)	PA1069 →	hypothetical protein
CFLM_T15P1	Lung	Cystic fibrosis	15	1	1156550	C→T	0.058	R323C (CGC→TGC) ‡	PA1069 →	hypothetical protein
CFLM_T15P1	Lung	Cystic fibrosis	15	1	1156552	C→G	0.058	R323R (CGC→CGG) ‡	PA1069 →	hypothetical protein
CFLM_T15P1	Lung	Cystic fibrosis	15	1	1156554	A→G	0.057	H324R (CAC→CGC)	PA1069 →	hypothetical protein
LM_T10P2	Lung	Non-CF	10	2	1164067	A→T	0.061	intergenic (+45/-208)	PA1076 → / → flgB	hypothetical protein/flagellar basal-body rod protein FlgB
CFSM_T20P4	Sinus	Cystic fibrosis	20	4	1172388	C→T	0.054	R76C (CGC→TGC)	flgK →	flagellar hook-associated protein 1 FlgK
LM_T1P3	Lung	Non-CF	1	3	1174251	A→G	0.083	S4S (TCA→TCG)	flgL →	flagellar hook-associated protein type 3 FlgL
SM_T10P5	Sinus	Non-CF	10	5	1180334	Δ27 bp	0.066	coding (2722-2748/5085 nt)	fgtA →	flagellar glycosyl transferase FgtA
CFLM_T5P3	Lung	Cystic fibrosis	5	3	1180595	T→C	0.065	L995L (TTG→CTG)	fgtA →	flagellar glycosyl transferase FgtA
CFLM_T5P3	Lung	Cystic fibrosis	5	3	1180599	Δ1 bp	0.054	coding (2987/5085 nt)	fgtA →	flagellar glycosyl transferase FgtA
CFLM_T5P3	Lung	Cystic fibrosis	5	3	1180601	G→C	0.054	A997P (GCG→CCG)	fgtA →	flagellar glycosyl transferase FgtA
CFLM_T5P3	Lung	Cystic fibrosis	5	3	1180606	G→A	0.054	Q998Q (CAG→CAA)	fgtA →	flagellar glycosyl transferase FgtA
CFSM_T1P2	Sinus	Cystic fibrosis	1	2	1182609	Δ1 bp	0.078	coding (4997/5085 nt)	fgtA →	flagellar glycosyl transferase FgtA
CFSM_T1P2	Sinus	Cystic fibrosis	1	2	1182610	Δ1 bp	0.078	coding (4998/5085 nt)	fgtA →	flagellar glycosyl transferase FgtA
SM_T20P2	Sinus	Non-CF	20	2	1185595	G→T	0.059	S179I (AGC→ATC)	fliD →	flagellar capping protein FliD
LM_T15P4	Lung	Non-CF	15	4	1188896	Δ1 bp	0.106	coding (1310/1473 nt)	fleQ →	transcriptional regulator FleQ
LM_T20P1	Lung	Non-CF	20	1	4895845	C→T	0.693	Q463* (CAA→TAA)	bifA →	BifA
LM_T1P2	Lung	Non-CF	1	2	1194024	T→C	0.069	S540S (AGT→AGC)	fliF →	Flagella M-ring outer membrane protein precursor
CFSM_T1P2	Sinus	Cystic fibrosis	1	2	1200054	Δ1 bp	0.065	intergenic (-108/+9)	roeA ← / ← PA1108	RoeA/probable major facilitator superfamily (MFS) transporter
CFLM_T15P1	Lung	Cystic fibrosis	15	1	1202350	Δ15 bp	0.093	coding (441-455/711 nt)	PA1110 ←	hypothetical protein
CFSM_T1P2	Sinus	Cystic fibrosis	1	2	1212978	C→A	0.067	K82N (AAG→AAT)	yfiB ←	YfiB
CFLM_T15P4	Lung	Cystic fibrosis	15	4	1213917	C→T	0.089	A196T (GCG→ACG)	tpbB ←	diguanylate cyclase TpbB
CFLM_T20P3	Lung	Cystic fibrosis	20	3	1214303	G→A	0.088	A67V (GCG→GTG)	tpbB ←	diguanylate cyclase TpbB
CFSM_T20P4	Sinus	Cystic fibrosis	20	4	1220789	C→A	0.053	F15L (TTC→TTA)	PA1128 →	probable transcriptional regulator
CFLM_T10P4	Lung	Cystic fibrosis	10	4	1228161	Δ25 bp	0.057	coding (688-712/732 nt)	PA1136 →	probable transcriptional regulator
LM_T20P2	Lung	Non-CF	20	2	1231034	T→C	0.071	L242P (CTG→CCG) ‡	PA1139 →	hypothetical protein
LM_T20P2	Lung	Non-CF	20	2	1231035	G→A	0.07	L242L (CTG→CTA) ‡	PA1139 →	hypothetical protein
CFLM_T20P1	Lung	Cystic fibrosis	20	1	1231264	G→C	0.062	P277A (CCG→GCG)	PA1140 ←	conserved hypothetical protein
CFSM_T15P5	Sinus	Cystic fibrosis	15	5	1231264	G→C	0.054	P277A (CCG→GCG)	PA1140 ←	conserved hypothetical protein
SM_T1P5	Sinus	Non-CF	1	5	1233080	G→T	0.106	R18S (CGC→AGC)	PA1141 ←	probable transcriptional regulator
SM_T1P5	Sinus	Non-CF	1	5	1233083	G→C	0.098	L17V (CTC→GTC)	PA1141 ←	probable transcriptional regulator
SM_T15P1	Sinus	Non-CF	15	1	1237795	A→T	0.122	L313Q (CTG→CAG)	PA1146 ←	probable iron-containing alcohol dehydrogenase
LM_T10P4	Lung	Non-CF	10	4	1238139	C→G	0.056	L198L (CTG→CTC)	PA1146 ←	probable iron-containing alcohol dehydrogenase
CFLM_T20P2	Lung	Cystic fibrosis	20	2	1258677	C→A	0.108	A205A (GCG→GCT)	rrmA ←	rRNA methyltransferase
CFSM_T5P5	Sinus	Cystic fibrosis	5	5	1259968	G→A	0.069	R159C (CGC→TGC)	dapE ←	succinyl-diaminopimelate desuccinylase
LM_T5P4	Lung	Non-CF	5	4	1259968	G→A	0.066	R159C (CGC→TGC)	dapE ←	succinyl-diaminopimelate desuccinylase
CFSM_T5P5	Sinus	Cystic fibrosis	5	5	1259969	T→C	0.085	A158A (GCA→GCG)	dapE ←	succinyl-diaminopimelate desuccinylase
LM_T5P4	Lung	Non-CF	5	4	1259969	T→C	0.065	A158A (GCA→GCG)	dapE ←	succinyl-diaminopimelate desuccinylase
SM_T5P3	Sinus	Non-CF	5	3	1260263	C→T	0.058	R60R (CGG→CGA)	dapE ←	succinyl-diaminopimelate desuccinylase
CFLM_T20P1	Lung	Cystic fibrosis	20	1	1268522	C→A	0.059	R281R (CGC→CGA)	PA1169 →	probable lipoxygenase
SM_T5P5	Sinus	Non-CF	5	5	1272187	T→G	0.092	intergenic (+19/+13)	sltB2 → / ← napC	SltB2/cytochrome c-type protein NapC
CFSM_T1P3	Sinus	Cystic fibrosis	1	3	1290992	C→G	0.058	A343G (GCG→GGG)	PA1188 →	hypothetical protein
SM_T15P1	Sinus	Non-CF	15	1	1295704	C→A	0.063	A176S (GCC→TCC)	PA1194 ←	probable amino acid permease
CFSM_T20P2	Sinus	Cystic fibrosis	20	2	1299076	T→G	0.056	S119A (TCG→GCG) ‡	PA1197 →	hypothetical protein
CFSM_T20P2	Sinus	Cystic fibrosis	20	2	1299077	C→A	0.057	S119* (TCG→TAG) ‡	PA1197 →	hypothetical protein
CFLM_T1P4	Lung	Cystic fibrosis	1	4	1301028	A→C	0.059	Y73S (TAC→TCC)	PA1200 →	conserved hypothetical protein
CFLM_T5P2	Lung	Cystic fibrosis	5	2	1301477	A→T	0.078	intergenic (+4/+4)	PA1200 → / ← PA1201	conserved hypothetical protein/probable transcriptional regulator
SM_T1P2	Sinus	Non-CF	1	2	1301477	A→T	0.159	intergenic (+4/+4)	PA1200 → / ← PA1201	conserved hypothetical protein/probable transcriptional regulator
CFLM_T10P1	Lung	Cystic fibrosis	10	1	1303681	Δ1 bp	0.062	coding (225/408 nt)	PA1203 →	hypothetical protein
CFLM_T20P4	Lung	Cystic fibrosis	20	4	1306777	Δ48 bp	0.069	coding (719-766/1842 nt)	kefB →	glutathione-regulated potassium-efflux system protein KefB
CFLM_T20P2	Lung	Cystic fibrosis	20	2	1309000	Δ1 bp	0.059	coding (934/1500 nt)	PA1208 →	conserved hypothetical protein
CFSM_T1P5	Sinus	Cystic fibrosis	1	5	1313196	Δ4 bp	0.055	coding (167-170/1230 nt)	PA1212 ←	probable major facilitator superfamily (MFS) transporter
SM_T10P3	Sinus	Non-CF	10	3	1314119	A→T	0.093	L68Q (CTG→CAG)	PA1213 ←	hypothetical protein
LM_T1P3	Lung	Non-CF	1	3	1324152	C→A	0.087	intergenic (-43/+641)	PA1221 ← / ← PA1222	nonribosomal peptide synthetase/probable membrane-bound lytic murein transglycolase A
CFSM_T20P4	Sinus	Cystic fibrosis	20	4	1325109	C→A	0.08	S281I (AGC→ATC)	PA1222 ←	probable membrane-bound lytic murein transglycolase A
CFLM_T10P5	Lung	Cystic fibrosis	10	5	1335557	A→C	0.209	intergenic (-104/-88)	PA1234 ← / → PA1235	hypothetical protein/probable transcriptional regulator
CFSM_T15P2	Sinus	Cystic fibrosis	15	2	1338892	C→A	0.114	W64L (TGG→TTG)	PA1237 ←	probable multidrug resistance efflux pump
CFLM_T20P5	Lung	Cystic fibrosis	20	5	1344751	Δ1 bp	0.17	coding (1299/1773 nt)	sprP →	SprP
SM_T5P3	Sinus	Non-CF	5	3	1358579	T→C	0.065	S258G (AGC→GGC)	PA1251 ←	probable chemotaxis transducer
SM_T5P3	Sinus	Non-CF	5	3	1358580	G→A	0.065	A257A (GCC→GCT)	PA1251 ←	probable chemotaxis transducer
SM_T15P4	Sinus	Non-CF	15	4	1367547	C→T	0.138	R245H (CGC→CAC)	lhpH ←	LhpH
CFSM_T20P4	Sinus	Cystic fibrosis	20	4	1368903	G→T	0.053	R86R (CGC→CGA)	lhpP ←	ABC transporter periplasmic-binding protein LhpP
CFLM_T15P2	Lung	Cystic fibrosis	15	2	1375245	A→C	0.169	F285V (TTC→GTC)	lhpE ←	D-hydroxyproline dehydrogenase alpha-subunit LphE
LM_T10P3	Lung	Non-CF	10	3	1375858	G→T	0.088	C80* (TGC→TGA)	lhpE ←	D-hydroxyproline dehydrogenase alpha-subunit LphE
SM_T20P3	Sinus	Non-CF	20	3	1378545	G→T	0.059	C208* (TGC→TGA)	PA1269 ←	probable transcriptional regulator
CFSM_T15P2	Sinus	Cystic fibrosis	15	2	1380837	Δ1 bp	0.053	coding (1425/2040 nt)	PA1270 →	hypothetical protein
CFSM_T15P2	Sinus	Cystic fibrosis	15	2	1380838	Δ1 bp	0.053	coding (1426/2040 nt)	PA1270 →	hypothetical protein
CFSM_T15P4	Sinus	Cystic fibrosis	15	4	1398201	C→G	0.076	P316P (CCC→CCG)	PA1286 →	probable major facilitator superfamily (MFS) transporter
CFSM_T5P1	Sinus	Cystic fibrosis	5	1	1398201	C→G	0.08	P316P (CCC→CCG)	PA1286 →	probable major facilitator superfamily (MFS) transporter
SM_T15P3	Sinus	Non-CF	15	3	1398201	C→G	0.054	P316P (CCC→CCG)	PA1286 →	probable major facilitator superfamily (MFS) transporter
CFSM_T15P4	Sinus	Cystic fibrosis	15	4	1398202	C→T	0.066	L317L (CTG→TTG)	PA1286 →	probable major facilitator superfamily (MFS) transporter
CFSM_T5P1	Sinus	Cystic fibrosis	5	1	1398202	C→T	0.08	L317L (CTG→TTG)	PA1286 →	probable major facilitator superfamily (MFS) transporter
CFLM_T15P4	Lung	Cystic fibrosis	15	4	1398205	A→G	0.079	T318A (ACC→GCC)	PA1286 →	probable major facilitator superfamily (MFS) transporter
CFSM_T15P4	Sinus	Cystic fibrosis	15	4	1398205	A→G	0.068	T318A (ACC→GCC) ‡	PA1286 →	probable major facilitator superfamily (MFS) transporter
CFSM_T5P1	Sinus	Cystic fibrosis	5	1	1398205	A→G	0.079	T318A (ACC→GCC) ‡	PA1286 →	probable major facilitator superfamily (MFS) transporter
CFSM_T15P4	Sinus	Cystic fibrosis	15	4	1398206	C→T	0.07	T318I (ACC→ATC) ‡	PA1286 →	probable major facilitator superfamily (MFS) transporter
CFSM_T5P1	Sinus	Cystic fibrosis	5	1	1398206	C→T	0.08	T318I (ACC→ATC) ‡	PA1286 →	probable major facilitator superfamily (MFS) transporter
CFSM_T15P4	Sinus	Cystic fibrosis	15	4	1398209	A→G	0.067	N319S (AAC→AGC) ‡	PA1286 →	probable major facilitator superfamily (MFS) transporter
CFSM_T5P1	Sinus	Cystic fibrosis	5	1	1398209	A→G	0.076	N319S (AAC→AGC) ‡	PA1286 →	probable major facilitator superfamily (MFS) transporter
SM_T15P3	Sinus	Non-CF	15	3	1398209	A→G	0.055	N319S (AAC→AGC)	PA1286 →	probable major facilitator superfamily (MFS) transporter
CFSM_T15P4	Sinus	Cystic fibrosis	15	4	1398210	C→G	0.066	N319K (AAC→AAG) ‡	PA1286 →	probable major facilitator superfamily (MFS) transporter
CFSM_T5P1	Sinus	Cystic fibrosis	5	1	1398210	C→G	0.076	N319K (AAC→AAG) ‡	PA1286 →	probable major facilitator superfamily (MFS) transporter
LM_T10P1	Lung	Non-CF	10	1	1404105	T→A	0.079	intergenic (-270/+31)	PA1292 ← / ← PA1293	probable 3-mercaptopyruvate sulfurtransferase/hypothetical protein
LM_T10P1	Lung	Non-CF	10	1	1404106	T→A	0.078	intergenic (-271/+30)	PA1292 ← / ← PA1293	probable 3-mercaptopyruvate sulfurtransferase/hypothetical protein
CFLM_T15P1	Lung	Cystic fibrosis	15	1	1408407	Δ3 bp	0.15	coding (523-525/981 nt)	PA1297 ←	probable metal transporter
CFLM_T1P1	Lung	Cystic fibrosis	1	1	1408407	Δ1 bp	0.078	coding (525/981 nt)	PA1297 ←	probable metal transporter
CFSM_T10P1	Sinus	Cystic fibrosis	10	1	1408407	Δ3 bp	0.229	coding (523-525/981 nt)	PA1297 ←	probable metal transporter
CFSM_T20P3	Sinus	Cystic fibrosis	20	3	1408407	Δ3 bp	0.164	coding (523-525/981 nt)	PA1297 ←	probable metal transporter
CFSM_T5P5	Sinus	Cystic fibrosis	5	5	1408407	Δ3 bp	0.137	coding (523-525/981 nt)	PA1297 ←	probable metal transporter
LM_T10P2	Lung	Non-CF	10	2	1408407	Δ3 bp	0.14	coding (523-525/981 nt)	PA1297 ←	probable metal transporter
LM_T5P2	Lung	Non-CF	5	2	1408407	Δ3 bp	0.089	coding (523-525/981 nt)	PA1297 ←	probable metal transporter
SM_T20P5	Sinus	Non-CF	20	5	2807568	(CTCTAG)1→2	0.626	coding (100/1044 nt)	mexT →	transcriptional regulator MexT
CFLM_T1P1	Lung	Cystic fibrosis	1	1	1408408	Δ1 bp	0.078	coding (524/981 nt)	PA1297 ←	probable metal transporter
CFLM_T1P1	Lung	Cystic fibrosis	1	1	1408409	Δ1 bp	0.078	coding (523/981 nt)	PA1297 ←	probable metal transporter
CFSM_T10P5	Sinus	Cystic fibrosis	10	5	1413968	Δ1 bp	0.051	coding (2384/2556 nt)	hxuA →	HxuA
CFSM_T10P5	Sinus	Cystic fibrosis	10	5	1413969	Δ1 bp	0.051	coding (2385/2556 nt)	hxuA →	HxuA
CFLM_T10P4	Lung	Cystic fibrosis	10	4	1414423	Δ1 bp	0.065	coding (264/540 nt)	PA1303 ←	signal peptidase
CFLM_T15P5	Lung	Cystic fibrosis	15	5	1414423	Δ1 bp	0.122	coding (264/540 nt)	PA1303 ←	signal peptidase
LM_T10P1	Lung	Non-CF	10	1	1414423	Δ1 bp	0.069	coding (264/540 nt)	PA1303 ←	signal peptidase
CFSM_T15P2	Sinus	Cystic fibrosis	15	2	1420557	C→A	0.068	L78M (CTG→ATG)	phnW →	2-aminoethylphosphonate:pyruvate aminotransferase
SM_T5P4	Sinus	Non-CF	5	4	1420557	C→A	0.069	L78M (CTG→ATG)	phnW →	2-aminoethylphosphonate:pyruvate aminotransferase
CFLM_T20P2	Lung	Cystic fibrosis	20	2	1421779	C→A	0.082	I101I (ATC→ATA)	phnX →	2-phosphonoacetaldehyde hydrolase
LM_T10P5	Lung	Non-CF	10	5	1436436	Δ25 bp	0.075	intergenic (+39/-31)	PA1324 → / → P9	hypothetical protein/P9
CFLM_T1P5	Lung	Cystic fibrosis	1	5	1442566	G→T	0.129	K166N (AAG→AAT)	PA1330 →	probable short-chain dehydrogenase
LM_T5P3	Lung	Non-CF	5	3	1443510	Δ1 bp	0.056	coding (942/1548 nt)	PA1331 ←	conserved hypothetical protein
LM_T20P1	Lung	Non-CF	20	1	1444514	G→C	0.087	intergenic (-63/+206)	PA1331 ← / ← PA1332	conserved hypothetical protein/hypothetical protein
LM_T1P4	Lung	Non-CF	1	4	1447982	A→C	0.051	Y174* (TAT→TAG)	aauR ←	AauR
CFLM_T15P4	Lung	Cystic fibrosis	15	4	1449012	T→C	0.125	S480G (AGC→GGC)	aauS ←	AauS
CFLM_T15P4	Lung	Cystic fibrosis	15	4	1449013	G→A	0.125	A479A (GCC→GCT)	aauS ←	AauS
CFLM_T15P5	Lung	Cystic fibrosis	15	5	1459923	G→T	0.068	G406V (GGC→GTC)	PA1345 →	hypothetical protein
LM_T20P1	Lung	Non-CF	20	1	1468988	C→G	0.07	P26A (CCG→GCG) ‡	PA1356 →	hypothetical protein
LM_T20P1	Lung	Non-CF	20	1	1468990	G→C	0.074	P26P (CCG→CCC) ‡	PA1356 →	hypothetical protein
LM_T20P1	Lung	Non-CF	20	1	1468993	G→C	0.074	M27I (ATG→ATC)	PA1356 →	hypothetical protein
LM_T20P1	Lung	Non-CF	20	1	1468995	C→G	0.074	A28G (GCC→GGC)	PA1356 →	hypothetical protein
CFLM_T15P4	Lung	Cystic fibrosis	15	4	1469102	Δ1 bp	0.07	coding (190/1107 nt)	PA1356 →	hypothetical protein
CFLM_T15P4	Lung	Cystic fibrosis	15	4	1469103	Δ1 bp	0.07	coding (191/1107 nt)	PA1356 →	hypothetical protein
CFLM_T15P4	Lung	Cystic fibrosis	15	4	1469104	Δ1 bp	0.07	coding (192/1107 nt)	PA1356 →	hypothetical protein
CFLM_T15P4	Lung	Cystic fibrosis	15	4	1469105	Δ1 bp	0.07	coding (193/1107 nt)	PA1356 →	hypothetical protein
CFLM_T15P4	Lung	Cystic fibrosis	15	4	1469106	Δ1 bp	0.07	coding (194/1107 nt)	PA1356 →	hypothetical protein
CFLM_T15P4	Lung	Cystic fibrosis	15	4	1469107	Δ1 bp	0.07	coding (195/1107 nt)	PA1356 →	hypothetical protein
CFLM_T15P4	Lung	Cystic fibrosis	15	4	1469108	Δ1 bp	0.07	coding (196/1107 nt)	PA1356 →	hypothetical protein
CFLM_T15P4	Lung	Cystic fibrosis	15	4	1469109	Δ1 bp	0.07	coding (197/1107 nt)	PA1356 →	hypothetical protein
CFLM_T15P4	Lung	Cystic fibrosis	15	4	1469110	Δ1 bp	0.07	coding (198/1107 nt)	PA1356 →	hypothetical protein
CFLM_T15P4	Lung	Cystic fibrosis	15	4	1469111	Δ1 bp	0.071	coding (199/1107 nt)	PA1356 →	hypothetical protein
CFLM_T15P4	Lung	Cystic fibrosis	15	4	1469112	Δ1 bp	0.071	coding (200/1107 nt)	PA1356 →	hypothetical protein
SM_T20P2	Sinus	Non-CF	20	2	1492086	G→T	0.073	P58P (CCG→CCT)	pdxB →	erythronate-4-phosphate dehydrogenase
CFLM_T20P5	Lung	Cystic fibrosis	20	5	1492152	Δ1 bp	0.13	coding (240/1143 nt)	pdxB →	erythronate-4-phosphate dehydrogenase
CFSM_T5P2	Sinus	Cystic fibrosis	5	2	1492414	G→T	0.053	A168S (GCC→TCC)	pdxB →	erythronate-4-phosphate dehydrogenase
CFSM_T15P2	Sinus	Cystic fibrosis	15	2	1495151	C→G	0.148	H65D (CAC→GAC) ‡	PA1377 →	putative acetyltransferase
CFSM_T15P2	Sinus	Cystic fibrosis	15	2	1495152	A→T	0.148	H65L (CAC→CTC) ‡	PA1377 →	putative acetyltransferase
CFSM_T15P2	Sinus	Cystic fibrosis	15	2	1495153	C→G	0.148	H65Q (CAC→CAG) ‡	PA1377 →	putative acetyltransferase
LM_T15P4	Lung	Non-CF	15	4	1495228	C→A	0.122	G90G (GGC→GGA)	PA1377 →	putative acetyltransferase
LM_T15P5	Lung	Non-CF	15	5	1524253	Δ1 bp	0.075	coding (3145/3288 nt)	PA1400 →	probable pyruvate carboxylase
CFSM_T15P4	Sinus	Cystic fibrosis	15	4	1527549	T→G	0.105	L120R (CTG→CGG) ‡	PA1405 →	probable helicase
SM_T1P3	Sinus	Non-CF	1	3	1527549	T→G	0.063	L120R (CTG→CGG)	PA1405 →	probable helicase
CFSM_T15P2	Sinus	Cystic fibrosis	15	2	1527978	T→C	0.086	L263P (CTG→CCG) ‡	PA1405 →	probable helicase
CFSM_T15P2	Sinus	Cystic fibrosis	15	2	1527979	G→A	0.086	L263L (CTG→CTA) ‡	PA1405 →	probable helicase
CFLM_T20P2	Lung	Cystic fibrosis	20	2	1531029	Δ1 bp	0.103	coding (2000/2424 nt)	PA1408 ←	hypothetical protein
CFSM_T1P3	Sinus	Cystic fibrosis	1	3	1532506	Δ1 bp	0.054	coding (523/2424 nt)	PA1408 ←	hypothetical protein
CFLM_T10P5	Lung	Cystic fibrosis	10	5	1554861	T→A	0.198	intergenic (+15/-151)	PA1428 → / → PA1429	conserved hypothetical protein/probable cation-transporting P-type ATPase
CFLM_T5P2	Lung	Cystic fibrosis	5	2	1554861	T→A	0.236	intergenic (+15/-151)	PA1428 → / → PA1429	conserved hypothetical protein/probable cation-transporting P-type ATPase
SM_T10P4	Sinus	Non-CF	10	4	1554861	T→A	0.29	intergenic (+15/-151)	PA1428 → / → PA1429	conserved hypothetical protein/probable cation-transporting P-type ATPase
CFSM_T10P3	Sinus	Cystic fibrosis	10	3	1554867	T→A	0.247	intergenic (+21/-145)	PA1428 → / → PA1429	conserved hypothetical protein/probable cation-transporting P-type ATPase
CFSM_T15P4	Sinus	Cystic fibrosis	15	4	1555130	T→A	0.092	L40Q (CTG→CAG)	PA1429 →	probable cation-transporting P-type ATPase
CFSM_T15P4	Sinus	Cystic fibrosis	15	4	1556547	A→T	0.053	R512R (CGA→CGT)	PA1429 →	probable cation-transporting P-type ATPase
CFLM_T20P5	Lung	Cystic fibrosis	20	5	1559233	Δ1 bp	0.051	intergenic (-111/-21)	rsaL ← / → lasI	regulatory protein RsaL/autoinducer synthesis protein LasI
SM_T20P2	Sinus	Non-CF	20	2	1562233	Δ11 bp	0.065	coding (390-400/714 nt)	PA1434 ←	hypothetical protein
CFLM_T20P2	Lung	Cystic fibrosis	20	2	1562514	Δ1 bp	0.105	coding (119/714 nt)	PA1434 ←	hypothetical protein
CFSM_T15P4	Sinus	Cystic fibrosis	15	4	1563489	A→T	0.062	Q226L (CAG→CTG)	PA1435 →	probable Resistance-Nodulation-Cell Division (RND) efflux membrane fusion protein precursor
SM_T10P5	Sinus	Non-CF	10	5	1563489	A→T	0.05	Q226L (CAG→CTG)	PA1435 →	probable Resistance-Nodulation-Cell Division (RND) efflux membrane fusion protein precursor
CFLM_T5P4	Lung	Cystic fibrosis	5	4	1577918	G→A	0.114	E124E (GAG→GAA)	PA1450 →	conserved hypothetical protein
CFSM_T20P5	Sinus	Cystic fibrosis	20	5	1585748	G→A	0.07	A37T (GCG→ACG)	cheY →	two-component response regulator CheY
CFLM_T15P3	Lung	Cystic fibrosis	15	3	1590260	G→A	0.059	G308D (GGC→GAC)	PA1459 →	probable methyltransferase
LM_T10P4	Lung	Non-CF	10	4	1594697	T→C	0.056	L34P (CTG→CCG) ‡	PA1465 →	hypothetical protein
LM_T20P2	Lung	Non-CF	20	2	1594697	T→C	0.064	L34P (CTG→CCG) ‡	PA1465 →	hypothetical protein
LM_T10P4	Lung	Non-CF	10	4	1594698	G→A	0.058	L34L (CTG→CTA) ‡	PA1465 →	hypothetical protein
LM_T20P2	Lung	Non-CF	20	2	1594698	G→A	0.063	L34L (CTG→CTA) ‡	PA1465 →	hypothetical protein
LM_T1P1	Lung	Non-CF	1	1	1598294	T→C	0.094	L25P (CTG→CCG) ‡	PA1470 →	probable short-chain dehydrogenase
LM_T1P1	Lung	Non-CF	1	1	1598295	G→A	0.096	L25L (CTG→CTA) ‡	PA1470 →	probable short-chain dehydrogenase
LM_T10P3	Lung	Non-CF	10	3	1601055	T→C	0.075	Q280R (CAG→CGG) ‡	PA1474 ←	hypothetical protein
LM_T10P3	Lung	Non-CF	10	3	1601056	G→A	0.076	Q280* (CAG→TAG) ‡	PA1474 ←	hypothetical protein
SM_T15P2	Sinus	Non-CF	15	2	1609368	G→A	0.063	intergenic (+77/+370)	cycH → / ← PA1484	cytochrome c-type biogenesis protein/probable transcriptional regulator
SM_T15P1	Sinus	Non-CF	15	1	1613360	G→T	0.121	L430L (CTC→CTA) ‡	PA1487 ←	probable carbohydrate kinase
SM_T15P1	Sinus	Non-CF	15	1	1613361	A→C	0.116	L430R (CTC→CGC) ‡	PA1487 ←	probable carbohydrate kinase
LM_T15P3	Lung	Non-CF	15	3	1614567	A→G	0.078	L28S (TTG→TCG)	PA1487 ←	probable carbohydrate kinase
LM_T15P3	Lung	Non-CF	15	3	1614569	Δ1 bp	0.056	coding (81/1416 nt)	PA1487 ←	probable carbohydrate kinase
LM_T15P3	Lung	Non-CF	15	3	1614571	Δ1 bp	0.067	coding (79/1416 nt)	PA1487 ←	probable carbohydrate kinase
SM_T15P2	Sinus	Non-CF	15	2	1614571	Δ1 bp	0.051	coding (79/1416 nt)	PA1487 ←	probable carbohydrate kinase
SM_T15P2	Sinus	Non-CF	15	2	1614573	A→T	0.052	I26N (ATT→AAT)	PA1487 ←	probable carbohydrate kinase
LM_T15P3	Lung	Non-CF	15	3	1614577	C→T	0.078	D25N (GAT→AAT)	PA1487 ←	probable carbohydrate kinase
SM_T15P2	Sinus	Non-CF	15	2	1614577	C→T	0.05	D25N (GAT→AAT)	PA1487 ←	probable carbohydrate kinase
CFLM_T10P2	Lung	Cystic fibrosis	10	2	1615269	Δ1 bp	0.067	coding (640/1239 nt)	PA1488 ←	hypothetical protein
CFLM_T15P5	Lung	Cystic fibrosis	15	5	1616822	C→T	0.087	A88A (GCG→GCA)	PA1489 ←	hypothetical protein
CFLM_T5P5	Lung	Cystic fibrosis	5	5	1621302	C→G	0.102	L14L (CTG→CTC)	cysP ←	sulfate-binding protein of ABC transporter
CFLM_T20P4	Lung	Cystic fibrosis	20	4	1625041	A→C	0.111	W219G (TGG→GGG)	PA1497 ←	probable transporter
CFLM_T20P1	Lung	Cystic fibrosis	20	1	1629370	G→T	0.066	R194S (CGC→AGC)	PA1500 ←	probable oxidoreductase
CFSM_T20P4	Sinus	Cystic fibrosis	20	4	1635539	T→A	0.08	L271Q (CTG→CAG) ‡	moaA2 →	molybdopterin biosynthetic protein A2
CFSM_T20P4	Sinus	Cystic fibrosis	20	4	1635540	G→C	0.08	L271L (CTG→CTC) ‡	moaA2 →	molybdopterin biosynthetic protein A2
CFSM_T20P4	Sinus	Cystic fibrosis	20	4	1635541	G→C	0.08	V272L (GTG→CTG) ‡	moaA2 →	molybdopterin biosynthetic protein A2
CFSM_T20P4	Sinus	Cystic fibrosis	20	4	1635542	T→A	0.077	V272E (GTG→GAG) ‡	moaA2 →	molybdopterin biosynthetic protein A2
CFSM_T20P4	Sinus	Cystic fibrosis	20	4	1635546	Δ1 bp	0.078	coding (819/996 nt)	moaA2 →	molybdopterin biosynthetic protein A2
CFLM_T20P2	Lung	Cystic fibrosis	20	2	1635681	G→T	0.085	E318D (GAG→GAT)	moaA2 →	molybdopterin biosynthetic protein A2
LM_T10P4	Lung	Non-CF	10	4	1636072	C→T	0.459	V55V (GTC→GTT)	PA1506 →	hypothetical protein
LM_T10P5	Lung	Non-CF	10	5	1636072	C→T	0.083	V55V (GTC→GTT)	PA1506 →	hypothetical protein
CFSM_T15P4	Sinus	Cystic fibrosis	15	4	1636307	G→C	0.064	intergenic (+70/+22)	PA1506 → / ← PA1507	hypothetical protein/probable transporter
CFSM_T15P4	Sinus	Cystic fibrosis	15	4	1636308	T→A	0.065	intergenic (+71/+21)	PA1506 → / ← PA1507	hypothetical protein/probable transporter
CFSM_T15P4	Sinus	Cystic fibrosis	15	4	1636309	G→C	0.064	intergenic (+72/+20)	PA1506 → / ← PA1507	hypothetical protein/probable transporter
CFSM_T15P4	Sinus	Cystic fibrosis	15	4	1636312	Δ1 bp	0.065	intergenic (+75/+17)	PA1506 → / ← PA1507	hypothetical protein/probable transporter
CFLM_T10P5	Lung	Cystic fibrosis	10	5	1654349	Δ1 bp	0.061	coding (62/1305 nt)	PA1521 ←	probable guanine deaminase
CFLM_T20P3	Lung	Cystic fibrosis	20	3	1654449	T→A	0.137	intergenic (-39/+31)	PA1521 ← / ← PA1522	probable guanine deaminase/hypothetical protein
LM_T10P5	Lung	Non-CF	10	5	1654449	T→A	0.147	intergenic (-39/+31)	PA1521 ← / ← PA1522	probable guanine deaminase/hypothetical protein
LM_T1P1	Lung	Non-CF	1	1	1654449	T→A	0.068	intergenic (-39/+31)	PA1521 ← / ← PA1522	probable guanine deaminase/hypothetical protein
CFLM_T20P5	Lung	Cystic fibrosis	20	5	1656149	C→A	0.118	A533S (GCC→TCC)	xdhB ←	xanthine dehydrogenase
CFLM_T20P5	Lung	Cystic fibrosis	20	5	1656187	Δ1 bp	0.103	coding (1559/2400 nt)	xdhB ←	xanthine dehydrogenase
CFLM_T10P2	Lung	Cystic fibrosis	10	2	1668919	G→T	0.084	noncoding (80/960 nt)	ffs →	4.5S RNA
CFLM_T10P2	Lung	Cystic fibrosis	10	2	1668920	A→C	0.083	noncoding (81/960 nt)	ffs →	4.5S RNA
CFLM_T1P5	Lung	Cystic fibrosis	1	5	1671911	Δ15 bp	0.086	coding (1923-1937/2046 nt)	dnaX →	DNA polymerase subunits gamma and tau
CFLM_T10P1	Lung	Cystic fibrosis	10	1	1675672	G→T	0.081	A65D (GCC→GAC)	PA1537 ←	probable short-chain dehydrogenase
CFLM_T10P1	Lung	Cystic fibrosis	10	1	1675674	C→G	0.064	V64V (GTG→GTC)	PA1537 ←	probable short-chain dehydrogenase
CFLM_T10P1	Lung	Cystic fibrosis	10	1	1675679	C→G	0.068	D63H (GAC→CAC)	PA1537 ←	probable short-chain dehydrogenase
LM_T5P4	Lung	Non-CF	5	4	1707684	G→C	0.059	intergenic (-148/+320)	pauA3 ← / ← PA1567	Glutamylpolyamine synthetase/conserved hypothetical protein
CFSM_T20P4	Sinus	Cystic fibrosis	20	4	1708736	G→A	0.1	V222V (GTC→GTT)	PA1567 ←	conserved hypothetical protein
CFSM_T1P2	Sinus	Cystic fibrosis	1	2	1709304	A→G	0.104	I33T (ATC→ACC)	PA1567 ←	conserved hypothetical protein
CFSM_T1P2	Sinus	Cystic fibrosis	1	2	1709309	Δ1 bp	0.102	coding (93/1398 nt)	PA1567 ←	conserved hypothetical protein
CFSM_T1P2	Sinus	Cystic fibrosis	1	2	1709310	A→T	0.102	V31E (GTG→GAG)	PA1567 ←	conserved hypothetical protein
CFLM_T20P5	Lung	Cystic fibrosis	20	5	1710946	C→T	0.071	V82V (GTG→GTA) ‡	PA1569 ←	probable major facilitator superfamily (MFS) transporter
CFLM_T20P5	Lung	Cystic fibrosis	20	5	1710947	A→T	0.071	V82E (GTG→GAG) ‡	PA1569 ←	probable major facilitator superfamily (MFS) transporter
CFLM_T20P5	Lung	Cystic fibrosis	20	5	1710949	G→A	0.071	G81G (GGC→GGT)	PA1569 ←	probable major facilitator superfamily (MFS) transporter
CFLM_T20P5	Lung	Cystic fibrosis	20	5	1710952	C→T	0.073	W80* (TGG→TGA) ‡	PA1569 ←	probable major facilitator superfamily (MFS) transporter
CFLM_T20P5	Lung	Cystic fibrosis	20	5	1710953	C→G	0.073	W80S (TGG→TCG) ‡	PA1569 ←	probable major facilitator superfamily (MFS) transporter
CFLM_T20P5	Lung	Cystic fibrosis	20	5	1710954	A→G	0.071	W80R (TGG→CGG) ‡	PA1569 ←	probable major facilitator superfamily (MFS) transporter
CFLM_T20P5	Lung	Cystic fibrosis	20	5	1710957	T→C	0.072	T79A (ACC→GCC)	PA1569 ←	probable major facilitator superfamily (MFS) transporter
CFLM_T20P5	Lung	Cystic fibrosis	20	5	1710959	A→T	0.067	F78Y (TTC→TAC) ‡	PA1569 ←	probable major facilitator superfamily (MFS) transporter
CFLM_T20P5	Lung	Cystic fibrosis	20	5	1710960	A→G	0.072	F78L (TTC→CTC) ‡	PA1569 ←	probable major facilitator superfamily (MFS) transporter
CFSM_T1P2	Sinus	Cystic fibrosis	1	2	1714259	G→C	0.081	G66R (GGG→CGG)	PA1573 →	conserved hypothetical protein
LM_T15P1	Lung	Non-CF	15	1	1714259	G→C	0.059	G66R (GGG→CGG)	PA1573 →	conserved hypothetical protein
LM_T5P1	Lung	Non-CF	5	1	1714259	G→C	0.059	G66R (GGG→CGG) ‡	PA1573 →	conserved hypothetical protein
SM_T15P3	Sinus	Non-CF	15	3	1714259	G→C	0.068	G66R (GGG→CGG)	PA1573 →	conserved hypothetical protein
SM_T1P2	Sinus	Non-CF	1	2	1714259	G→C	0.055	G66R (GGG→CGG)	PA1573 →	conserved hypothetical protein
LM_T5P1	Lung	Non-CF	5	1	1714260	G→C	0.053	G66A (GGG→GCG) ‡	PA1573 →	conserved hypothetical protein
CFLM_T20P2	Lung	Cystic fibrosis	20	2	1729758	Δ1 bp	0.155	coding (1343/1437 nt)	lpd →	dihydrolipoamide dehydrogenase Lpd
CFLM_T20P2	Lung	Cystic fibrosis	20	2	1729759	Δ1 bp	0.155	coding (1344/1437 nt)	lpd →	dihydrolipoamide dehydrogenase Lpd
CFLM_T20P2	Lung	Cystic fibrosis	20	2	1729760	Δ1 bp	0.155	coding (1345/1437 nt)	lpd →	dihydrolipoamide dehydrogenase Lpd
LM_T1P5	Lung	Non-CF	1	5	1730045	A→T	0.239	intergenic (+193/-136)	lpd → / → sucC	dihydrolipoamide dehydrogenase Lpd/succinyl-CoA synthetase beta chain
SM_T15P2	Sinus	Non-CF	15	2	1730045	A→T	0.154	intergenic (+193/-136)	lpd → / → sucC	dihydrolipoamide dehydrogenase Lpd/succinyl-CoA synthetase beta chain
CFLM_T15P5	Lung	Cystic fibrosis	15	5	1732582	Δ1 bp	0.071	coding (38/1314 nt)	braB →	branched chain amino acid transporter
CFLM_T20P2	Lung	Cystic fibrosis	20	2	1734033	G→A	0.056	G10G (GGG→GGA)	PA1591 →	hypothetical protein
CFLM_T20P5	Lung	Cystic fibrosis	20	5	1736346	G→A	0.078	R53H (CGC→CAC)	PA1595 →	hypothetical protein
SM_T15P5	Sinus	Non-CF	15	5	1741107	T→A	0.061	intergenic (-42/-39)	PA1598 ← / → PA1599	conserved hypothetical protein/probable transcriptional regulator
SM_T15P3	Sinus	Non-CF	15	3	1743408	G→C	0.055	S710W (TCG→TGG)	PA1601 ←	probable aldehyde dehydrogenase
CFLM_T1P2	Lung	Cystic fibrosis	1	2	1747060	T→C	0.06	S180G (AGC→GGC)	PA1604 ←	hypothetical protein
LM_T15P3	Lung	Non-CF	15	3	1758886	C→A	0.051	R47S (CGC→AGC)	gpsA →	glycerol-3-phosphate dehydrogenase biosynthetic
CFSM_T10P5	Sinus	Cystic fibrosis	10	5	1760229	G→T	0.067	A36A (GCG→GCT)	PA1616 →	conserved hypothetical protein
SM_T20P4	Sinus	Non-CF	20	4	1760229	G→T	0.103	A36A (GCG→GCT)	PA1616 →	conserved hypothetical protein
CFLM_T15P1	Lung	Cystic fibrosis	15	1	1761759	C→G	0.074	P349P (CCC→CCG)	PA1617 →	probable AMP-binding enzyme
CFLM_T15P3	Lung	Cystic fibrosis	15	3	1761759	C→G	0.066	P349P (CCC→CCG)	PA1617 →	probable AMP-binding enzyme
CFLM_T5P3	Lung	Cystic fibrosis	5	3	1761759	C→G	0.058	P349P (CCC→CCG)	PA1617 →	probable AMP-binding enzyme
CFSM_T20P3	Sinus	Cystic fibrosis	20	3	1761759	C→G	0.068	P349P (CCC→CCG)	PA1617 →	probable AMP-binding enzyme
LM_T10P1	Lung	Non-CF	10	1	1761759	C→G	0.056	P349P (CCC→CCG)	PA1617 →	probable AMP-binding enzyme
SM_T15P3	Sinus	Non-CF	15	3	1761759	C→G	0.05	P349P (CCC→CCG)	PA1617 →	probable AMP-binding enzyme
SM_T1P3	Sinus	Non-CF	1	3	1761759	C→G	0.053	P349P (CCC→CCG)	PA1617 →	probable AMP-binding enzyme
CFSM_T20P2	Sinus	Cystic fibrosis	20	2	1763766	T→G	0.099	intergenic (+14/-27)	PA1619 → / → PA1620	probable transcriptional regulator/hypothetical protein
SM_T20P4	Sinus	Non-CF	20	4	1764530	T→C	0.081	intergenic (+96/-6)	PA1620 → / → PA1621	hypothetical protein/probable hydrolase
CFLM_T20P4	Lung	Cystic fibrosis	20	4	1767683	G→C	0.071	R243P (CGC→CCC)	PA1624 →	hypothetical protein
CFSM_T5P4	Sinus	Cystic fibrosis	5	4	1767683	G→C	0.064	R243P (CGC→CCC)	PA1624 →	hypothetical protein
CFLM_T20P4	Lung	Cystic fibrosis	20	4	1767686	G→C	0.079	G244A (GGG→GCG)	PA1624 →	hypothetical protein
CFSM_T5P4	Sinus	Cystic fibrosis	5	4	1767686	G→C	0.08	G244A (GGG→GCG)	PA1624 →	hypothetical protein
CFLM_T15P5	Lung	Cystic fibrosis	15	5	1769721	A→T	0.1	S201T (TCG→ACG)	PA1626 ←	probable major facilitator superfamily (MFS) transporter
CFLM_T20P2	Lung	Cystic fibrosis	20	2	1770289	C→T	0.148	A11A (GCG→GCA)	PA1626 ←	probable major facilitator superfamily (MFS) transporter
CFLM_T20P5	Lung	Cystic fibrosis	20	5	1776835	T→C	0.07	I264T (ATC→ACC)	kdpA →	potassium-transporting ATPase A chain
CFLM_T15P5	Lung	Cystic fibrosis	15	5	1778606	Δ1 bp	0.062	coding (856/2073 nt)	kdpB →	potassium-transporting ATPase B chain
CFLM_T1P2	Lung	Cystic fibrosis	1	2	1784543	Δ1 bp	0.082	coding (436/909 nt)	PA1638 →	conserved hypothetical protein
CFSM_T5P5	Sinus	Cystic fibrosis	5	5	1787141	T→G	0.065	I85S (ATC→AGC)	PA1641 →	hypothetical protein
CFSM_T10P1	Sinus	Cystic fibrosis	10	1	1792075	G→C	0.106	A332A (GCG→GCC)	PA1646 →	probable chemotaxis transducer
CFSM_T10P1	Sinus	Cystic fibrosis	10	1	1792081	T→C	0.1	G334G (GGT→GGC)	PA1646 →	probable chemotaxis transducer
CFSM_T10P1	Sinus	Cystic fibrosis	10	1	1792082	G→C	0.1	V335L (GTG→CTG)	PA1646 →	probable chemotaxis transducer
CFLM_T20P5	Lung	Cystic fibrosis	20	5	1797623	Δ1 bp	0.071	coding (566/894 nt)	PA1650 →	probable transporter
CFLM_T15P4	Lung	Cystic fibrosis	15	4	1802162	C→A	0.05	P104P (CCC→CCA)	PA1655 →	probable glutathione S-transferase
CFLM_T10P5	Lung	Cystic fibrosis	10	5	1817315	G→C	0.059	G154A (GGC→GCC)	hsiJ2 →	HsiJ2
SM_T1P3	Sinus	Non-CF	1	3	1822832	C→A	0.067	L78M (CTG→ATG) ‡	stp1 →	Stp1
SM_T1P3	Sinus	Non-CF	1	3	1822833	T→G	0.084	L78R (CTG→CGG) ‡	stp1 →	Stp1
SM_T10P5	Sinus	Non-CF	10	5	1823033	C→G	0.069	L145V (CTG→GTG)	stp1 →	Stp1
SM_T5P1	Sinus	Non-CF	5	1	1823033	C→G	0.064	L145V (CTG→GTG)	stp1 →	Stp1
CFSM_T1P3	Sinus	Cystic fibrosis	1	3	1827261	24 bp→C	0.067	coding (538-561/597 nt)	PA1677 ←	conserved hypothetical protein
CFSM_T15P1	Sinus	Cystic fibrosis	15	1	1859342	T→A	0.069	L91Q (CTG→CAG)	pscB →	type III export apparatus protein
SM_T10P1	Sinus	Non-CF	10	1	1859342	T→A	0.081	L91Q (CTG→CAG)	pscB →	type III export apparatus protein
CFSM_T20P4	Sinus	Cystic fibrosis	20	4	1865916	Δ1 bp	0.138	coding (423/645 nt)	pscL →	type III export protein PscL
SM_T10P5	Sinus	Non-CF	10	5	1871844	T→A	0.083	L97Q (CTG→CAG)	PA1729 →	conserved hypothetical protein
CFLM_T10P2	Lung	Cystic fibrosis	10	2	1895487	G→A	0.066	N47N (AAC→AAT)	PA1755 ←	hypothetical protein
CFSM_T10P3	Sinus	Cystic fibrosis	10	3	1900735	Δ1 bp	0.053	coding (1920/2706 nt)	PA1759 →	probable transcriptional regulator
CFSM_T10P2	Sinus	Cystic fibrosis	10	2	1914537	C→A	0.055	A167A (GCC→GCA)	ppsA →	phosphoenolpyruvate synthase
CFSM_T10P1	Sinus	Cystic fibrosis	10	1	1917190	G→C	0.103	G237R (GGG→CGG)	estX →	EstX
CFSM_T5P3	Sinus	Cystic fibrosis	5	3	1931482	G→T	0.061	G98G (GGC→GGA)	nasA ←	nitrate transporter
CFSM_T5P3	Sinus	Cystic fibrosis	5	3	1931504	A→C	0.067	L91R (CTG→CGG) ‡	nasA ←	nitrate transporter
CFSM_T5P3	Sinus	Cystic fibrosis	5	3	1931505	G→T	0.06	L91M (CTG→ATG) ‡	nasA ←	nitrate transporter
CFLM_T20P3	Lung	Cystic fibrosis	20	3	1931921	A→C	0.083	intergenic (-146/+208)	nasA ← / ← PA1784	nitrate transporter/hypothetical protein
CFSM_T5P5	Sinus	Cystic fibrosis	5	5	1933096	Δ1 bp	0.055	coding (537/579 nt)	nasT ←	NasT
CFSM_T20P5	Sinus	Cystic fibrosis	20	5	1936375	T→C	0.083	T424A (ACC→GCC)	acnB ←	aconitate hydratase 2
CFLM_T15P5	Lung	Cystic fibrosis	15	5	1947446	Δ1 bp	0.102	intergenic (+50/-2)	PA1796.1 → / → PA1796.2	tRNA-Arg/tRNA-His
CFLM_T15P5	Lung	Cystic fibrosis	15	5	1947447	Δ1 bp	0.098	intergenic (+51/-1)	PA1796.1 → / → PA1796.2	tRNA-Arg/tRNA-His
CFLM_T15P5	Lung	Cystic fibrosis	15	5	1947448	Δ1 bp	0.098	noncoding (1/76 nt)	PA1796.2 →	tRNA-His
LM_T5P2	Lung	Non-CF	5	2	1947528	C→T	0.071	intergenic (+5/-50)	PA1796.2 → / → PA1796.3	tRNA-His/tRNA-Leu
LM_T5P4	Lung	Non-CF	5	4	1947528	C→T	0.053	intergenic (+5/-50)	PA1796.2 → / → PA1796.3	tRNA-His/tRNA-Leu
CFLM_T20P4	Lung	Cystic fibrosis	20	4	1947544	G→C	0.072	intergenic (+21/-34)	PA1796.2 → / → PA1796.3	tRNA-His/tRNA-Leu
CFSM_T20P4	Sinus	Cystic fibrosis	20	4	1947546	G→T	0.148	intergenic (+23/-32)	PA1796.2 → / → PA1796.3	tRNA-His/tRNA-Leu
CFSM_T1P5	Sinus	Cystic fibrosis	1	5	1949674	C→A	0.079	E221* (GAG→TAG)	PA1797 ←	hypothetical protein
CFSM_T20P3	Sinus	Cystic fibrosis	20	3	1954014	Δ1 bp	0.056	intergenic (+39/-55)	tig → / → clpP	trigger factor/ClpP
CFLM_T10P3	Lung	Cystic fibrosis	10	3	1980734	T→G	0.188	N190K (AAT→AAG)	PA1821 →	probable enoyl-CoA hydratase/isomerase
CFLM_T20P2	Lung	Cystic fibrosis	20	2	1982572	C→T	0.105	T519I (ACC→ATC)	fimL →	hypothetical protein
CFLM_T20P5	Lung	Cystic fibrosis	20	5	1987085	C→A	0.05	P224P (CCG→CCT)	PA1828 ←	probable short-chain dehydrogenase
SM_T1P2	Sinus	Non-CF	1	2	1993437	A→C	0.083	K285T (AAG→ACG) ‡	PA1834 →	hypothetical protein
SM_T15P1	Sinus	Non-CF	15	1	1999925	Δ1 bp	0.053	coding (3669/3705 nt)	metH ←	methionine synthase
SM_T15P1	Sinus	Non-CF	15	1	1999930	Δ1 bp	0.053	coding (3664/3705 nt)	metH ←	methionine synthase
SM_T20P1	Sinus	Non-CF	20	1	2009209	G→T	0.051	A90D (GCC→GAC)	PA1848 ←	probable major facilitator superfamily (MFS) transporter
CFLM_T15P3	Lung	Cystic fibrosis	15	3	2016580	A→T	0.118	M1K (ATG→AAG) †	PA1856 ←	probable cytochrome oxidase subunit
CFSM_T15P1	Sinus	Cystic fibrosis	15	1	2016580	A→T	0.101	M1K (ATG→AAG) †	PA1856 ←	probable cytochrome oxidase subunit
CFLM_T10P1	Lung	Cystic fibrosis	10	1	2018109	C→T	0.067	R229H (CGC→CAC)	str ←	streptomycin 3''-phosphotransferase
SM_T15P1	Sinus	Non-CF	15	1	2023586	Δ17 bp	0.069	coding (330-346/651 nt)	PA1864 ←	probable transcriptional regulator
CFLM_T1P4	Lung	Cystic fibrosis	1	4	2026433	A→C	0.066	M233L (ATG→CTG)	PA1866 →	hypothetical protein
CFLM_T1P4	Lung	Cystic fibrosis	1	4	2026444	G→T	0.069	Q236H (CAG→CAT)	PA1866 →	hypothetical protein
CFSM_T1P2	Sinus	Cystic fibrosis	1	2	2026648	G→T	0.13	L304L (CTG→CTT)	PA1866 →	hypothetical protein
CFLM_T10P5	Lung	Cystic fibrosis	10	5	2032355	A→T	0.056	D123V (GAC→GTC)	PA1870 →	hypothetical protein
SM_T5P3	Sinus	Non-CF	5	3	2032355	A→T	0.073	D123V (GAC→GTC)	PA1870 →	hypothetical protein
CFSM_T15P3	Sinus	Cystic fibrosis	15	3	2037116	C→G	0.071	Q226E (CAG→GAG)	PA1874 →	hypothetical protein
CFSM_T1P1	Sinus	Cystic fibrosis	1	1	2037116	C→G	0.208	Q226E (CAG→GAG)	PA1874 →	hypothetical protein
CFSM_T1P4	Sinus	Cystic fibrosis	1	4	2037116	C→G	0.055	Q226E (CAG→GAG)	PA1874 →	hypothetical protein
SM_T15P3	Sinus	Non-CF	15	3	2037208	T→C	0.116	A256A (GCT→GCC)	PA1874 →	hypothetical protein
SM_T15P3	Sinus	Non-CF	15	3	2037414	A→G	0.244	N325S (AAC→AGC)	PA1874 →	hypothetical protein
CFLM_T1P4	Lung	Cystic fibrosis	1	4	2037466	C→T	0.12	A342A (GCC→GCT)	PA1874 →	hypothetical protein
CFLM_T5P3	Lung	Cystic fibrosis	5	3	2037511	C→G	0.147	N357K (AAC→AAG)	PA1874 →	hypothetical protein
CFLM_T5P3	Lung	Cystic fibrosis	5	3	2037526	C→G	0.183	A362A (GCC→GCG)	PA1874 →	hypothetical protein
CFLM_T5P3	Lung	Cystic fibrosis	5	3	2037541	C→T	0.102	D367D (GAC→GAT)	PA1874 →	hypothetical protein
LM_T5P2	Lung	Non-CF	5	2	2037541	C→T	0.074	D367D (GAC→GAT)	PA1874 →	hypothetical protein
LM_T5P5	Lung	Non-CF	5	5	2037541	C→T	0.188	D367D (GAC→GAT)	PA1874 →	hypothetical protein
SM_T15P3	Sinus	Non-CF	15	3	2037541	C→T	0.178	D367D (GAC→GAT)	PA1874 →	hypothetical protein
CFSM_T1P2	Sinus	Cystic fibrosis	1	2	2037547	T→C	0.234	D369D (GAT→GAC)	PA1874 →	hypothetical protein
LM_T5P5	Lung	Non-CF	5	5	2037547	T→C	0.077	D369D (GAT→GAC)	PA1874 →	hypothetical protein
CFLM_T1P1	Lung	Cystic fibrosis	1	1	2037672	G→A	0.075	S411N (AGC→AAC)	PA1874 →	hypothetical protein
SM_T15P5	Sinus	Non-CF	15	5	2037816	C→T	0.083	T459I (ACC→ATC)	PA1874 →	hypothetical protein
LM_T1P4	Lung	Non-CF	1	4	2037819	G→C	0.057	S460T (AGC→ACC)	PA1874 →	hypothetical protein
SM_T15P5	Sinus	Non-CF	15	5	2037819	G→C	0.087	S460T (AGC→ACC)	PA1874 →	hypothetical protein
SM_T15P5	Sinus	Non-CF	15	5	2037828	C→G	0.085	A463G (GCC→GGC)	PA1874 →	hypothetical protein
SM_T15P5	Sinus	Non-CF	15	5	2037831	A→G	0.077	N464S (AAC→AGC)	PA1874 →	hypothetical protein
SM_T15P5	Sinus	Non-CF	15	5	2037843	G→C	0.056	S468T (AGC→ACC)	PA1874 →	hypothetical protein
LM_T10P2	Lung	Non-CF	10	2	2037850	C→G	0.082	T470T (ACC→ACG)	PA1874 →	hypothetical protein
LM_T1P2	Lung	Non-CF	1	2	2037886	T→C	0.206	N482N (AAT→AAC)	PA1874 →	hypothetical protein
SM_T15P5	Sinus	Non-CF	15	5	2037967	G→C	0.056	V509V (GTG→GTC)	PA1874 →	hypothetical protein
CFLM_T15P5	Lung	Cystic fibrosis	15	5	2037973	G→C	0.135	E511D (GAG→GAC)	PA1874 →	hypothetical protein
CFLM_T10P1	Lung	Cystic fibrosis	10	1	2037987	G→C	0.116	S516T (AGC→ACC)	PA1874 →	hypothetical protein
CFLM_T15P5	Lung	Cystic fibrosis	15	5	2037990	A→G	0.102	E517G (GAA→GGA) ‡	PA1874 →	hypothetical protein
CFLM_T15P5	Lung	Cystic fibrosis	15	5	2037991	A→C	0.151	E517D (GAA→GAC) ‡	PA1874 →	hypothetical protein
CFLM_T5P1	Lung	Cystic fibrosis	5	1	2037991	A→C	0.106	E517D (GAA→GAC)	PA1874 →	hypothetical protein
LM_T20P4	Lung	Non-CF	20	4	4896109	G→A	0.588	E551K (GAG→AAG)	bifA →	BifA
CFLM_T10P1	Lung	Cystic fibrosis	10	1	2038000	G→C	0.159	G520G (GGG→GGC)	PA1874 →	hypothetical protein
CFLM_T15P5	Lung	Cystic fibrosis	15	5	2038000	G→C	0.1	G520G (GGG→GGC)	PA1874 →	hypothetical protein
CFLM_T5P3	Lung	Cystic fibrosis	5	3	2038000	G→C	0.106	G520G (GGG→GGC)	PA1874 →	hypothetical protein
LM_T10P1	Lung	Non-CF	10	1	2038000	G→C	0.106	G520G (GGG→GGC)	PA1874 →	hypothetical protein
LM_T1P1	Lung	Non-CF	1	1	2038000	G→C	0.074	G520G (GGG→GGC)	PA1874 →	hypothetical protein
SM_T15P5	Sinus	Non-CF	15	5	2038000	G→C	0.111	G520G (GGG→GGC)	PA1874 →	hypothetical protein
SM_T20P2	Sinus	Non-CF	20	2	2038000	G→C	0.148	G520G (GGG→GGC)	PA1874 →	hypothetical protein
CFLM_T10P1	Lung	Cystic fibrosis	10	1	2038009	A→G	0.115	E523E (GAA→GAG)	PA1874 →	hypothetical protein
SM_T10P4	Sinus	Non-CF	10	4	2038009	A→G	0.086	E523E (GAA→GAG)	PA1874 →	hypothetical protein
SM_T20P5	Sinus	Non-CF	20	5	2038009	A→G	0.102	E523E (GAA→GAG)	PA1874 →	hypothetical protein
CFLM_T10P1	Lung	Cystic fibrosis	10	1	2038017	G→C	0.121	S526T (AGC→ACC)	PA1874 →	hypothetical protein
CFLM_T10P1	Lung	Cystic fibrosis	10	1	2038020	G→C	0.121	S527T (AGC→ACC)	PA1874 →	hypothetical protein
CFLM_T15P3	Lung	Cystic fibrosis	15	3	2038020	G→C	0.12	S527T (AGC→ACC)	PA1874 →	hypothetical protein
CFLM_T15P5	Lung	Cystic fibrosis	15	5	2038020	G→C	0.107	S527T (AGC→ACC)	PA1874 →	hypothetical protein
CFSM_T20P1	Sinus	Cystic fibrosis	20	1	2038020	G→C	0.164	S527T (AGC→ACC)	PA1874 →	hypothetical protein
SM_T15P2	Sinus	Non-CF	15	2	2038020	G→C	0.067	S527T (AGC→ACC)	PA1874 →	hypothetical protein
CFLM_T15P4	Lung	Cystic fibrosis	15	4	2038027	C→T	0.12	T529T (ACC→ACT)	PA1874 →	hypothetical protein
LM_T15P3	Lung	Non-CF	15	3	2038027	C→T	0.116	T529T (ACC→ACT)	PA1874 →	hypothetical protein
CFLM_T5P1	Lung	Cystic fibrosis	5	1	2038036	C→T	0.097	D532D (GAC→GAT)	PA1874 →	hypothetical protein
SM_T10P4	Sinus	Non-CF	10	4	2038036	C→T	0.102	D532D (GAC→GAT)	PA1874 →	hypothetical protein
SM_T1P5	Sinus	Non-CF	1	5	2038036	C→T	0.119	D532D (GAC→GAT)	PA1874 →	hypothetical protein
CFLM_T10P1	Lung	Cystic fibrosis	10	1	2038048	T→C	0.153	N536N (AAT→AAC)	PA1874 →	hypothetical protein
CFLM_T5P5	Lung	Cystic fibrosis	5	5	2038048	T→C	0.278	N536N (AAT→AAC)	PA1874 →	hypothetical protein
CFSM_T15P1	Sinus	Cystic fibrosis	15	1	2038048	T→C	0.082	N536N (AAT→AAC)	PA1874 →	hypothetical protein
CFSM_T15P2	Sinus	Cystic fibrosis	15	2	2038048	T→C	0.173	N536N (AAT→AAC)	PA1874 →	hypothetical protein
LM_T5P5	Lung	Non-CF	5	5	2038048	T→C	0.059	N536N (AAT→AAC)	PA1874 →	hypothetical protein
SM_T15P2	Sinus	Non-CF	15	2	2038048	T→C	0.088	N536N (AAT→AAC)	PA1874 →	hypothetical protein
CFLM_T10P5	Lung	Cystic fibrosis	10	5	2038051	G→C	0.058	P537P (CCG→CCC)	PA1874 →	hypothetical protein
CFLM_T5P1	Lung	Cystic fibrosis	5	1	2038051	G→C	0.086	P537P (CCG→CCC)	PA1874 →	hypothetical protein
CFSM_T20P2	Sinus	Cystic fibrosis	20	2	2038051	G→C	0.172	P537P (CCG→CCC)	PA1874 →	hypothetical protein
CFSM_T20P2	Sinus	Cystic fibrosis	20	2	2038057	C→G	0.157	G539G (GGC→GGG)	PA1874 →	hypothetical protein
CFLM_T10P3	Lung	Cystic fibrosis	10	3	2038061	A→G	0.33	T541A (ACC→GCC) ‡	PA1874 →	hypothetical protein
CFLM_T20P4	Lung	Cystic fibrosis	20	4	2038061	A→G	0.158	T541A (ACC→GCC) ‡	PA1874 →	hypothetical protein
CFSM_T20P1	Sinus	Cystic fibrosis	20	1	2038061	A→G	0.154	T541A (ACC→GCC)	PA1874 →	hypothetical protein
CFSM_T20P2	Sinus	Cystic fibrosis	20	2	2038061	A→G	0.263	T541A (ACC→GCC) ‡	PA1874 →	hypothetical protein
CFSM_T5P1	Sinus	Cystic fibrosis	5	1	2038061	A→G	0.122	T541A (ACC→GCC)	PA1874 →	hypothetical protein
LM_T1P1	Lung	Non-CF	1	1	2038061	A→G	0.109	T541A (ACC→GCC) ‡	PA1874 →	hypothetical protein
LM_T5P3	Lung	Non-CF	5	3	2038061	A→G	0.153	T541A (ACC→GCC) ‡	PA1874 →	hypothetical protein
SM_T10P4	Sinus	Non-CF	10	4	2038061	A→G	0.113	T541A (ACC→GCC)	PA1874 →	hypothetical protein
SM_T10P5	Sinus	Non-CF	10	5	2038061	A→G	0.127	T541A (ACC→GCC)	PA1874 →	hypothetical protein
SM_T1P2	Sinus	Non-CF	1	2	2038061	A→G	0.082	T541A (ACC→GCC) ‡	PA1874 →	hypothetical protein
SM_T20P5	Sinus	Non-CF	20	5	2038061	A→G	0.076	T541A (ACC→GCC) ‡	PA1874 →	hypothetical protein
SM_T5P4	Sinus	Non-CF	5	4	2038061	A→G	0.192	T541A (ACC→GCC) ‡	PA1874 →	hypothetical protein
SM_T5P5	Sinus	Non-CF	5	5	2038061	A→G	0.112	T541A (ACC→GCC)	PA1874 →	hypothetical protein
CFLM_T10P3	Lung	Cystic fibrosis	10	3	2038072	T→C	0.288	D544D (GAT→GAC)	PA1874 →	hypothetical protein
CFLM_T20P5	Lung	Cystic fibrosis	20	5	2038072	T→C	0.364	D544D (GAT→GAC)	PA1874 →	hypothetical protein
CFLM_T5P5	Lung	Cystic fibrosis	5	5	2038072	T→C	0.261	D544D (GAT→GAC)	PA1874 →	hypothetical protein
CFSM_T15P2	Sinus	Cystic fibrosis	15	2	2038072	T→C	0.108	D544D (GAT→GAC)	PA1874 →	hypothetical protein
LM_T1P1	Lung	Non-CF	1	1	2038072	T→C	0.112	D544D (GAT→GAC)	PA1874 →	hypothetical protein
SM_T10P5	Sinus	Non-CF	10	5	2038072	T→C	0.12	D544D (GAT→GAC)	PA1874 →	hypothetical protein
SM_T1P2	Sinus	Non-CF	1	2	2038072	T→C	0.093	D544D (GAT→GAC)	PA1874 →	hypothetical protein
SM_T5P5	Sinus	Non-CF	5	5	2038072	T→C	0.107	D544D (GAT→GAC)	PA1874 →	hypothetical protein
CFSM_T20P2	Sinus	Cystic fibrosis	20	2	2038100	T→A	0.143	S554T (TCC→ACC)	PA1874 →	hypothetical protein
SM_T10P4	Sinus	Non-CF	10	4	2038109	T→C	0.088	L557L (TTG→CTG)	PA1874 →	hypothetical protein
CFSM_T10P4	Sinus	Cystic fibrosis	10	4	2038117	C→T	0.073	D559D (GAC→GAT)	PA1874 →	hypothetical protein
CFLM_T10P4	Lung	Cystic fibrosis	10	4	2038120	T→C	0.111	G560G (GGT→GGC)	PA1874 →	hypothetical protein
CFSM_T15P1	Sinus	Cystic fibrosis	15	1	2038120	T→C	0.063	G560G (GGT→GGC)	PA1874 →	hypothetical protein
LM_T20P2	Lung	Non-CF	20	2	2038120	T→A	0.169	G560G (GGT→GGA)	PA1874 →	hypothetical protein
SM_T10P4	Sinus	Non-CF	10	4	2038120	T→A	0.154	G560G (GGT→GGA)	PA1874 →	hypothetical protein
CFSM_T5P1	Sinus	Cystic fibrosis	5	1	2038142	A→C	0.182	R568R (AGG→CGG) ‡	PA1874 →	hypothetical protein
CFSM_T5P1	Sinus	Cystic fibrosis	5	1	2038143	G→A	0.166	R568K (AGG→AAG) ‡	PA1874 →	hypothetical protein
LM_T5P1	Lung	Non-CF	5	1	2038143	G→A	0.06	R568K (AGG→AAG)	PA1874 →	hypothetical protein
CFSM_T5P1	Sinus	Cystic fibrosis	5	1	2038147	T→C	0.203	D569D (GAT→GAC)	PA1874 →	hypothetical protein
LM_T5P1	Lung	Non-CF	5	1	2038147	T→C	0.072	D569D (GAT→GAC)	PA1874 →	hypothetical protein
LM_T5P1	Lung	Non-CF	5	1	2038159	C→T	0.057	N573N (AAC→AAT)	PA1874 →	hypothetical protein
LM_T5P1	Lung	Non-CF	5	1	2038165	T→C	0.056	S575S (AGT→AGC)	PA1874 →	hypothetical protein
LM_T5P1	Lung	Non-CF	5	1	2038170	C→G	0.056	P577R (CCG→CGG) ‡	PA1874 →	hypothetical protein
CFLM_T10P5	Lung	Cystic fibrosis	10	5	2038171	G→C	0.053	P577P (CCG→CCC)	PA1874 →	hypothetical protein
LM_T5P1	Lung	Non-CF	5	1	2038171	G→C	0.055	P577P (CCG→CCC) ‡	PA1874 →	hypothetical protein
CFLM_T10P5	Lung	Cystic fibrosis	10	5	2038180	T→C	0.086	V580V (GTT→GTC)	PA1874 →	hypothetical protein
CFSM_T15P4	Sinus	Cystic fibrosis	15	4	2038180	T→C	0.146	V580V (GTT→GTC)	PA1874 →	hypothetical protein
LM_T5P1	Lung	Non-CF	5	1	2038180	T→C	0.054	V580V (GTT→GTC)	PA1874 →	hypothetical protein
LM_T5P1	Lung	Non-CF	5	1	2038210	C→G	0.067	P590P (CCC→CCG)	PA1874 →	hypothetical protein
LM_T5P1	Lung	Non-CF	5	1	2038219	T→C	0.058	D593D (GAT→GAC)	PA1874 →	hypothetical protein
CFLM_T1P2	Lung	Cystic fibrosis	1	2	2038231	T→C	0.117	G597G (GGT→GGC)	PA1874 →	hypothetical protein
LM_T1P5	Lung	Non-CF	1	5	2038231	T→C	0.13	G597G (GGT→GGC)	PA1874 →	hypothetical protein
LM_T5P2	Lung	Non-CF	5	2	2038231	T→C	0.096	G597G (GGT→GGC)	PA1874 →	hypothetical protein
LM_T5P5	Lung	Non-CF	5	5	2038231	T→C	0.068	G597G (GGT→GGC)	PA1874 →	hypothetical protein
SM_T10P3	Sinus	Non-CF	10	3	2038231	T→C	0.229	G597G (GGT→GGC)	PA1874 →	hypothetical protein
SM_T5P2	Sinus	Non-CF	5	2	2038231	T→C	0.107	G597G (GGT→GGC)	PA1874 →	hypothetical protein
CFLM_T5P1	Lung	Cystic fibrosis	5	1	2038234	G→C	0.075	T598T (ACG→ACC)	PA1874 →	hypothetical protein
LM_T5P1	Lung	Non-CF	5	1	2038234	G→C	0.082	T598T (ACG→ACC)	PA1874 →	hypothetical protein
LM_T5P2	Lung	Non-CF	5	2	2038234	G→C	0.097	T598T (ACG→ACC)	PA1874 →	hypothetical protein
LM_T1P5	Lung	Non-CF	1	5	2038237	C→G	0.116	T599T (ACC→ACG)	PA1874 →	hypothetical protein
LM_T5P2	Lung	Non-CF	5	2	2038237	C→G	0.071	T599T (ACC→ACG)	PA1874 →	hypothetical protein
SM_T10P4	Sinus	Non-CF	10	4	2038262	A→G	0.077	S608G (AGT→GGT) ‡	PA1874 →	hypothetical protein
LM_T1P5	Lung	Non-CF	1	5	2038263	G→C	0.183	S608T (AGT→ACT) ‡	PA1874 →	hypothetical protein
SM_T10P4	Sinus	Non-CF	10	4	2038263	G→C	0.1	S608T (AGT→ACT) ‡	PA1874 →	hypothetical protein
SM_T20P2	Sinus	Non-CF	20	2	2038263	G→C	0.097	S608T (AGT→ACT)	PA1874 →	hypothetical protein
CFLM_T1P3	Lung	Cystic fibrosis	1	3	2038266	G→C	0.155	S609T (AGC→ACC) ‡	PA1874 →	hypothetical protein
CFSM_T10P3	Sinus	Cystic fibrosis	10	3	2038266	G→C	0.096	S609T (AGC→ACC)	PA1874 →	hypothetical protein
CFSM_T5P2	Sinus	Cystic fibrosis	5	2	2038266	G→C	0.094	S609T (AGC→ACC)	PA1874 →	hypothetical protein
CFSM_T5P5	Sinus	Cystic fibrosis	5	5	2038266	G→C	0.183	S609T (AGC→ACC)	PA1874 →	hypothetical protein
LM_T1P4	Lung	Non-CF	1	4	2038266	G→C	0.141	S609T (AGC→ACC)	PA1874 →	hypothetical protein
LM_T1P5	Lung	Non-CF	1	5	2038266	G→C	0.198	S609T (AGC→ACC)	PA1874 →	hypothetical protein
LM_T5P1	Lung	Non-CF	5	1	2038266	G→C	0.094	S609T (AGC→ACC)	PA1874 →	hypothetical protein
SM_T10P4	Sinus	Non-CF	10	4	2038266	G→C	0.12	S609T (AGC→ACC)	PA1874 →	hypothetical protein
SM_T20P2	Sinus	Non-CF	20	2	2038266	G→C	0.11	S609T (AGC→ACC)	PA1874 →	hypothetical protein
SM_T5P2	Sinus	Non-CF	5	2	2038266	G→C	0.188	S609T (AGC→ACC)	PA1874 →	hypothetical protein
CFLM_T1P3	Lung	Cystic fibrosis	1	3	2038267	C→G	0.065	S609R (AGC→AGG) ‡	PA1874 →	hypothetical protein
CFLM_T1P3	Lung	Cystic fibrosis	1	3	2038272	C→T	0.069	T611I (ACC→ATC) ‡	PA1874 →	hypothetical protein
CFLM_T1P3	Lung	Cystic fibrosis	1	3	2038273	C→T	0.11	T611T (ACC→ACT) ‡	PA1874 →	hypothetical protein
LM_T15P3	Lung	Non-CF	15	3	2038273	C→T	0.129	T611T (ACC→ACT)	PA1874 →	hypothetical protein
LM_T5P2	Lung	Non-CF	5	2	2038273	C→T	0.062	T611T (ACC→ACT)	PA1874 →	hypothetical protein
LM_T5P5	Lung	Non-CF	5	5	2038273	C→T	0.067	T611T (ACC→ACT)	PA1874 →	hypothetical protein
CFLM_T1P3	Lung	Cystic fibrosis	1	3	2038276	G→C	0.064	L612L (CTG→CTC)	PA1874 →	hypothetical protein
CFSM_T5P2	Sinus	Cystic fibrosis	5	2	2038276	G→C	0.097	L612L (CTG→CTC)	PA1874 →	hypothetical protein
LM_T5P1	Lung	Non-CF	5	1	2038276	G→C	0.073	L612L (CTG→CTC)	PA1874 →	hypothetical protein
CFLM_T5P1	Lung	Cystic fibrosis	5	1	2038282	C→T	0.13	D614D (GAC→GAT)	PA1874 →	hypothetical protein
LM_T15P3	Lung	Non-CF	15	3	2038282	C→T	0.098	D614D (GAC→GAT)	PA1874 →	hypothetical protein
LM_T1P5	Lung	Non-CF	1	5	2038282	C→T	0.147	D614D (GAC→GAT)	PA1874 →	hypothetical protein
LM_T5P2	Lung	Non-CF	5	2	2038282	C→T	0.097	D614D (GAC→GAT)	PA1874 →	hypothetical protein
LM_T5P5	Lung	Non-CF	5	5	2038282	C→T	0.086	D614D (GAC→GAT)	PA1874 →	hypothetical protein
LM_T1P5	Lung	Non-CF	1	5	2038287	A→G	0.122	N616S (AAC→AGC)	PA1874 →	hypothetical protein
CFLM_T10P2	Lung	Cystic fibrosis	10	2	2038294	C→T	0.173	N618N (AAC→AAT)	PA1874 →	hypothetical protein
CFLM_T1P3	Lung	Cystic fibrosis	1	3	2038294	C→T	0.095	N618N (AAC→AAT)	PA1874 →	hypothetical protein
CFLM_T5P2	Lung	Cystic fibrosis	5	2	2038294	C→T	0.094	N618N (AAC→AAT)	PA1874 →	hypothetical protein
CFSM_T10P3	Sinus	Cystic fibrosis	10	3	2038294	C→T	0.104	N618N (AAC→AAT)	PA1874 →	hypothetical protein
LM_T1P5	Lung	Non-CF	1	5	2038294	C→T	0.133	N618N (AAC→AAT)	PA1874 →	hypothetical protein
SM_T15P3	Sinus	Non-CF	15	3	2038294	C→T	0.08	N618N (AAC→AAT)	PA1874 →	hypothetical protein
SM_T20P3	Sinus	Non-CF	20	3	2038294	C→T	0.148	N618N (AAC→AAT)	PA1874 →	hypothetical protein
SM_T5P5	Sinus	Non-CF	5	5	2038294	C→T	0.166	N618N (AAC→AAT)	PA1874 →	hypothetical protein
SM_T15P3	Sinus	Non-CF	15	3	2038297	G→C	0.08	P619P (CCG→CCC)	PA1874 →	hypothetical protein
CFLM_T10P1	Lung	Cystic fibrosis	10	1	2038300	A→T	0.179	I620I (ATA→ATT)	PA1874 →	hypothetical protein
CFLM_T10P2	Lung	Cystic fibrosis	10	2	2038300	A→C	0.182	I620I (ATA→ATC)	PA1874 →	hypothetical protein
CFLM_T10P5	Lung	Cystic fibrosis	10	5	2038300	A→T	0.097	I620I (ATA→ATT)	PA1874 →	hypothetical protein
CFLM_T1P1	Lung	Cystic fibrosis	1	1	2038300	A→T	0.131	I620I (ATA→ATT)	PA1874 →	hypothetical protein
CFLM_T1P3	Lung	Cystic fibrosis	1	3	2038300	A→C	0.092	I620I (ATA→ATC)	PA1874 →	hypothetical protein
CFSM_T5P2	Sinus	Cystic fibrosis	5	2	2038300	A→T	0.08	I620I (ATA→ATT)	PA1874 →	hypothetical protein
LM_T10P4	Lung	Non-CF	10	4	2038300	A→T	0.09	I620I (ATA→ATT)	PA1874 →	hypothetical protein
LM_T1P5	Lung	Non-CF	1	5	2038300	A→C	0.243	I620I (ATA→ATC)	PA1874 →	hypothetical protein
SM_T15P3	Sinus	Non-CF	15	3	2038300	A→C	0.082	I620I (ATA→ATC)	PA1874 →	hypothetical protein
SM_T5P5	Sinus	Non-CF	5	5	2038300	A→C	0.228	I620I (ATA→ATC)	PA1874 →	hypothetical protein
CFLM_T10P2	Lung	Cystic fibrosis	10	2	2038302	G→C	0.126	G621A (GGG→GCG) ‡	PA1874 →	hypothetical protein
CFLM_T1P3	Lung	Cystic fibrosis	1	3	2038302	G→C	0.071	G621A (GGG→GCG) ‡	PA1874 →	hypothetical protein
CFSM_T5P2	Sinus	Cystic fibrosis	5	2	2038302	G→C	0.088	G621A (GGG→GCG) ‡	PA1874 →	hypothetical protein
LM_T5P1	Lung	Non-CF	5	1	2038302	G→C	0.077	G621A (GGG→GCG) ‡	PA1874 →	hypothetical protein
SM_T15P3	Sinus	Non-CF	15	3	2038318	C→T	0.11	D626D (GAC→GAT)	PA1874 →	hypothetical protein
CFLM_T1P1	Lung	Cystic fibrosis	1	1	2038335	C→G	0.163	T632S (ACC→AGC)	PA1874 →	hypothetical protein
CFLM_T1P2	Lung	Cystic fibrosis	1	2	2038335	C→G	0.293	T632S (ACC→AGC)	PA1874 →	hypothetical protein
CFLM_T1P3	Lung	Cystic fibrosis	1	3	2038335	C→G	0.149	T632S (ACC→AGC)	PA1874 →	hypothetical protein
CFLM_T20P2	Lung	Cystic fibrosis	20	2	2038335	C→G	0.223	T632S (ACC→AGC)	PA1874 →	hypothetical protein
CFLM_T5P1	Lung	Cystic fibrosis	5	1	2038335	C→G	0.177	T632S (ACC→AGC)	PA1874 →	hypothetical protein
CFLM_T5P2	Lung	Cystic fibrosis	5	2	2038335	C→G	0.078	T632S (ACC→AGC)	PA1874 →	hypothetical protein
CFLM_T5P3	Lung	Cystic fibrosis	5	3	2038335	C→G	0.198	T632S (ACC→AGC)	PA1874 →	hypothetical protein
CFSM_T10P3	Sinus	Cystic fibrosis	10	3	2038335	C→G	0.24	T632S (ACC→AGC)	PA1874 →	hypothetical protein
CFSM_T10P4	Sinus	Cystic fibrosis	10	4	2038335	C→G	0.111	T632S (ACC→AGC)	PA1874 →	hypothetical protein
CFSM_T1P1	Sinus	Cystic fibrosis	1	1	2038335	C→G	0.315	T632S (ACC→AGC)	PA1874 →	hypothetical protein
CFSM_T1P2	Sinus	Cystic fibrosis	1	2	2038335	C→G	0.269	T632S (ACC→AGC)	PA1874 →	hypothetical protein
CFSM_T1P4	Sinus	Cystic fibrosis	1	4	2038335	C→G	0.115	T632S (ACC→AGC)	PA1874 →	hypothetical protein
CFSM_T20P5	Sinus	Cystic fibrosis	20	5	2038335	C→G	0.221	T632S (ACC→AGC)	PA1874 →	hypothetical protein
CFSM_T5P2	Sinus	Cystic fibrosis	5	2	2038335	C→G	0.099	T632S (ACC→AGC)	PA1874 →	hypothetical protein
LM_T10P1	Lung	Non-CF	10	1	2038335	C→G	0.263	T632S (ACC→AGC)	PA1874 →	hypothetical protein
LM_T10P2	Lung	Non-CF	10	2	2038335	C→G	0.18	T632S (ACC→AGC)	PA1874 →	hypothetical protein
LM_T10P4	Lung	Non-CF	10	4	2038335	C→G	0.195	T632S (ACC→AGC)	PA1874 →	hypothetical protein
LM_T1P1	Lung	Non-CF	1	1	2038335	C→G	0.249	T632S (ACC→AGC)	PA1874 →	hypothetical protein
LM_T1P4	Lung	Non-CF	1	4	2038335	C→G	0.137	T632S (ACC→AGC)	PA1874 →	hypothetical protein
LM_T1P5	Lung	Non-CF	1	5	2038335	C→G	0.312	T632S (ACC→AGC)	PA1874 →	hypothetical protein
LM_T5P1	Lung	Non-CF	5	1	2038335	C→G	0.192	T632S (ACC→AGC)	PA1874 →	hypothetical protein
LM_T5P2	Lung	Non-CF	5	2	2038335	C→G	0.176	T632S (ACC→AGC)	PA1874 →	hypothetical protein
LM_T5P3	Lung	Non-CF	5	3	2038335	C→G	0.229	T632S (ACC→AGC)	PA1874 →	hypothetical protein
LM_T5P5	Lung	Non-CF	5	5	2038335	C→G	0.177	T632S (ACC→AGC)	PA1874 →	hypothetical protein
SM_T10P1	Sinus	Non-CF	10	1	2038335	C→G	0.161	T632S (ACC→AGC)	PA1874 →	hypothetical protein
SM_T10P3	Sinus	Non-CF	10	3	2038335	C→G	0.283	T632S (ACC→AGC)	PA1874 →	hypothetical protein
SM_T10P4	Sinus	Non-CF	10	4	2038335	C→G	0.182	T632S (ACC→AGC)	PA1874 →	hypothetical protein
SM_T10P5	Sinus	Non-CF	10	5	2038335	C→G	0.162	T632S (ACC→AGC)	PA1874 →	hypothetical protein
SM_T15P2	Sinus	Non-CF	15	2	2038335	C→G	0.317	T632S (ACC→AGC)	PA1874 →	hypothetical protein
SM_T15P3	Sinus	Non-CF	15	3	2038335	C→G	0.147	T632S (ACC→AGC)	PA1874 →	hypothetical protein
SM_T15P5	Sinus	Non-CF	15	5	2038335	C→G	0.167	T632S (ACC→AGC)	PA1874 →	hypothetical protein
SM_T1P1	Sinus	Non-CF	1	1	2038335	C→G	0.147	T632S (ACC→AGC)	PA1874 →	hypothetical protein
SM_T1P5	Sinus	Non-CF	1	5	2038335	C→G	0.261	T632S (ACC→AGC)	PA1874 →	hypothetical protein
LM_T20P4	Lung	Non-CF	20	4	785913	G→A	0.479	intergenic (+343/-56)	phrD → / → PA0715	PhrD/putative reverse transcriptase
SM_T20P4	Sinus	Non-CF	20	4	5638859	A→C	0.469	intergenic (+55/-90)	aceE → / → aceF	pyruvate dehydrogenase/dihydrolipoamide acetyltransferase
SM_T5P2	Sinus	Non-CF	5	2	2038335	C→G	0.212	T632S (ACC→AGC)	PA1874 →	hypothetical protein
SM_T5P3	Sinus	Non-CF	5	3	2038335	C→G	0.13	T632S (ACC→AGC)	PA1874 →	hypothetical protein
CFLM_T10P2	Lung	Cystic fibrosis	10	2	2038338	T→A	0.24	F633Y (TTC→TAC)	PA1874 →	hypothetical protein
CFLM_T15P5	Lung	Cystic fibrosis	15	5	2038338	T→A	0.24	F633Y (TTC→TAC)	PA1874 →	hypothetical protein
CFLM_T1P3	Lung	Cystic fibrosis	1	3	2038338	T→A	0.083	F633Y (TTC→TAC)	PA1874 →	hypothetical protein
CFLM_T20P3	Lung	Cystic fibrosis	20	3	2038338	T→A	0.262	F633Y (TTC→TAC)	PA1874 →	hypothetical protein
CFSM_T10P4	Sinus	Cystic fibrosis	10	4	2038338	T→A	0.072	F633Y (TTC→TAC)	PA1874 →	hypothetical protein
CFSM_T15P3	Sinus	Cystic fibrosis	15	3	2038338	T→A	0.108	F633Y (TTC→TAC)	PA1874 →	hypothetical protein
CFSM_T1P2	Sinus	Cystic fibrosis	1	2	2038338	T→A	0.134	F633Y (TTC→TAC)	PA1874 →	hypothetical protein
CFSM_T1P4	Sinus	Cystic fibrosis	1	4	2038338	T→A	0.088	F633Y (TTC→TAC)	PA1874 →	hypothetical protein
CFSM_T20P3	Sinus	Cystic fibrosis	20	3	2038338	T→A	0.161	F633Y (TTC→TAC)	PA1874 →	hypothetical protein
CFSM_T5P4	Sinus	Cystic fibrosis	5	4	2038338	T→A	0.149	F633Y (TTC→TAC)	PA1874 →	hypothetical protein
LM_T10P3	Lung	Non-CF	10	3	2038338	T→A	0.229	F633Y (TTC→TAC)	PA1874 →	hypothetical protein
LM_T10P5	Lung	Non-CF	10	5	2038338	T→A	0.131	F633Y (TTC→TAC)	PA1874 →	hypothetical protein
SM_T1P3	Sinus	Non-CF	1	3	2038338	T→A	0.165	F633Y (TTC→TAC)	PA1874 →	hypothetical protein
SM_T5P3	Sinus	Non-CF	5	3	2038338	T→A	0.187	F633Y (TTC→TAC)	PA1874 →	hypothetical protein
CFSM_T1P1	Sinus	Cystic fibrosis	1	1	2038342	C→A	0.217	T634T (ACC→ACA)	PA1874 →	hypothetical protein
LM_T5P3	Lung	Non-CF	5	3	2038342	C→A	0.144	T634T (ACC→ACA)	PA1874 →	hypothetical protein
SM_T10P4	Sinus	Non-CF	10	4	2038342	C→A	0.099	T634T (ACC→ACA)	PA1874 →	hypothetical protein
SM_T20P5	Sinus	Non-CF	20	5	2038342	C→A	0.155	T634T (ACC→ACA)	PA1874 →	hypothetical protein
SM_T5P3	Sinus	Non-CF	5	3	2038342	C→A	0.164	T634T (ACC→ACA)	PA1874 →	hypothetical protein
CFLM_T10P2	Lung	Cystic fibrosis	10	2	2038347	G→C	0.353	S636T (AGC→ACC) ‡	PA1874 →	hypothetical protein
CFLM_T10P3	Lung	Cystic fibrosis	10	3	2038347	G→C	0.438	S636T (AGC→ACC)	PA1874 →	hypothetical protein
CFLM_T10P4	Lung	Cystic fibrosis	10	4	2038347	G→C	0.199	S636T (AGC→ACC)	PA1874 →	hypothetical protein
CFLM_T10P5	Lung	Cystic fibrosis	10	5	2038347	G→C	0.176	S636T (AGC→ACC)	PA1874 →	hypothetical protein
CFLM_T15P2	Lung	Cystic fibrosis	15	2	2038347	G→C	0.343	S636T (AGC→ACC)	PA1874 →	hypothetical protein
CFLM_T1P3	Lung	Cystic fibrosis	1	3	2038347	G→C	0.142	S636T (AGC→ACC) ‡	PA1874 →	hypothetical protein
CFLM_T20P2	Lung	Cystic fibrosis	20	2	2038347	G→C	0.314	S636T (AGC→ACC)	PA1874 →	hypothetical protein
CFLM_T20P3	Lung	Cystic fibrosis	20	3	2038347	G→C	0.198	S636T (AGC→ACC) ‡	PA1874 →	hypothetical protein
CFLM_T5P2	Lung	Cystic fibrosis	5	2	2038347	G→C	0.146	S636T (AGC→ACC)	PA1874 →	hypothetical protein
CFLM_T5P4	Lung	Cystic fibrosis	5	4	2038347	G→C	0.347	S636T (AGC→ACC)	PA1874 →	hypothetical protein
CFSM_T10P3	Sinus	Cystic fibrosis	10	3	2038347	G→C	0.111	S636T (AGC→ACC)	PA1874 →	hypothetical protein
CFSM_T10P4	Sinus	Cystic fibrosis	10	4	2038347	G→C	0.174	S636T (AGC→ACC)	PA1874 →	hypothetical protein
CFSM_T15P2	Sinus	Cystic fibrosis	15	2	2038347	G→C	0.355	S636T (AGC→ACC)	PA1874 →	hypothetical protein
CFSM_T15P3	Sinus	Cystic fibrosis	15	3	2038347	G→C	0.171	S636T (AGC→ACC) ‡	PA1874 →	hypothetical protein
CFSM_T15P4	Sinus	Cystic fibrosis	15	4	2038347	G→C	0.294	S636T (AGC→ACC)	PA1874 →	hypothetical protein
CFSM_T15P5	Sinus	Cystic fibrosis	15	5	2038347	G→C	0.223	S636T (AGC→ACC)	PA1874 →	hypothetical protein
CFSM_T20P5	Sinus	Cystic fibrosis	20	5	2038347	G→C	0.425	S636T (AGC→ACC)	PA1874 →	hypothetical protein
CFSM_T5P2	Sinus	Cystic fibrosis	5	2	2038347	G→C	0.181	S636T (AGC→ACC)	PA1874 →	hypothetical protein
CFSM_T5P4	Sinus	Cystic fibrosis	5	4	2038347	G→C	0.204	S636T (AGC→ACC) ‡	PA1874 →	hypothetical protein
LM_T10P1	Lung	Non-CF	10	1	2038347	G→C	0.24	S636T (AGC→ACC)	PA1874 →	hypothetical protein
LM_T10P2	Lung	Non-CF	10	2	2038347	G→C	0.181	S636T (AGC→ACC) ‡	PA1874 →	hypothetical protein
LM_T10P4	Lung	Non-CF	10	4	2038347	G→C	0.293	S636T (AGC→ACC) ‡	PA1874 →	hypothetical protein
LM_T10P5	Lung	Non-CF	10	5	2038347	G→C	0.182	S636T (AGC→ACC) ‡	PA1874 →	hypothetical protein
LM_T15P1	Lung	Non-CF	15	1	2038347	G→C	0.217	S636T (AGC→ACC)	PA1874 →	hypothetical protein
LM_T15P2	Lung	Non-CF	15	2	2038347	G→C	0.255	S636T (AGC→ACC)	PA1874 →	hypothetical protein
LM_T15P3	Lung	Non-CF	15	3	2038347	G→C	0.251	S636T (AGC→ACC)	PA1874 →	hypothetical protein
LM_T1P2	Lung	Non-CF	1	2	2038347	G→C	0.197	S636T (AGC→ACC)	PA1874 →	hypothetical protein
LM_T1P4	Lung	Non-CF	1	4	2038347	G→C	0.202	S636T (AGC→ACC) ‡	PA1874 →	hypothetical protein
LM_T1P5	Lung	Non-CF	1	5	2038347	G→C	0.275	S636T (AGC→ACC) ‡	PA1874 →	hypothetical protein
SM_T20P2	Sinus	Non-CF	20	2	4895374	C→T	0.462	Q306* (CAG→TAG)	bifA →	BifA
LM_T5P1	Lung	Non-CF	5	1	2038347	G→C	0.161	S636T (AGC→ACC)	PA1874 →	hypothetical protein
LM_T5P2	Lung	Non-CF	5	2	2038347	G→C	0.13	S636T (AGC→ACC)	PA1874 →	hypothetical protein
LM_T5P5	Lung	Non-CF	5	5	2038347	G→C	0.23	S636T (AGC→ACC) ‡	PA1874 →	hypothetical protein
SM_T10P1	Sinus	Non-CF	10	1	2038347	G→C	0.215	S636T (AGC→ACC) ‡	PA1874 →	hypothetical protein
SM_T10P4	Sinus	Non-CF	10	4	2038347	G→C	0.155	S636T (AGC→ACC) ‡	PA1874 →	hypothetical protein
SM_T15P1	Sinus	Non-CF	15	1	2038347	G→C	0.288	S636T (AGC→ACC)	PA1874 →	hypothetical protein
SM_T15P2	Sinus	Non-CF	15	2	2038347	G→C	0.279	S636T (AGC→ACC) ‡	PA1874 →	hypothetical protein
SM_T15P3	Sinus	Non-CF	15	3	2038347	G→C	0.21	S636T (AGC→ACC)	PA1874 →	hypothetical protein
SM_T1P1	Sinus	Non-CF	1	1	2038347	G→C	0.193	S636T (AGC→ACC)	PA1874 →	hypothetical protein
SM_T1P3	Sinus	Non-CF	1	3	2038347	G→C	0.234	S636T (AGC→ACC) ‡	PA1874 →	hypothetical protein
LM_T20P4	Lung	Non-CF	20	4	437139	Δ12 bp	0.461	coding (570-581/1035 nt)	pilT →	twitching motility protein PilT
SM_T20P2	Sinus	Non-CF	20	2	452928	T→A	0.459	L600Q (CTG→CAG)	pilJ →	twitching motility protein PilJ
SM_T5P2	Sinus	Non-CF	5	2	2038347	G→C	0.182	S636T (AGC→ACC)	PA1874 →	hypothetical protein
SM_T5P3	Sinus	Non-CF	5	3	2038347	G→C	0.236	S636T (AGC→ACC) ‡	PA1874 →	hypothetical protein
SM_T5P5	Sinus	Non-CF	5	5	2038347	G→C	0.257	S636T (AGC→ACC) ‡	PA1874 →	hypothetical protein
CFLM_T10P2	Lung	Cystic fibrosis	10	2	2038355	T→A	0.354	L639M (TTG→ATG) ‡	PA1874 →	hypothetical protein
CFLM_T10P5	Lung	Cystic fibrosis	10	5	2038355	T→A	0.218	L639M (TTG→ATG) ‡	PA1874 →	hypothetical protein
CFLM_T1P1	Lung	Cystic fibrosis	1	1	2038355	T→C	0.094	L639L (TTG→CTG)	PA1874 →	hypothetical protein
CFLM_T20P3	Lung	Cystic fibrosis	20	3	2038355	T→A	0.25	L639M (TTG→ATG) ‡	PA1874 →	hypothetical protein
CFSM_T10P3	Sinus	Cystic fibrosis	10	3	2038355	T→C	0.127	L639L (TTG→CTG)	PA1874 →	hypothetical protein
CFSM_T15P2	Sinus	Cystic fibrosis	15	2	2038355	T→A	0.211	L639M (TTG→ATG) ‡	PA1874 →	hypothetical protein
CFSM_T15P3	Sinus	Cystic fibrosis	15	3	2038355	T→A	0.155	L639M (TTG→ATG) ‡	PA1874 →	hypothetical protein
CFSM_T1P1	Sinus	Cystic fibrosis	1	1	2038355	T→C	0.257	L639L (TTG→CTG)	PA1874 →	hypothetical protein
LM_T10P1	Lung	Non-CF	10	1	2038355	T→A	0.29	L639M (TTG→ATG)	PA1874 →	hypothetical protein
LM_T10P4	Lung	Non-CF	10	4	2038355	T→C	0.107	L639L (TTG→CTG)	PA1874 →	hypothetical protein
LM_T10P5	Lung	Non-CF	10	5	2038355	T→A	0.248	L639M (TTG→ATG)	PA1874 →	hypothetical protein
LM_T15P1	Lung	Non-CF	15	1	2038355	T→A	0.257	L639M (TTG→ATG) ‡	PA1874 →	hypothetical protein
LM_T1P2	Lung	Non-CF	1	2	2038355	T→A	0.277	L639M (TTG→ATG) ‡	PA1874 →	hypothetical protein
LM_T1P4	Lung	Non-CF	1	4	2038355	T→C	0.153	L639L (TTG→CTG)	PA1874 →	hypothetical protein
LM_T1P5	Lung	Non-CF	1	5	2038355	T→C	0.262	L639L (TTG→CTG)	PA1874 →	hypothetical protein
LM_T5P3	Lung	Non-CF	5	3	2038355	T→C	0.308	L639L (TTG→CTG)	PA1874 →	hypothetical protein
LM_T5P5	Lung	Non-CF	5	5	2038355	T→A	0.219	L639M (TTG→ATG) ‡	PA1874 →	hypothetical protein
SM_T10P4	Sinus	Non-CF	10	4	2038355	T→C	0.1	L639L (TTG→CTG)	PA1874 →	hypothetical protein
SM_T5P1	Sinus	Non-CF	5	1	2038355	T→A	0.186	L639M (TTG→ATG) ‡	PA1874 →	hypothetical protein
SM_T5P3	Sinus	Non-CF	5	3	2038355	T→A	0.222	L639M (TTG→ATG) ‡	PA1874 →	hypothetical protein
SM_T5P5	Sinus	Non-CF	5	5	2038355	T→A	0.209	L639M (TTG→ATG) ‡	PA1874 →	hypothetical protein
CFLM_T10P2	Lung	Cystic fibrosis	10	2	2038357	G→C	0.245	L639F (TTG→TTC) ‡	PA1874 →	hypothetical protein
CFLM_T10P5	Lung	Cystic fibrosis	10	5	2038357	G→C	0.092	L639F (TTG→TTC) ‡	PA1874 →	hypothetical protein
CFLM_T20P3	Lung	Cystic fibrosis	20	3	2038357	G→C	0.149	L639F (TTG→TTC) ‡	PA1874 →	hypothetical protein
CFSM_T10P4	Sinus	Cystic fibrosis	10	4	2038357	G→C	0.061	L639F (TTG→TTC)	PA1874 →	hypothetical protein
CFSM_T15P2	Sinus	Cystic fibrosis	15	2	2038357	G→C	0.191	L639F (TTG→TTC) ‡	PA1874 →	hypothetical protein
CFSM_T15P3	Sinus	Cystic fibrosis	15	3	2038357	G→C	0.127	L639F (TTG→TTC) ‡	PA1874 →	hypothetical protein
LM_T15P1	Lung	Non-CF	15	1	2038357	G→C	0.16	L639F (TTG→TTC) ‡	PA1874 →	hypothetical protein
LM_T1P2	Lung	Non-CF	1	2	2038357	G→C	0.185	L639F (TTG→TTC) ‡	PA1874 →	hypothetical protein
LM_T5P5	Lung	Non-CF	5	5	2038357	G→C	0.097	L639F (TTG→TTC) ‡	PA1874 →	hypothetical protein
SM_T5P1	Sinus	Non-CF	5	1	2038357	G→C	0.154	L639F (TTG→TTC) ‡	PA1874 →	hypothetical protein
SM_T5P3	Sinus	Non-CF	5	3	2038357	G→C	0.162	L639F (TTG→TTC) ‡	PA1874 →	hypothetical protein
SM_T5P5	Sinus	Non-CF	5	5	2038357	G→C	0.175	L639F (TTG→TTC) ‡	PA1874 →	hypothetical protein
CFLM_T10P2	Lung	Cystic fibrosis	10	2	2038358	C→G	0.288	P640A (CCC→GCC)	PA1874 →	hypothetical protein
CFLM_T10P5	Lung	Cystic fibrosis	10	5	2038358	C→G	0.139	P640A (CCC→GCC)	PA1874 →	hypothetical protein
CFLM_T1P1	Lung	Cystic fibrosis	1	1	2038358	C→G	0.109	P640A (CCC→GCC)	PA1874 →	hypothetical protein
CFSM_T10P2	Sinus	Cystic fibrosis	10	2	2038358	C→G	0.232	P640A (CCC→GCC)	PA1874 →	hypothetical protein
CFSM_T10P3	Sinus	Cystic fibrosis	10	3	2038358	C→G	0.156	P640A (CCC→GCC)	PA1874 →	hypothetical protein
CFSM_T10P4	Sinus	Cystic fibrosis	10	4	2038358	C→G	0.089	P640A (CCC→GCC)	PA1874 →	hypothetical protein
CFSM_T15P2	Sinus	Cystic fibrosis	15	2	2038358	C→G	0.234	P640A (CCC→GCC)	PA1874 →	hypothetical protein
CFSM_T15P3	Sinus	Cystic fibrosis	15	3	2038358	C→G	0.113	P640A (CCC→GCC)	PA1874 →	hypothetical protein
CFSM_T20P5	Sinus	Cystic fibrosis	20	5	2038358	C→G	0.312	P640A (CCC→GCC)	PA1874 →	hypothetical protein
CFSM_T5P2	Sinus	Cystic fibrosis	5	2	2038358	C→G	0.187	P640A (CCC→GCC)	PA1874 →	hypothetical protein
LM_T10P1	Lung	Non-CF	10	1	2038358	C→G	0.203	P640A (CCC→GCC)	PA1874 →	hypothetical protein
LM_T10P5	Lung	Non-CF	10	5	2038358	C→G	0.258	P640A (CCC→GCC)	PA1874 →	hypothetical protein
LM_T15P1	Lung	Non-CF	15	1	2038358	C→G	0.155	P640A (CCC→GCC)	PA1874 →	hypothetical protein
LM_T15P3	Lung	Non-CF	15	3	2038358	C→G	0.245	P640A (CCC→GCC)	PA1874 →	hypothetical protein
LM_T1P2	Lung	Non-CF	1	2	2038358	C→G	0.21	P640A (CCC→GCC)	PA1874 →	hypothetical protein
LM_T1P4	Lung	Non-CF	1	4	2038358	C→G	0.143	P640A (CCC→GCC) ‡	PA1874 →	hypothetical protein
LM_T5P2	Lung	Non-CF	5	2	2038358	C→G	0.106	P640A (CCC→GCC)	PA1874 →	hypothetical protein
LM_T5P3	Lung	Non-CF	5	3	2038358	C→G	0.249	P640A (CCC→GCC)	PA1874 →	hypothetical protein
LM_T5P5	Lung	Non-CF	5	5	2038358	C→G	0.113	P640A (CCC→GCC)	PA1874 →	hypothetical protein
SM_T10P4	Sinus	Non-CF	10	4	2038358	C→G	0.112	P640A (CCC→GCC) ‡	PA1874 →	hypothetical protein
SM_T15P5	Sinus	Non-CF	15	5	2038358	C→G	0.108	P640A (CCC→GCC)	PA1874 →	hypothetical protein
SM_T20P5	Sinus	Non-CF	20	5	437065	C→A	0.453	H166N (CAC→AAC)	pilT →	twitching motility protein PilT
SM_T5P1	Sinus	Non-CF	5	1	2038358	C→G	0.146	P640A (CCC→GCC)	PA1874 →	hypothetical protein
SM_T5P2	Sinus	Non-CF	5	2	2038358	C→G	0.148	P640A (CCC→GCC)	PA1874 →	hypothetical protein
SM_T5P3	Sinus	Non-CF	5	3	2038358	C→G	0.223	P640A (CCC→GCC)	PA1874 →	hypothetical protein
SM_T5P5	Sinus	Non-CF	5	5	2038358	C→G	0.179	P640A (CCC→GCC)	PA1874 →	hypothetical protein
LM_T1P4	Lung	Non-CF	1	4	2038360	C→G	0.098	P640P (CCC→CCG) ‡	PA1874 →	hypothetical protein
SM_T10P4	Sinus	Non-CF	10	4	2038360	C→G	0.075	P640P (CCC→CCG) ‡	PA1874 →	hypothetical protein
LM_T1P4	Lung	Non-CF	1	4	2038361	A→G	0.102	N641D (AAC→GAC) ‡	PA1874 →	hypothetical protein
SM_T10P4	Sinus	Non-CF	10	4	2038361	A→G	0.093	N641D (AAC→GAC)	PA1874 →	hypothetical protein
SM_T1P1	Sinus	Non-CF	1	1	2038361	A→G	0.103	N641D (AAC→GAC)	PA1874 →	hypothetical protein
LM_T1P4	Lung	Non-CF	1	4	2038363	C→T	0.083	N641N (AAC→AAT) ‡	PA1874 →	hypothetical protein
LM_T1P4	Lung	Non-CF	1	4	2038366	C→A	0.112	G642G (GGC→GGA)	PA1874 →	hypothetical protein
CFSM_T5P2	Sinus	Cystic fibrosis	5	2	2038387	T→C	0.098	A649A (GCT→GCC)	PA1874 →	hypothetical protein
CFSM_T5P3	Sinus	Cystic fibrosis	5	3	2038387	T→C	0.122	A649A (GCT→GCC)	PA1874 →	hypothetical protein
LM_T10P1	Lung	Non-CF	10	1	2038387	T→C	0.232	A649A (GCT→GCC)	PA1874 →	hypothetical protein
LM_T5P2	Lung	Non-CF	5	2	2038387	T→C	0.143	A649A (GCT→GCC)	PA1874 →	hypothetical protein
SM_T10P4	Sinus	Non-CF	10	4	2038387	T→C	0.192	A649A (GCT→GCC)	PA1874 →	hypothetical protein
LM_T20P1	Lung	Non-CF	20	1	5070955	G→A	0.39	R398H (CGC→CAC)	pilB →	type 4 fimbrial biogenesis protein PilB
SM_T10P4	Sinus	Non-CF	10	4	2038389	C→G	0.068	T650S (ACC→AGC)	PA1874 →	hypothetical protein
SM_T20P1	Sinus	Non-CF	20	1	2039449	T→C	0.379	N1003N (AAT→AAC)	PA1874 →	hypothetical protein
SM_T15P3	Sinus	Non-CF	15	3	2038394	C→G	0.183	P652A (CCG→GCG) ‡	PA1874 →	hypothetical protein
SM_T15P3	Sinus	Non-CF	15	3	2038396	G→C	0.163	P652P (CCG→CCC) ‡	PA1874 →	hypothetical protein
SM_T10P4	Sinus	Non-CF	10	4	2038397	T→A	0.06	S653T (TCC→ACC)	PA1874 →	hypothetical protein
SM_T20P5	Sinus	Non-CF	20	5	2038397	T→A	0.163	S653T (TCC→ACC)	PA1874 →	hypothetical protein
CFSM_T15P1	Sinus	Cystic fibrosis	15	1	2038439	G→C	0.13	V667L (GTG→CTG)	PA1874 →	hypothetical protein
CFLM_T5P4	Lung	Cystic fibrosis	5	4	2038444	A→G	0.198	A668A (GCA→GCG)	PA1874 →	hypothetical protein
CFSM_T15P3	Sinus	Cystic fibrosis	15	3	2038444	A→G	0.072	A668A (GCA→GCG)	PA1874 →	hypothetical protein
LM_T5P2	Lung	Non-CF	5	2	2038456	A→G	0.062	P672P (CCA→CCG)	PA1874 →	hypothetical protein
CFLM_T1P1	Lung	Cystic fibrosis	1	1	2038468	G→C	0.088	P676P (CCG→CCC)	PA1874 →	hypothetical protein
CFSM_T15P3	Sinus	Cystic fibrosis	15	3	2038479	C→G	0.073	T680S (ACC→AGC)	PA1874 →	hypothetical protein
LM_T5P2	Lung	Non-CF	5	2	2038479	C→G	0.069	T680S (ACC→AGC)	PA1874 →	hypothetical protein
SM_T5P5	Sinus	Non-CF	5	5	2038480	C→T	0.19	T680T (ACC→ACT)	PA1874 →	hypothetical protein
LM_T5P2	Lung	Non-CF	5	2	2038481	A→G	0.087	T681A (ACG→GCG) ‡	PA1874 →	hypothetical protein
LM_T5P2	Lung	Non-CF	5	2	2038482	C→A	0.065	T681K (ACG→AAG) ‡	PA1874 →	hypothetical protein
LM_T1P4	Lung	Non-CF	1	4	2038483	G→C	0.105	T681T (ACG→ACC)	PA1874 →	hypothetical protein
LM_T5P2	Lung	Non-CF	5	2	2038483	G→A	0.059	T681T (ACG→ACA) ‡	PA1874 →	hypothetical protein
LM_T5P2	Lung	Non-CF	5	2	2038492	C→G	0.077	G684G (GGC→GGG)	PA1874 →	hypothetical protein
LM_T1P4	Lung	Non-CF	1	4	2038495	C→T	0.071	T685T (ACC→ACT)	PA1874 →	hypothetical protein
LM_T5P2	Lung	Non-CF	5	2	2038495	C→T	0.055	T685T (ACC→ACT)	PA1874 →	hypothetical protein
SM_T10P5	Sinus	Non-CF	10	5	2038495	C→T	0.189	T685T (ACC→ACT)	PA1874 →	hypothetical protein
SM_T10P5	Sinus	Non-CF	10	5	2038498	C→G	0.16	A686A (GCC→GCG)	PA1874 →	hypothetical protein
CFLM_T10P2	Lung	Cystic fibrosis	10	2	2038508	G→A	0.21	A690T (GCC→ACC) ‡	PA1874 →	hypothetical protein
CFLM_T15P3	Lung	Cystic fibrosis	15	3	2038508	G→A	0.201	A690T (GCC→ACC) ‡	PA1874 →	hypothetical protein
CFSM_T5P5	Sinus	Cystic fibrosis	5	5	2038508	G→A	0.155	A690T (GCC→ACC) ‡	PA1874 →	hypothetical protein
LM_T1P4	Lung	Non-CF	1	4	2038508	G→A	0.157	A690T (GCC→ACC) ‡	PA1874 →	hypothetical protein
SM_T10P5	Sinus	Non-CF	10	5	2038508	G→A	0.218	A690T (GCC→ACC) ‡	PA1874 →	hypothetical protein
CFLM_T10P2	Lung	Cystic fibrosis	10	2	2038509	C→G	0.212	A690G (GCC→GGC) ‡	PA1874 →	hypothetical protein
CFLM_T10P5	Lung	Cystic fibrosis	10	5	2038509	C→G	0.186	A690G (GCC→GGC)	PA1874 →	hypothetical protein
CFLM_T15P3	Lung	Cystic fibrosis	15	3	2038509	C→G	0.232	A690G (GCC→GGC) ‡	PA1874 →	hypothetical protein
CFLM_T1P3	Lung	Cystic fibrosis	1	3	2038509	C→G	0.127	A690G (GCC→GGC)	PA1874 →	hypothetical protein
CFLM_T1P4	Lung	Cystic fibrosis	1	4	2038509	C→G	0.113	A690G (GCC→GGC)	PA1874 →	hypothetical protein
CFSM_T15P2	Sinus	Cystic fibrosis	15	2	2038509	C→G	0.27	A690G (GCC→GGC)	PA1874 →	hypothetical protein
CFSM_T1P4	Sinus	Cystic fibrosis	1	4	2038509	C→G	0.103	A690G (GCC→GGC)	PA1874 →	hypothetical protein
CFSM_T5P5	Sinus	Cystic fibrosis	5	5	2038509	C→G	0.209	A690G (GCC→GGC) ‡	PA1874 →	hypothetical protein
LM_T1P4	Lung	Non-CF	1	4	2038509	C→G	0.158	A690G (GCC→GGC) ‡	PA1874 →	hypothetical protein
LM_T5P1	Lung	Non-CF	5	1	2038509	C→G	0.181	A690G (GCC→GGC) ‡	PA1874 →	hypothetical protein
SM_T10P5	Sinus	Non-CF	10	5	2038509	C→G	0.254	A690G (GCC→GGC) ‡	PA1874 →	hypothetical protein
SM_T15P5	Sinus	Non-CF	15	5	2038509	C→G	0.128	A690G (GCC→GGC) ‡	PA1874 →	hypothetical protein
SM_T1P1	Sinus	Non-CF	1	1	2038509	C→G	0.101	A690G (GCC→GGC)	PA1874 →	hypothetical protein
SM_T20P3	Sinus	Non-CF	20	3	2038509	C→G	0.166	A690G (GCC→GGC) ‡	PA1874 →	hypothetical protein
CFLM_T10P4	Lung	Cystic fibrosis	10	4	2038510	C→T	0.256	A690A (GCC→GCT)	PA1874 →	hypothetical protein
CFLM_T15P2	Lung	Cystic fibrosis	15	2	2038510	C→T	0.146	A690A (GCC→GCT)	PA1874 →	hypothetical protein
CFLM_T1P1	Lung	Cystic fibrosis	1	1	2038510	C→T	0.141	A690A (GCC→GCT)	PA1874 →	hypothetical protein
CFSM_T20P1	Sinus	Cystic fibrosis	20	1	2038510	C→T	0.11	A690A (GCC→GCT)	PA1874 →	hypothetical protein
CFSM_T5P4	Sinus	Cystic fibrosis	5	4	2038510	C→T	0.166	A690A (GCC→GCT)	PA1874 →	hypothetical protein
LM_T5P1	Lung	Non-CF	5	1	2038510	C→T	0.176	A690A (GCC→GCT) ‡	PA1874 →	hypothetical protein
LM_T5P5	Lung	Non-CF	5	5	2038510	C→T	0.092	A690A (GCC→GCT)	PA1874 →	hypothetical protein
SM_T15P5	Sinus	Non-CF	15	5	2038510	C→T	0.136	A690A (GCC→GCT) ‡	PA1874 →	hypothetical protein
SM_T20P3	Sinus	Non-CF	20	3	2038510	C→T	0.088	A690A (GCC→GCT) ‡	PA1874 →	hypothetical protein
SM_T5P5	Sinus	Non-CF	5	5	2038510	C→T	0.197	A690A (GCC→GCT)	PA1874 →	hypothetical protein
CFLM_T10P2	Lung	Cystic fibrosis	10	2	2038512	C→G	0.205	T691S (ACC→AGC)	PA1874 →	hypothetical protein
CFLM_T1P4	Lung	Cystic fibrosis	1	4	2038512	C→G	0.119	T691S (ACC→AGC)	PA1874 →	hypothetical protein
CFLM_T20P4	Lung	Cystic fibrosis	20	4	2038512	C→G	0.144	T691S (ACC→AGC)	PA1874 →	hypothetical protein
CFSM_T1P4	Sinus	Cystic fibrosis	1	4	2038512	C→G	0.106	T691S (ACC→AGC)	PA1874 →	hypothetical protein
CFSM_T5P5	Sinus	Cystic fibrosis	5	5	2038512	C→G	0.212	T691S (ACC→AGC)	PA1874 →	hypothetical protein
LM_T1P4	Lung	Non-CF	1	4	2038512	C→G	0.149	T691S (ACC→AGC)	PA1874 →	hypothetical protein
SM_T15P3	Sinus	Non-CF	15	3	2038512	C→G	0.118	T691S (ACC→AGC)	PA1874 →	hypothetical protein
SM_T20P3	Sinus	Non-CF	20	3	2038512	C→G	0.15	T691S (ACC→AGC)	PA1874 →	hypothetical protein
SM_T10P5	Sinus	Non-CF	10	5	2038513	C→G	0.196	T691T (ACC→ACG)	PA1874 →	hypothetical protein
SM_T10P5	Sinus	Non-CF	10	5	2038518	C→T	0.257	T693I (ACC→ATC)	PA1874 →	hypothetical protein
SM_T10P5	Sinus	Non-CF	10	5	2038522	G→C	0.238	L694L (CTG→CTC)	PA1874 →	hypothetical protein
CFLM_T15P3	Lung	Cystic fibrosis	15	3	2038528	T→C	0.158	D696D (GAT→GAC)	PA1874 →	hypothetical protein
CFLM_T1P1	Lung	Cystic fibrosis	1	1	2038528	T→C	0.201	D696D (GAT→GAC)	PA1874 →	hypothetical protein
CFLM_T20P4	Lung	Cystic fibrosis	20	4	2038528	T→C	0.229	D696D (GAT→GAC)	PA1874 →	hypothetical protein
CFLM_T5P2	Lung	Cystic fibrosis	5	2	2038528	T→C	0.117	D696D (GAT→GAC)	PA1874 →	hypothetical protein
CFLM_T5P3	Lung	Cystic fibrosis	5	3	2038528	T→C	0.106	D696D (GAT→GAC)	PA1874 →	hypothetical protein
CFLM_T5P5	Lung	Cystic fibrosis	5	5	2038528	T→C	0.388	D696D (GAT→GAC)	PA1874 →	hypothetical protein
CFSM_T15P4	Sinus	Cystic fibrosis	15	4	2038528	T→C	0.109	D696D (GAT→GAC)	PA1874 →	hypothetical protein
CFSM_T15P5	Sinus	Cystic fibrosis	15	5	2038528	T→C	0.173	D696D (GAT→GAC)	PA1874 →	hypothetical protein
CFSM_T1P4	Sinus	Cystic fibrosis	1	4	2038528	T→C	0.095	D696D (GAT→GAC)	PA1874 →	hypothetical protein
CFSM_T20P4	Sinus	Cystic fibrosis	20	4	2038528	T→C	0.206	D696D (GAT→GAC)	PA1874 →	hypothetical protein
LM_T10P2	Lung	Non-CF	10	2	2038528	T→C	0.202	D696D (GAT→GAC)	PA1874 →	hypothetical protein
LM_T15P1	Lung	Non-CF	15	1	2038528	T→C	0.122	D696D (GAT→GAC)	PA1874 →	hypothetical protein
LM_T1P4	Lung	Non-CF	1	4	2038528	T→C	0.197	D696D (GAT→GAC)	PA1874 →	hypothetical protein
LM_T20P5	Lung	Non-CF	20	5	452718	C→T	0.371	A530V (GCG→GTG)	pilJ →	twitching motility protein PilJ
LM_T5P1	Lung	Non-CF	5	1	2038528	T→C	0.188	D696D (GAT→GAC)	PA1874 →	hypothetical protein
LM_T5P2	Lung	Non-CF	5	2	2038528	T→C	0.187	D696D (GAT→GAC)	PA1874 →	hypothetical protein
SM_T10P5	Sinus	Non-CF	10	5	2038528	T→C	0.257	D696D (GAT→GAC)	PA1874 →	hypothetical protein
SM_T15P3	Sinus	Non-CF	15	3	2038528	T→C	0.138	D696D (GAT→GAC)	PA1874 →	hypothetical protein
SM_T15P5	Sinus	Non-CF	15	5	2038528	T→C	0.218	D696D (GAT→GAC)	PA1874 →	hypothetical protein
SM_T20P5	Sinus	Non-CF	20	5	2038528	T→C	0.109	D696D (GAT→GAC)	PA1874 →	hypothetical protein
SM_T5P2	Sinus	Non-CF	5	2	2038528	T→C	0.255	D696D (GAT→GAC)	PA1874 →	hypothetical protein
SM_T5P5	Sinus	Non-CF	5	5	2038528	T→C	0.208	D696D (GAT→GAC)	PA1874 →	hypothetical protein
SM_T5P4	Sinus	Non-CF	5	4	2038533	A→G	0.19	N698S (AAC→AGC)	PA1874 →	hypothetical protein
CFLM_T10P2	Lung	Cystic fibrosis	10	2	2038540	T→C	0.21	N700N (AAT→AAC)	PA1874 →	hypothetical protein
CFLM_T15P3	Lung	Cystic fibrosis	15	3	2038540	T→C	0.16	N700N (AAT→AAC)	PA1874 →	hypothetical protein
CFLM_T20P5	Lung	Cystic fibrosis	20	5	2038540	T→C	0.217	N700N (AAT→AAC)	PA1874 →	hypothetical protein
CFSM_T15P5	Sinus	Cystic fibrosis	15	5	2038540	T→C	0.131	N700N (AAT→AAC)	PA1874 →	hypothetical protein
LM_T15P4	Lung	Non-CF	15	4	2038540	T→C	0.188	N700N (AAT→AAC)	PA1874 →	hypothetical protein
LM_T1P4	Lung	Non-CF	1	4	2038540	T→C	0.088	N700N (AAT→AAC)	PA1874 →	hypothetical protein
SM_T15P3	Sinus	Non-CF	15	3	2038540	T→C	0.158	N700N (AAT→AAC)	PA1874 →	hypothetical protein
SM_T5P2	Sinus	Non-CF	5	2	2038540	T→C	0.192	N700N (AAT→AAC)	PA1874 →	hypothetical protein
SM_T5P3	Sinus	Non-CF	5	3	2038540	T→C	0.126	N700N (AAT→AAC)	PA1874 →	hypothetical protein
SM_T5P5	Sinus	Non-CF	5	5	2038540	T→C	0.139	N700N (AAT→AAC)	PA1874 →	hypothetical protein
CFLM_T10P2	Lung	Cystic fibrosis	10	2	2038546	C→T	0.215	I702I (ATC→ATT)	PA1874 →	hypothetical protein
CFLM_T15P3	Lung	Cystic fibrosis	15	3	2038546	C→T	0.112	I702I (ATC→ATT)	PA1874 →	hypothetical protein
CFSM_T15P5	Sinus	Cystic fibrosis	15	5	2038546	C→T	0.156	I702I (ATC→ATT)	PA1874 →	hypothetical protein
SM_T15P3	Sinus	Non-CF	15	3	2038546	C→T	0.138	I702I (ATC→ATT)	PA1874 →	hypothetical protein
SM_T1P2	Sinus	Non-CF	1	2	2038546	C→T	0.053	I702I (ATC→ATT)	PA1874 →	hypothetical protein
SM_T20P5	Sinus	Non-CF	20	5	2038546	C→T	0.107	I702I (ATC→ATT)	PA1874 →	hypothetical protein
SM_T5P3	Sinus	Non-CF	5	3	2038546	C→T	0.136	I702I (ATC→ATT)	PA1874 →	hypothetical protein
SM_T10P5	Sinus	Non-CF	10	5	2038548	G→C	0.151	G703A (GGG→GCG) ‡	PA1874 →	hypothetical protein
SM_T10P5	Sinus	Non-CF	10	5	2038550	C→G	0.134	Q704E (CAG→GAG)	PA1874 →	hypothetical protein
CFLM_T5P3	Lung	Cystic fibrosis	5	3	2038566	G→C	0.077	G709A (GGC→GCC)	PA1874 →	hypothetical protein
CFLM_T5P3	Lung	Cystic fibrosis	5	3	2038569	G→A	0.086	S710N (AGC→AAC)	PA1874 →	hypothetical protein
CFLM_T1P3	Lung	Cystic fibrosis	1	3	2038581	G→C	0.11	S714T (AGC→ACC)	PA1874 →	hypothetical protein
CFLM_T20P3	Lung	Cystic fibrosis	20	3	2038581	G→C	0.129	S714T (AGC→ACC)	PA1874 →	hypothetical protein
CFLM_T5P2	Lung	Cystic fibrosis	5	2	2038581	G→C	0.064	S714T (AGC→ACC)	PA1874 →	hypothetical protein
CFSM_T15P3	Sinus	Cystic fibrosis	15	3	2038581	G→C	0.079	S714T (AGC→ACC)	PA1874 →	hypothetical protein
CFSM_T15P4	Sinus	Cystic fibrosis	15	4	2038581	G→C	0.152	S714T (AGC→ACC)	PA1874 →	hypothetical protein
CFSM_T5P5	Sinus	Cystic fibrosis	5	5	2038581	G→C	0.12	S714T (AGC→ACC)	PA1874 →	hypothetical protein
LM_T1P4	Lung	Non-CF	1	4	2038581	G→C	0.202	S714T (AGC→ACC)	PA1874 →	hypothetical protein
LM_T5P2	Lung	Non-CF	5	2	2038581	G→C	0.066	S714T (AGC→ACC)	PA1874 →	hypothetical protein
SM_T15P5	Sinus	Non-CF	15	5	2038581	G→C	0.193	S714T (AGC→ACC)	PA1874 →	hypothetical protein
SM_T1P2	Sinus	Non-CF	1	2	2038581	G→C	0.072	S714T (AGC→ACC)	PA1874 →	hypothetical protein
SM_T1P3	Sinus	Non-CF	1	3	2038581	G→C	0.073	S714T (AGC→ACC)	PA1874 →	hypothetical protein
CFLM_T1P3	Lung	Cystic fibrosis	1	3	2038584	T→A	0.111	F715Y (TTC→TAC)	PA1874 →	hypothetical protein
CFLM_T20P3	Lung	Cystic fibrosis	20	3	2038584	T→A	0.24	F715Y (TTC→TAC)	PA1874 →	hypothetical protein
CFSM_T15P4	Sinus	Cystic fibrosis	15	4	2038584	T→A	0.179	F715Y (TTC→TAC)	PA1874 →	hypothetical protein
LM_T1P4	Lung	Non-CF	1	4	2038584	T→A	0.091	F715Y (TTC→TAC)	PA1874 →	hypothetical protein
CFLM_T10P2	Lung	Cystic fibrosis	10	2	2038592	A→T	0.222	T718S (ACC→TCC)	PA1874 →	hypothetical protein
CFLM_T10P5	Lung	Cystic fibrosis	10	5	2038592	A→T	0.107	T718S (ACC→TCC)	PA1874 →	hypothetical protein
CFLM_T15P2	Lung	Cystic fibrosis	15	2	2038592	A→T	0.293	T718S (ACC→TCC)	PA1874 →	hypothetical protein
CFLM_T15P3	Lung	Cystic fibrosis	15	3	2038592	A→T	0.103	T718S (ACC→TCC) ‡	PA1874 →	hypothetical protein
CFLM_T1P3	Lung	Cystic fibrosis	1	3	2038592	A→T	0.1	T718S (ACC→TCC)	PA1874 →	hypothetical protein
CFLM_T1P4	Lung	Cystic fibrosis	1	4	2038592	A→G	0.122	T718A (ACC→GCC) ‡	PA1874 →	hypothetical protein
CFLM_T20P3	Lung	Cystic fibrosis	20	3	2038592	A→T	0.26	T718S (ACC→TCC)	PA1874 →	hypothetical protein
CFLM_T5P1	Lung	Cystic fibrosis	5	1	2038592	A→G	0.123	T718A (ACC→GCC) ‡	PA1874 →	hypothetical protein
CFSM_T15P3	Sinus	Cystic fibrosis	15	3	2038592	A→T	0.094	T718S (ACC→TCC)	PA1874 →	hypothetical protein
CFSM_T15P4	Sinus	Cystic fibrosis	15	4	2038592	A→T	0.248	T718S (ACC→TCC)	PA1874 →	hypothetical protein
CFSM_T15P5	Sinus	Cystic fibrosis	15	5	2038592	A→G	0.134	T718A (ACC→GCC) ‡	PA1874 →	hypothetical protein
LM_T15P3	Lung	Non-CF	15	3	2038592	A→T	0.137	T718S (ACC→TCC)	PA1874 →	hypothetical protein
LM_T5P2	Lung	Non-CF	5	2	2038592	A→T	0.102	T718S (ACC→TCC) ‡	PA1874 →	hypothetical protein
SM_T15P3	Sinus	Non-CF	15	3	2038592	A→T	0.247	T718S (ACC→TCC)	PA1874 →	hypothetical protein
SM_T15P4	Sinus	Non-CF	15	4	2038592	A→T	0.132	T718S (ACC→TCC)	PA1874 →	hypothetical protein
SM_T5P4	Sinus	Non-CF	5	4	2038592	A→T	0.278	T718S (ACC→TCC)	PA1874 →	hypothetical protein
CFLM_T15P3	Lung	Cystic fibrosis	15	3	2038593	C→G	0.131	T718S (ACC→AGC) ‡	PA1874 →	hypothetical protein
CFLM_T1P4	Lung	Cystic fibrosis	1	4	2038593	C→G	0.113	T718S (ACC→AGC) ‡	PA1874 →	hypothetical protein
CFLM_T5P1	Lung	Cystic fibrosis	5	1	2038593	C→G	0.111	T718S (ACC→AGC) ‡	PA1874 →	hypothetical protein
CFSM_T15P5	Sinus	Cystic fibrosis	15	5	2038593	C→G	0.138	T718S (ACC→AGC) ‡	PA1874 →	hypothetical protein
LM_T10P2	Lung	Non-CF	10	2	2038593	C→G	0.092	T718S (ACC→AGC)	PA1874 →	hypothetical protein
LM_T1P4	Lung	Non-CF	1	4	2038593	C→G	0.16	T718S (ACC→AGC)	PA1874 →	hypothetical protein
LM_T5P2	Lung	Non-CF	5	2	2038593	C→G	0.081	T718S (ACC→AGC) ‡	PA1874 →	hypothetical protein
SM_T20P5	Sinus	Non-CF	20	5	2038593	C→G	0.123	T718S (ACC→AGC)	PA1874 →	hypothetical protein
CFLM_T10P2	Lung	Cystic fibrosis	10	2	2038601	T→A	0.197	L721M (TTG→ATG) ‡	PA1874 →	hypothetical protein
CFLM_T1P3	Lung	Cystic fibrosis	1	3	2038601	T→A	0.151	L721M (TTG→ATG) ‡	PA1874 →	hypothetical protein
CFLM_T1P4	Lung	Cystic fibrosis	1	4	2038601	T→C	0.161	L721L (TTG→CTG)	PA1874 →	hypothetical protein
CFLM_T20P1	Lung	Cystic fibrosis	20	1	2038601	T→A	0.262	L721M (TTG→ATG)	PA1874 →	hypothetical protein
CFLM_T20P3	Lung	Cystic fibrosis	20	3	2038601	T→A	0.229	L721M (TTG→ATG) ‡	PA1874 →	hypothetical protein
CFSM_T15P3	Sinus	Cystic fibrosis	15	3	2038601	T→A	0.182	L721M (TTG→ATG) ‡	PA1874 →	hypothetical protein
CFSM_T15P4	Sinus	Cystic fibrosis	15	4	2038601	T→A	0.261	L721M (TTG→ATG) ‡	PA1874 →	hypothetical protein
CFSM_T15P5	Sinus	Cystic fibrosis	15	5	2038601	T→C	0.168	L721L (TTG→CTG)	PA1874 →	hypothetical protein
LM_T10P1	Lung	Non-CF	10	1	2038601	T→C	0.173	L721L (TTG→CTG)	PA1874 →	hypothetical protein
SM_T15P3	Sinus	Non-CF	15	3	2038601	T→C	0.146	L721L (TTG→CTG)	PA1874 →	hypothetical protein
SM_T20P5	Sinus	Non-CF	20	5	2038601	T→C	0.13	L721L (TTG→CTG)	PA1874 →	hypothetical protein
CFLM_T10P2	Lung	Cystic fibrosis	10	2	2038603	G→C	0.159	L721F (TTG→TTC) ‡	PA1874 →	hypothetical protein
CFLM_T1P3	Lung	Cystic fibrosis	1	3	2038603	G→C	0.093	L721F (TTG→TTC) ‡	PA1874 →	hypothetical protein
CFLM_T20P3	Lung	Cystic fibrosis	20	3	2038603	G→C	0.159	L721F (TTG→TTC) ‡	PA1874 →	hypothetical protein
CFLM_T5P2	Lung	Cystic fibrosis	5	2	2038603	G→C	0.064	L721F (TTG→TTC)	PA1874 →	hypothetical protein
CFSM_T15P3	Sinus	Cystic fibrosis	15	3	2038603	G→C	0.065	L721F (TTG→TTC) ‡	PA1874 →	hypothetical protein
CFSM_T15P4	Sinus	Cystic fibrosis	15	4	2038603	G→C	0.23	L721F (TTG→TTC) ‡	PA1874 →	hypothetical protein
CFLM_T10P5	Lung	Cystic fibrosis	10	5	2038604	C→G	0.096	P722A (CCC→GCC) ‡	PA1874 →	hypothetical protein
CFLM_T1P3	Lung	Cystic fibrosis	1	3	2038604	C→G	0.088	P722A (CCC→GCC)	PA1874 →	hypothetical protein
CFLM_T1P4	Lung	Cystic fibrosis	1	4	2038604	C→G	0.157	P722A (CCC→GCC)	PA1874 →	hypothetical protein
CFLM_T20P3	Lung	Cystic fibrosis	20	3	2038604	C→G	0.265	P722A (CCC→GCC)	PA1874 →	hypothetical protein
CFLM_T5P1	Lung	Cystic fibrosis	5	1	2038604	C→G	0.131	P722A (CCC→GCC)	PA1874 →	hypothetical protein
CFLM_T5P2	Lung	Cystic fibrosis	5	2	2038604	C→G	0.063	P722A (CCC→GCC)	PA1874 →	hypothetical protein
CFSM_T15P4	Sinus	Cystic fibrosis	15	4	2038604	C→G	0.226	P722A (CCC→GCC)	PA1874 →	hypothetical protein
CFSM_T15P5	Sinus	Cystic fibrosis	15	5	2038604	C→G	0.121	P722A (CCC→GCC)	PA1874 →	hypothetical protein
LM_T10P1	Lung	Non-CF	10	1	2038604	C→G	0.191	P722A (CCC→GCC)	PA1874 →	hypothetical protein
LM_T15P1	Lung	Non-CF	15	1	2038604	C→G	0.097	P722A (CCC→GCC)	PA1874 →	hypothetical protein
SM_T10P1	Sinus	Non-CF	10	1	2038604	C→G	0.111	P722A (CCC→GCC)	PA1874 →	hypothetical protein
SM_T15P1	Sinus	Non-CF	15	1	2038604	C→G	0.331	P722A (CCC→GCC)	PA1874 →	hypothetical protein
SM_T1P2	Sinus	Non-CF	1	2	2038604	C→G	0.13	P722A (CCC→GCC)	PA1874 →	hypothetical protein
SM_T1P5	Sinus	Non-CF	1	5	2038604	C→G	0.127	P722A (CCC→GCC)	PA1874 →	hypothetical protein
SM_T20P5	Sinus	Non-CF	20	5	2038604	C→G	0.143	P722A (CCC→GCC)	PA1874 →	hypothetical protein
CFLM_T10P5	Lung	Cystic fibrosis	10	5	2038606	C→G	0.124	P722P (CCC→CCG) ‡	PA1874 →	hypothetical protein
CFLM_T10P5	Lung	Cystic fibrosis	10	5	2038607	A→G	0.122	N723D (AAC→GAC)	PA1874 →	hypothetical protein
CFLM_T20P3	Lung	Cystic fibrosis	20	3	2038615	C→T	0.148	T725T (ACC→ACT)	PA1874 →	hypothetical protein
SM_T10P4	Sinus	Non-CF	10	4	2038682	T→G	0.07	S748A (TCG→GCG) ‡	PA1874 →	hypothetical protein
SM_T10P4	Sinus	Non-CF	10	4	2038684	G→C	0.069	S748S (TCG→TCC) ‡	PA1874 →	hypothetical protein
SM_T5P5	Sinus	Non-CF	5	5	2038687	A→G	0.141	V749V (GTA→GTG)	PA1874 →	hypothetical protein
CFLM_T15P3	Lung	Cystic fibrosis	15	3	2038697	A→G	0.071	T753A (ACG→GCG)	PA1874 →	hypothetical protein
CFLM_T15P3	Lung	Cystic fibrosis	15	3	2038702	A→G	0.076	P754P (CCA→CCG)	PA1874 →	hypothetical protein
CFSM_T10P5	Sinus	Cystic fibrosis	10	5	2038702	A→G	0.133	P754P (CCA→CCG)	PA1874 →	hypothetical protein
SM_T5P5	Sinus	Non-CF	5	5	2038702	A→G	0.107	P754P (CCA→CCG)	PA1874 →	hypothetical protein
CFLM_T1P4	Lung	Cystic fibrosis	1	4	2038723	C→T	0.139	G761G (GGC→GGT)	PA1874 →	hypothetical protein
LM_T15P4	Lung	Non-CF	15	4	2038723	C→T	0.166	G761G (GGC→GGT)	PA1874 →	hypothetical protein
LM_T5P2	Lung	Non-CF	5	2	2038723	C→T	0.089	G761G (GGC→GGT)	PA1874 →	hypothetical protein
LM_T15P4	Lung	Non-CF	15	4	2038726	C→G	0.23	T762T (ACC→ACG)	PA1874 →	hypothetical protein
LM_T1P4	Lung	Non-CF	1	4	2038726	C→G	0.09	T762T (ACC→ACG)	PA1874 →	hypothetical protein
LM_T5P2	Lung	Non-CF	5	2	2038726	C→G	0.106	T762T (ACC→ACG)	PA1874 →	hypothetical protein
SM_T5P5	Sinus	Non-CF	5	5	2038726	C→T	0.139	T762T (ACC→ACT)	PA1874 →	hypothetical protein
CFLM_T1P4	Lung	Cystic fibrosis	1	4	2038729	G→C	0.081	T763T (ACG→ACC)	PA1874 →	hypothetical protein
LM_T15P4	Lung	Non-CF	15	4	2038729	G→C	0.183	T763T (ACG→ACC)	PA1874 →	hypothetical protein
LM_T1P4	Lung	Non-CF	1	4	2038729	G→C	0.096	T763T (ACG→ACC)	PA1874 →	hypothetical protein
LM_T5P2	Lung	Non-CF	5	2	2038729	G→C	0.081	T763T (ACG→ACC)	PA1874 →	hypothetical protein
SM_T1P4	Sinus	Non-CF	1	4	2038729	G→C	0.236	T763T (ACG→ACC)	PA1874 →	hypothetical protein
CFLM_T20P1	Lung	Cystic fibrosis	20	1	2038754	A→G	0.331	S772G (AGC→GGC) ‡	PA1874 →	hypothetical protein
LM_T15P1	Lung	Non-CF	15	1	2038754	A→G	0.097	S772G (AGC→GGC)	PA1874 →	hypothetical protein
SM_T20P1	Sinus	Non-CF	20	1	2038754	Δ1 bp	0.137	coding (2314/7407 nt)	PA1874 →	hypothetical protein
SM_T5P5	Sinus	Non-CF	5	5	2038754	A→G	0.159	S772G (AGC→GGC) ‡	PA1874 →	hypothetical protein
CFLM_T20P1	Lung	Cystic fibrosis	20	1	2038755	G→C	0.318	S772T (AGC→ACC) ‡	PA1874 →	hypothetical protein
LM_T5P2	Lung	Non-CF	5	2	2038755	G→C	0.064	S772T (AGC→ACC) ‡	PA1874 →	hypothetical protein
SM_T15P2	Sinus	Non-CF	15	2	2038755	G→C	0.087	S772T (AGC→ACC)	PA1874 →	hypothetical protein
SM_T20P1	Sinus	Non-CF	20	1	2038755	G→C	0.149	S772T (AGC→ACC)	PA1874 →	hypothetical protein
SM_T5P5	Sinus	Non-CF	5	5	2038755	G→C	0.217	S772T (AGC→ACC) ‡	PA1874 →	hypothetical protein
CFLM_T1P1	Lung	Cystic fibrosis	1	1	2038756	C→T	0.117	S772S (AGC→AGT)	PA1874 →	hypothetical protein
CFLM_T1P4	Lung	Cystic fibrosis	1	4	2038756	C→T	0.152	S772S (AGC→AGT)	PA1874 →	hypothetical protein
LM_T1P4	Lung	Non-CF	1	4	2038756	C→T	0.075	S772S (AGC→AGT)	PA1874 →	hypothetical protein
LM_T5P2	Lung	Non-CF	5	2	2038756	C→T	0.11	S772S (AGC→AGT) ‡	PA1874 →	hypothetical protein
SM_T10P4	Sinus	Non-CF	10	4	2038756	C→T	0.055	S772S (AGC→AGT)	PA1874 →	hypothetical protein
SM_T10P5	Sinus	Non-CF	10	5	2038756	C→T	0.213	S772S (AGC→AGT)	PA1874 →	hypothetical protein
CFSM_T5P2	Sinus	Cystic fibrosis	5	2	2038764	C→T	0.078	T775I (ACT→ATT) ‡	PA1874 →	hypothetical protein
CFSM_T5P2	Sinus	Cystic fibrosis	5	2	2038768	G→C	0.094	L776L (CTG→CTC)	PA1874 →	hypothetical protein
CFSM_T20P3	Sinus	Cystic fibrosis	20	3	2038779	A→G	0.082	N780S (AAC→AGC)	PA1874 →	hypothetical protein
CFSM_T5P2	Sinus	Cystic fibrosis	5	2	2038779	A→G	0.079	N780S (AAC→AGC)	PA1874 →	hypothetical protein
LM_T20P1	Lung	Non-CF	20	1	2038779	A→G	0.181	N780S (AAC→AGC)	PA1874 →	hypothetical protein
CFLM_T10P1	Lung	Cystic fibrosis	10	1	2038783	C→T	0.121	G781G (GGC→GGT)	PA1874 →	hypothetical protein
CFLM_T1P4	Lung	Cystic fibrosis	1	4	2038783	C→T	0.102	G781G (GGC→GGT)	PA1874 →	hypothetical protein
CFSM_T15P2	Sinus	Cystic fibrosis	15	2	2038783	C→T	0.097	G781G (GGC→GGT)	PA1874 →	hypothetical protein
SM_T10P5	Sinus	Non-CF	10	5	2038783	C→T	0.158	G781G (GGC→GGT)	PA1874 →	hypothetical protein
SM_T15P2	Sinus	Non-CF	15	2	2038783	C→T	0.101	G781G (GGC→GGT)	PA1874 →	hypothetical protein
CFLM_T10P2	Lung	Cystic fibrosis	10	2	2038786	C→T	0.189	N782N (AAC→AAT)	PA1874 →	hypothetical protein
CFLM_T20P1	Lung	Cystic fibrosis	20	1	2038786	C→T	0.347	N782N (AAC→AAT)	PA1874 →	hypothetical protein
CFLM_T20P2	Lung	Cystic fibrosis	20	2	2038786	C→T	0.121	N782N (AAC→AAT)	PA1874 →	hypothetical protein
CFSM_T15P1	Sinus	Cystic fibrosis	15	1	2038786	C→T	0.106	N782N (AAC→AAT)	PA1874 →	hypothetical protein
CFSM_T1P2	Sinus	Cystic fibrosis	1	2	2038786	C→T	0.212	N782N (AAC→AAT)	PA1874 →	hypothetical protein
CFSM_T20P1	Sinus	Cystic fibrosis	20	1	2038786	C→T	0.15	N782N (AAC→AAT)	PA1874 →	hypothetical protein
CFSM_T5P2	Sinus	Cystic fibrosis	5	2	2038786	C→T	0.136	N782N (AAC→AAT)	PA1874 →	hypothetical protein
CFSM_T5P5	Sinus	Cystic fibrosis	5	5	2038786	C→T	0.11	N782N (AAC→AAT)	PA1874 →	hypothetical protein
SM_T15P2	Sinus	Non-CF	15	2	2038786	C→T	0.106	N782N (AAC→AAT)	PA1874 →	hypothetical protein
CFSM_T20P1	Sinus	Cystic fibrosis	20	1	2038794	G→C	0.138	G785A (GGC→GCC)	PA1874 →	hypothetical protein
CFSM_T5P2	Sinus	Cystic fibrosis	5	2	2038794	G→C	0.074	G785A (GGC→GCC) ‡	PA1874 →	hypothetical protein
CFSM_T20P1	Sinus	Cystic fibrosis	20	1	2038796	C→G	0.148	Q786E (CAG→GAG)	PA1874 →	hypothetical protein
CFSM_T20P3	Sinus	Cystic fibrosis	20	3	2038796	C→G	0.121	Q786E (CAG→GAG)	PA1874 →	hypothetical protein
CFSM_T5P2	Sinus	Cystic fibrosis	5	2	2038796	C→G	0.089	Q786E (CAG→GAG)	PA1874 →	hypothetical protein
LM_T5P2	Lung	Non-CF	5	2	2038810	C→T	0.083	D790D (GAC→GAT)	PA1874 →	hypothetical protein
SM_T1P3	Sinus	Non-CF	1	3	2038810	C→T	0.083	D790D (GAC→GAT)	PA1874 →	hypothetical protein
CFLM_T10P1	Lung	Cystic fibrosis	10	1	2038827	G→C	0.138	S796T (AGC→ACC)	PA1874 →	hypothetical protein
CFSM_T15P1	Sinus	Cystic fibrosis	15	1	2038827	G→C	0.112	S796T (AGC→ACC)	PA1874 →	hypothetical protein
CFSM_T15P4	Sinus	Cystic fibrosis	15	4	2038827	G→C	0.348	S796T (AGC→ACC)	PA1874 →	hypothetical protein
CFSM_T20P1	Sinus	Cystic fibrosis	20	1	2038827	G→C	0.197	S796T (AGC→ACC)	PA1874 →	hypothetical protein
LM_T10P5	Lung	Non-CF	10	5	2038827	G→C	0.228	S796T (AGC→ACC)	PA1874 →	hypothetical protein
LM_T1P4	Lung	Non-CF	1	4	2038827	G→C	0.143	S796T (AGC→ACC)	PA1874 →	hypothetical protein
SM_T1P1	Sinus	Non-CF	1	1	2038827	G→C	0.103	S796T (AGC→ACC)	PA1874 →	hypothetical protein
SM_T5P2	Sinus	Non-CF	5	2	2038827	G→C	0.194	S796T (AGC→ACC)	PA1874 →	hypothetical protein
SM_T5P4	Sinus	Non-CF	5	4	2038827	G→C	0.176	S796T (AGC→ACC)	PA1874 →	hypothetical protein
CFSM_T15P4	Sinus	Cystic fibrosis	15	4	2038830	T→A	0.355	F797Y (TTC→TAC)	PA1874 →	hypothetical protein
CFSM_T20P1	Sinus	Cystic fibrosis	20	1	2038830	T→A	0.225	F797Y (TTC→TAC)	PA1874 →	hypothetical protein
LM_T10P5	Lung	Non-CF	10	5	2038830	T→A	0.2	F797Y (TTC→TAC)	PA1874 →	hypothetical protein
LM_T1P4	Lung	Non-CF	1	4	2038830	T→A	0.09	F797Y (TTC→TAC)	PA1874 →	hypothetical protein
SM_T1P1	Sinus	Non-CF	1	1	2038830	T→A	0.105	F797Y (TTC→TAC)	PA1874 →	hypothetical protein
SM_T5P4	Sinus	Non-CF	5	4	2038830	T→A	0.178	F797Y (TTC→TAC)	PA1874 →	hypothetical protein
CFLM_T10P1	Lung	Cystic fibrosis	10	1	2038834	C→A	0.139	T798T (ACC→ACA)	PA1874 →	hypothetical protein
CFLM_T10P3	Lung	Cystic fibrosis	10	3	2038834	C→A	0.318	T798T (ACC→ACA)	PA1874 →	hypothetical protein
CFLM_T20P2	Lung	Cystic fibrosis	20	2	2038834	C→A	0.35	T798T (ACC→ACA)	PA1874 →	hypothetical protein
CFLM_T5P2	Lung	Cystic fibrosis	5	2	2038834	C→A	0.1	T798T (ACC→ACA)	PA1874 →	hypothetical protein
CFLM_T5P3	Lung	Cystic fibrosis	5	3	2038834	C→A	0.127	T798T (ACC→ACA)	PA1874 →	hypothetical protein
CFSM_T15P2	Sinus	Cystic fibrosis	15	2	2038834	C→A	0.167	T798T (ACC→ACA)	PA1874 →	hypothetical protein
CFSM_T15P5	Sinus	Cystic fibrosis	15	5	2038834	C→A	0.15	T798T (ACC→ACA)	PA1874 →	hypothetical protein
LM_T10P4	Lung	Non-CF	10	4	2038834	C→A	0.239	T798T (ACC→ACA)	PA1874 →	hypothetical protein
SM_T10P4	Sinus	Non-CF	10	4	2038834	C→A	0.1	T798T (ACC→ACA)	PA1874 →	hypothetical protein
SM_T1P2	Sinus	Non-CF	1	2	2038834	C→A	0.102	T798T (ACC→ACA)	PA1874 →	hypothetical protein
SM_T20P3	Sinus	Non-CF	20	3	4103764	C→G	0.349	C11W (TGC→TGG)	PA3664 →	putative glutathione-dependent thiol reductase
SM_T5P4	Sinus	Non-CF	5	4	2038834	C→A	0.178	T798T (ACC→ACA)	PA1874 →	hypothetical protein
SM_T5P5	Sinus	Non-CF	5	5	2038834	C→A	0.224	T798T (ACC→ACA)	PA1874 →	hypothetical protein
CFLM_T20P2	Lung	Cystic fibrosis	20	2	2038838	T→G	0.224	S800A (TCC→GCC) ‡	PA1874 →	hypothetical protein
CFLM_T20P4	Lung	Cystic fibrosis	20	4	2038838	T→G	0.182	S800A (TCC→GCC) ‡	PA1874 →	hypothetical protein
CFLM_T5P3	Lung	Cystic fibrosis	5	3	2038838	T→G	0.106	S800A (TCC→GCC) ‡	PA1874 →	hypothetical protein
CFSM_T15P1	Sinus	Cystic fibrosis	15	1	2038838	T→A	0.065	S800T (TCC→ACC)	PA1874 →	hypothetical protein
CFSM_T20P3	Sinus	Cystic fibrosis	20	3	2038838	T→G	0.234	S800A (TCC→GCC)	PA1874 →	hypothetical protein
LM_T10P4	Lung	Non-CF	10	4	2038838	T→G	0.2	S800A (TCC→GCC) ‡	PA1874 →	hypothetical protein
SM_T10P4	Sinus	Non-CF	10	4	2038838	T→G	0.069	S800A (TCC→GCC) ‡	PA1874 →	hypothetical protein
SM_T20P1	Sinus	Non-CF	20	1	2039462	G→A	0.346	A1008T (GCG→ACG) ‡	PA1874 →	hypothetical protein
CFLM_T10P1	Lung	Cystic fibrosis	10	1	2038839	C→G	0.161	S800C (TCC→TGC)	PA1874 →	hypothetical protein
CFLM_T20P2	Lung	Cystic fibrosis	20	2	2038839	C→G	0.233	S800C (TCC→TGC) ‡	PA1874 →	hypothetical protein
CFLM_T20P4	Lung	Cystic fibrosis	20	4	2038839	C→G	0.154	S800C (TCC→TGC) ‡	PA1874 →	hypothetical protein
CFLM_T20P5	Lung	Cystic fibrosis	20	5	2038839	C→G	0.154	S800C (TCC→TGC)	PA1874 →	hypothetical protein
CFLM_T5P1	Lung	Cystic fibrosis	5	1	2038839	C→G	0.078	S800C (TCC→TGC)	PA1874 →	hypothetical protein
CFLM_T5P2	Lung	Cystic fibrosis	5	2	2038839	C→G	0.079	S800C (TCC→TGC)	PA1874 →	hypothetical protein
CFLM_T5P3	Lung	Cystic fibrosis	5	3	2038839	C→G	0.133	S800C (TCC→TGC) ‡	PA1874 →	hypothetical protein
LM_T10P2	Lung	Non-CF	10	2	2038839	C→G	0.114	S800C (TCC→TGC)	PA1874 →	hypothetical protein
LM_T10P4	Lung	Non-CF	10	4	2038839	C→G	0.179	S800C (TCC→TGC) ‡	PA1874 →	hypothetical protein
SM_T10P4	Sinus	Non-CF	10	4	2038839	C→G	0.092	S800C (TCC→TGC) ‡	PA1874 →	hypothetical protein
SM_T20P1	Sinus	Non-CF	20	1	2038839	C→G	0.198	S800C (TCC→TGC) ‡	PA1874 →	hypothetical protein
SM_T5P2	Sinus	Non-CF	5	2	2038839	C→G	0.169	S800C (TCC→TGC)	PA1874 →	hypothetical protein
CFSM_T20P3	Sinus	Cystic fibrosis	20	3	2038843	G→C	0.112	T801T (ACG→ACC)	PA1874 →	hypothetical protein
LM_T10P2	Lung	Non-CF	10	2	2038852	G→C	0.162	A804A (GCG→GCC)	PA1874 →	hypothetical protein
SM_T15P2	Sinus	Non-CF	15	2	2038852	G→C	0.146	A804A (GCG→GCC)	PA1874 →	hypothetical protein
SM_T1P3	Sinus	Non-CF	1	3	2038852	G→C	0.127	A804A (GCG→GCC)	PA1874 →	hypothetical protein
SM_T5P4	Sinus	Non-CF	5	4	2038852	G→C	0.261	A804A (GCG→GCC)	PA1874 →	hypothetical protein
SM_T5P5	Sinus	Non-CF	5	5	2038852	G→C	0.162	A804A (GCG→GCC)	PA1874 →	hypothetical protein
SM_T15P2	Sinus	Non-CF	15	2	2038853	G→A	0.103	D805N (GAT→AAT)	PA1874 →	hypothetical protein
SM_T1P3	Sinus	Non-CF	1	3	2038853	G→A	0.099	D805N (GAT→AAT)	PA1874 →	hypothetical protein
SM_T15P2	Sinus	Non-CF	15	2	2038858	A→C	0.103	G806G (GGA→GGC)	PA1874 →	hypothetical protein
SM_T5P4	Sinus	Non-CF	5	4	2038858	A→C	0.242	G806G (GGA→GGC)	PA1874 →	hypothetical protein
CFLM_T10P3	Lung	Cystic fibrosis	10	3	2038876	G→C	0.32	T812T (ACG→ACC)	PA1874 →	hypothetical protein
CFLM_T10P5	Lung	Cystic fibrosis	10	5	2038876	G→C	0.131	T812T (ACG→ACC)	PA1874 →	hypothetical protein
CFSM_T15P1	Sinus	Cystic fibrosis	15	1	2038876	G→C	0.077	T812T (ACG→ACC)	PA1874 →	hypothetical protein
CFSM_T5P5	Sinus	Cystic fibrosis	5	5	2038876	G→C	0.146	T812T (ACG→ACC)	PA1874 →	hypothetical protein
LM_T1P2	Lung	Non-CF	1	2	2038876	G→C	0.234	T812T (ACG→ACC)	PA1874 →	hypothetical protein
LM_T5P2	Lung	Non-CF	5	2	2038876	G→C	0.069	T812T (ACG→ACC)	PA1874 →	hypothetical protein
LM_T5P5	Lung	Non-CF	5	5	2038876	G→C	0.07	T812T (ACG→ACC)	PA1874 →	hypothetical protein
SM_T10P1	Sinus	Non-CF	10	1	2038876	G→C	0.064	T812T (ACG→ACC)	PA1874 →	hypothetical protein
SM_T10P4	Sinus	Non-CF	10	4	2038876	G→C	0.117	T812T (ACG→ACC)	PA1874 →	hypothetical protein
SM_T1P1	Sinus	Non-CF	1	1	2038876	G→C	0.11	T812T (ACG→ACC)	PA1874 →	hypothetical protein
SM_T1P3	Sinus	Non-CF	1	3	2038876	G→C	0.2	T812T (ACG→ACC)	PA1874 →	hypothetical protein
SM_T1P5	Sinus	Non-CF	1	5	2038876	G→C	0.14	T812T (ACG→ACC)	PA1874 →	hypothetical protein
CFLM_T10P5	Lung	Cystic fibrosis	10	5	2038879	C→T	0.123	A813A (GCC→GCT)	PA1874 →	hypothetical protein
CFSM_T15P1	Sinus	Cystic fibrosis	15	1	2038879	C→T	0.078	A813A (GCC→GCT)	PA1874 →	hypothetical protein
LM_T1P2	Lung	Non-CF	1	2	2038879	C→T	0.203	A813A (GCC→GCT)	PA1874 →	hypothetical protein
LM_T5P2	Lung	Non-CF	5	2	2038879	C→T	0.07	A813A (GCC→GCT)	PA1874 →	hypothetical protein
LM_T5P5	Lung	Non-CF	5	5	2038879	C→T	0.067	A813A (GCC→GCT)	PA1874 →	hypothetical protein
SM_T1P3	Sinus	Non-CF	1	3	2038879	C→T	0.167	A813A (GCC→GCT)	PA1874 →	hypothetical protein
SM_T1P5	Sinus	Non-CF	1	5	2038879	C→T	0.166	A813A (GCC→GCT)	PA1874 →	hypothetical protein
CFSM_T5P3	Sinus	Cystic fibrosis	5	3	2038889	G→A	0.129	A817T (GCG→ACG) ‡	PA1874 →	hypothetical protein
CFLM_T10P1	Lung	Cystic fibrosis	10	1	2038897	C→T	0.322	N819N (AAC→AAT)	PA1874 →	hypothetical protein
CFLM_T10P3	Lung	Cystic fibrosis	10	3	2038897	C→T	0.25	N819N (AAC→AAT)	PA1874 →	hypothetical protein
LM_T10P2	Lung	Non-CF	10	2	2038897	C→T	0.1	N819N (AAC→AAT)	PA1874 →	hypothetical protein
LM_T1P2	Lung	Non-CF	1	2	2038897	C→T	0.202	N819N (AAC→AAT)	PA1874 →	hypothetical protein
LM_T5P2	Lung	Non-CF	5	2	2038897	C→T	0.053	N819N (AAC→AAT)	PA1874 →	hypothetical protein
SM_T10P4	Sinus	Non-CF	10	4	2038897	C→T	0.19	N819N (AAC→AAT)	PA1874 →	hypothetical protein
SM_T1P3	Sinus	Non-CF	1	3	2038897	C→T	0.169	N819N (AAC→AAT)	PA1874 →	hypothetical protein
SM_T1P5	Sinus	Non-CF	1	5	2038897	C→T	0.13	N819N (AAC→AAT)	PA1874 →	hypothetical protein
SM_T20P4	Sinus	Non-CF	20	4	2038897	C→T	0.34	N819N (AAC→AAT)	PA1874 →	hypothetical protein
SM_T5P5	Sinus	Non-CF	5	5	2038897	C→T	0.187	N819N (AAC→AAT)	PA1874 →	hypothetical protein
CFLM_T10P3	Lung	Cystic fibrosis	10	3	2038901	A→G	0.24	S821G (AGC→GGC)	PA1874 →	hypothetical protein
CFSM_T5P5	Sinus	Cystic fibrosis	5	5	2038901	A→G	0.105	S821G (AGC→GGC)	PA1874 →	hypothetical protein
LM_T10P2	Lung	Non-CF	10	2	2038901	A→G	0.086	S821G (AGC→GGC)	PA1874 →	hypothetical protein
LM_T1P2	Lung	Non-CF	1	2	2038901	A→G	0.178	S821G (AGC→GGC)	PA1874 →	hypothetical protein
SM_T10P4	Sinus	Non-CF	10	4	2038901	A→G	0.078	S821G (AGC→GGC)	PA1874 →	hypothetical protein
SM_T1P3	Sinus	Non-CF	1	3	2038901	A→G	0.151	S821G (AGC→GGC)	PA1874 →	hypothetical protein
CFSM_T15P1	Sinus	Cystic fibrosis	15	1	2038927	T→C	0.108	D829D (GAT→GAC)	PA1874 →	hypothetical protein
CFSM_T1P2	Sinus	Cystic fibrosis	1	2	2038927	T→C	0.209	D829D (GAT→GAC)	PA1874 →	hypothetical protein
LM_T5P3	Lung	Non-CF	5	3	2038929	G→C	0.252	G830A (GGC→GCC)	PA1874 →	hypothetical protein
CFLM_T15P3	Lung	Cystic fibrosis	15	3	2038940	A→G	0.189	T834A (ACC→GCC)	PA1874 →	hypothetical protein
CFLM_T5P2	Lung	Cystic fibrosis	5	2	2038940	A→G	0.1	T834A (ACC→GCC)	PA1874 →	hypothetical protein
CFSM_T10P4	Sinus	Cystic fibrosis	10	4	2038940	A→G	0.152	T834A (ACC→GCC)	PA1874 →	hypothetical protein
LM_T1P2	Lung	Non-CF	1	2	2038940	A→G	0.159	T834A (ACC→GCC)	PA1874 →	hypothetical protein
LM_T5P3	Lung	Non-CF	5	3	2038940	A→G	0.171	T834A (ACC→GCC)	PA1874 →	hypothetical protein
CFLM_T1P3	Lung	Cystic fibrosis	1	3	2038959	T→C	0.163	L840P (CTG→CCG)	PA1874 →	hypothetical protein
CFSM_T15P1	Sinus	Cystic fibrosis	15	1	2038959	T→C	0.171	L840P (CTG→CCG)	PA1874 →	hypothetical protein
CFSM_T1P4	Sinus	Cystic fibrosis	1	4	2038959	T→C	0.13	L840P (CTG→CCG)	PA1874 →	hypothetical protein
LM_T15P1	Lung	Non-CF	15	1	2038966	C→T	0.101	N842N (AAC→AAT)	PA1874 →	hypothetical protein
SM_T1P1	Sinus	Non-CF	1	1	2038971	G→C	0.13	S844T (AGC→ACC)	PA1874 →	hypothetical protein
SM_T1P1	Sinus	Non-CF	1	1	2038974	G→C	0.124	S845T (AGC→ACC)	PA1874 →	hypothetical protein
CFLM_T15P3	Lung	Cystic fibrosis	15	3	2038987	T→C	0.169	T849T (ACT→ACC)	PA1874 →	hypothetical protein
CFLM_T1P5	Lung	Cystic fibrosis	1	5	2038987	T→C	0.28	T849T (ACT→ACC)	PA1874 →	hypothetical protein
CFLM_T5P2	Lung	Cystic fibrosis	5	2	2038987	T→C	0.158	T849T (ACT→ACC)	PA1874 →	hypothetical protein
CFLM_T5P3	Lung	Cystic fibrosis	5	3	2038987	T→C	0.197	T849T (ACT→ACC)	PA1874 →	hypothetical protein
CFLM_T5P4	Lung	Cystic fibrosis	5	4	2038987	T→C	0.26	T849T (ACT→ACC)	PA1874 →	hypothetical protein
CFSM_T10P4	Sinus	Cystic fibrosis	10	4	2038987	T→C	0.224	T849T (ACT→ACC)	PA1874 →	hypothetical protein
CFSM_T15P3	Sinus	Cystic fibrosis	15	3	2038987	T→C	0.212	T849T (ACT→ACC)	PA1874 →	hypothetical protein
CFSM_T20P2	Sinus	Cystic fibrosis	20	2	2038987	T→C	0.136	T849T (ACT→ACC)	PA1874 →	hypothetical protein
CFSM_T20P3	Sinus	Cystic fibrosis	20	3	2038987	T→C	0.297	T849T (ACT→ACC)	PA1874 →	hypothetical protein
CFSM_T5P2	Sinus	Cystic fibrosis	5	2	2038987	T→A	0.273	T849T (ACT→ACA)	PA1874 →	hypothetical protein
LM_T10P1	Lung	Non-CF	10	1	2038987	T→C	0.33	T849T (ACT→ACC)	PA1874 →	hypothetical protein
LM_T10P2	Lung	Non-CF	10	2	2038987	T→C	0.168	T849T (ACT→ACC)	PA1874 →	hypothetical protein
LM_T10P3	Lung	Non-CF	10	3	2038987	T→C	0.145	T849T (ACT→ACC)	PA1874 →	hypothetical protein
LM_T15P1	Lung	Non-CF	15	1	2038987	T→C	0.279	T849T (ACT→ACC)	PA1874 →	hypothetical protein
LM_T15P3	Lung	Non-CF	15	3	2038987	T→C	0.134	T849T (ACT→ACC)	PA1874 →	hypothetical protein
LM_T15P4	Lung	Non-CF	15	4	2038987	T→C	0.26	T849T (ACT→ACC)	PA1874 →	hypothetical protein
LM_T1P3	Lung	Non-CF	1	3	2038987	T→C	0.361	T849T (ACT→ACC)	PA1874 →	hypothetical protein
SM_T20P3	Sinus	Non-CF	20	3	2038347	G→C	0.339	S636T (AGC→ACC)	PA1874 →	hypothetical protein
LM_T5P5	Lung	Non-CF	5	5	2038987	T→C	0.146	T849T (ACT→ACC)	PA1874 →	hypothetical protein
SM_T10P4	Sinus	Non-CF	10	4	2038987	T→A	0.21	T849T (ACT→ACA)	PA1874 →	hypothetical protein
SM_T15P5	Sinus	Non-CF	15	5	2038987	T→A	0.237	T849T (ACT→ACA)	PA1874 →	hypothetical protein
SM_T1P1	Sinus	Non-CF	1	1	2038987	T→C	0.277	T849T (ACT→ACC)	PA1874 →	hypothetical protein
SM_T1P3	Sinus	Non-CF	1	3	2038987	T→C	0.247	T849T (ACT→ACC)	PA1874 →	hypothetical protein
SM_T1P5	Sinus	Non-CF	1	5	2038987	T→C	0.212	T849T (ACT→ACC)	PA1874 →	hypothetical protein
SM_T5P2	Sinus	Non-CF	5	2	2038987	T→C	0.19	T849T (ACT→ACC)	PA1874 →	hypothetical protein
CFLM_T15P3	Lung	Cystic fibrosis	15	3	2038993	A→G	0.164	E851E (GAA→GAG)	PA1874 →	hypothetical protein
CFLM_T1P4	Lung	Cystic fibrosis	1	4	2038993	A→G	0.09	E851E (GAA→GAG)	PA1874 →	hypothetical protein
CFLM_T5P2	Lung	Cystic fibrosis	5	2	2038993	A→G	0.212	E851E (GAA→GAG)	PA1874 →	hypothetical protein
CFSM_T15P3	Sinus	Cystic fibrosis	15	3	2038993	A→G	0.188	E851E (GAA→GAG)	PA1874 →	hypothetical protein
CFSM_T20P2	Sinus	Cystic fibrosis	20	2	2038993	A→G	0.138	E851E (GAA→GAG)	PA1874 →	hypothetical protein
CFSM_T20P3	Sinus	Cystic fibrosis	20	3	2038993	A→G	0.199	E851E (GAA→GAG)	PA1874 →	hypothetical protein
LM_T10P1	Lung	Non-CF	10	1	2038993	A→G	0.254	E851E (GAA→GAG)	PA1874 →	hypothetical protein
LM_T15P1	Lung	Non-CF	15	1	2038993	A→G	0.235	E851E (GAA→GAG)	PA1874 →	hypothetical protein
LM_T1P3	Lung	Non-CF	1	3	2038993	A→G	0.379	E851E (GAA→GAG)	PA1874 →	hypothetical protein
LM_T1P5	Lung	Non-CF	1	5	2038993	A→G	0.197	E851E (GAA→GAG)	PA1874 →	hypothetical protein
SM_T10P4	Sinus	Non-CF	10	4	2038993	A→G	0.114	E851E (GAA→GAG)	PA1874 →	hypothetical protein
SM_T1P1	Sinus	Non-CF	1	1	2038993	A→G	0.205	E851E (GAA→GAG)	PA1874 →	hypothetical protein
SM_T1P3	Sinus	Non-CF	1	3	2038993	A→G	0.218	E851E (GAA→GAG)	PA1874 →	hypothetical protein
SM_T20P5	Sinus	Non-CF	20	5	2038993	A→G	0.117	E851E (GAA→GAG)	PA1874 →	hypothetical protein
SM_T5P2	Sinus	Non-CF	5	2	2038993	A→G	0.218	E851E (GAA→GAG)	PA1874 →	hypothetical protein
CFLM_T15P3	Lung	Cystic fibrosis	15	3	2039000	A→G	0.113	S854G (AGC→GGC) ‡	PA1874 →	hypothetical protein
CFLM_T15P3	Lung	Cystic fibrosis	15	3	2039001	G→C	0.112	S854T (AGC→ACC) ‡	PA1874 →	hypothetical protein
CFLM_T5P4	Lung	Cystic fibrosis	5	4	2039004	C→G	0.27	T855R (ACG→AGG) ‡	PA1874 →	hypothetical protein
SM_T1P1	Sinus	Non-CF	1	1	2039004	C→G	0.098	T855R (ACG→AGG) ‡	PA1874 →	hypothetical protein
CFLM_T15P3	Lung	Cystic fibrosis	15	3	2039005	G→C	0.159	T855T (ACG→ACC)	PA1874 →	hypothetical protein
CFLM_T5P2	Lung	Cystic fibrosis	5	2	2039005	G→C	0.132	T855T (ACG→ACC)	PA1874 →	hypothetical protein
CFLM_T5P4	Lung	Cystic fibrosis	5	4	2039005	G→C	0.319	T855T (ACG→ACC) ‡	PA1874 →	hypothetical protein
CFSM_T1P4	Sinus	Cystic fibrosis	1	4	2039005	G→C	0.161	T855T (ACG→ACC)	PA1874 →	hypothetical protein
LM_T5P2	Lung	Non-CF	5	2	2039005	G→C	0.116	T855T (ACG→ACC)	PA1874 →	hypothetical protein
LM_T5P5	Lung	Non-CF	5	5	2039005	G→C	0.108	T855T (ACG→ACC)	PA1874 →	hypothetical protein
SM_T1P1	Sinus	Non-CF	1	1	2039005	G→C	0.188	T855T (ACG→ACC) ‡	PA1874 →	hypothetical protein
SM_T20P5	Sinus	Non-CF	20	5	2039005	G→C	0.183	T855T (ACG→ACC)	PA1874 →	hypothetical protein
SM_T5P3	Sinus	Non-CF	5	3	2039005	G→C	0.132	T855T (ACG→ACC)	PA1874 →	hypothetical protein
CFLM_T10P1	Lung	Cystic fibrosis	10	1	2039010	T→C	0.158	I857T (ATC→ACC)	PA1874 →	hypothetical protein
CFLM_T10P5	Lung	Cystic fibrosis	10	5	2039010	T→C	0.095	I857T (ATC→ACC)	PA1874 →	hypothetical protein
CFLM_T15P3	Lung	Cystic fibrosis	15	3	2039010	T→C	0.171	I857T (ATC→ACC)	PA1874 →	hypothetical protein
CFLM_T20P1	Lung	Cystic fibrosis	20	1	2039010	T→C	0.174	I857T (ATC→ACC)	PA1874 →	hypothetical protein
CFLM_T20P2	Lung	Cystic fibrosis	20	2	2039010	T→C	0.268	I857T (ATC→ACC)	PA1874 →	hypothetical protein
CFLM_T5P4	Lung	Cystic fibrosis	5	4	2039010	T→C	0.375	I857T (ATC→ACC)	PA1874 →	hypothetical protein
CFSM_T1P4	Sinus	Cystic fibrosis	1	4	2039010	T→C	0.134	I857T (ATC→ACC)	PA1874 →	hypothetical protein
LM_T15P3	Lung	Non-CF	15	3	2039010	T→C	0.094	I857T (ATC→ACC)	PA1874 →	hypothetical protein
SM_T15P2	Sinus	Non-CF	15	2	2039010	T→C	0.164	I857T (ATC→ACC)	PA1874 →	hypothetical protein
SM_T1P1	Sinus	Non-CF	1	1	2039010	T→C	0.194	I857T (ATC→ACC)	PA1874 →	hypothetical protein
SM_T1P5	Sinus	Non-CF	1	5	2039010	T→C	0.121	I857T (ATC→ACC)	PA1874 →	hypothetical protein
SM_T20P5	Sinus	Non-CF	20	5	2039010	T→C	0.172	I857T (ATC→ACC)	PA1874 →	hypothetical protein
CFSM_T10P4	Sinus	Cystic fibrosis	10	4	2039011	C→T	0.179	I857I (ATC→ATT)	PA1874 →	hypothetical protein
CFSM_T20P2	Sinus	Cystic fibrosis	20	2	2039011	C→T	0.175	I857I (ATC→ATT)	PA1874 →	hypothetical protein
CFSM_T20P3	Sinus	Cystic fibrosis	20	3	2039011	C→T	0.197	I857I (ATC→ATT)	PA1874 →	hypothetical protein
CFSM_T5P2	Sinus	Cystic fibrosis	5	2	2039011	C→T	0.137	I857I (ATC→ATT)	PA1874 →	hypothetical protein
LM_T10P3	Lung	Non-CF	10	3	2039011	C→T	0.119	I857I (ATC→ATT)	PA1874 →	hypothetical protein
LM_T15P1	Lung	Non-CF	15	1	2039011	C→T	0.237	I857I (ATC→ATT)	PA1874 →	hypothetical protein
LM_T1P2	Lung	Non-CF	1	2	2039011	C→T	0.199	I857I (ATC→ATT)	PA1874 →	hypothetical protein
LM_T5P5	Lung	Non-CF	5	5	2039011	C→T	0.116	I857I (ATC→ATT)	PA1874 →	hypothetical protein
SM_T10P4	Sinus	Non-CF	10	4	2039011	C→T	0.126	I857I (ATC→ATT)	PA1874 →	hypothetical protein
SM_T15P5	Sinus	Non-CF	15	5	2039011	C→T	0.178	I857I (ATC→ATT)	PA1874 →	hypothetical protein
SM_T1P3	Sinus	Non-CF	1	3	2039011	C→T	0.106	I857I (ATC→ATT)	PA1874 →	hypothetical protein
CFLM_T10P5	Lung	Cystic fibrosis	10	5	2039014	C→G	0.11	L858L (CTC→CTG)	PA1874 →	hypothetical protein
CFLM_T15P3	Lung	Cystic fibrosis	15	3	2039014	C→G	0.162	L858L (CTC→CTG)	PA1874 →	hypothetical protein
CFLM_T20P1	Lung	Cystic fibrosis	20	1	2039014	C→G	0.174	L858L (CTC→CTG)	PA1874 →	hypothetical protein
CFLM_T20P2	Lung	Cystic fibrosis	20	2	2039014	C→G	0.31	L858L (CTC→CTG)	PA1874 →	hypothetical protein
CFLM_T5P4	Lung	Cystic fibrosis	5	4	2039014	C→G	0.332	L858L (CTC→CTG)	PA1874 →	hypothetical protein
CFSM_T1P4	Sinus	Cystic fibrosis	1	4	2039014	C→G	0.194	L858L (CTC→CTG)	PA1874 →	hypothetical protein
LM_T15P3	Lung	Non-CF	15	3	2039014	C→G	0.1	L858L (CTC→CTG)	PA1874 →	hypothetical protein
SM_T1P1	Sinus	Non-CF	1	1	2039014	C→G	0.208	L858L (CTC→CTG)	PA1874 →	hypothetical protein
SM_T1P5	Sinus	Non-CF	1	5	2039014	C→G	0.147	L858L (CTC→CTG)	PA1874 →	hypothetical protein
SM_T20P5	Sinus	Non-CF	20	5	2039014	C→G	0.13	L858L (CTC→CTG)	PA1874 →	hypothetical protein
CFLM_T15P3	Lung	Cystic fibrosis	15	3	2039020	C→T	0.194	D860D (GAC→GAT)	PA1874 →	hypothetical protein
LM_T10P3	Lung	Non-CF	10	3	2039020	C→T	0.102	D860D (GAC→GAT)	PA1874 →	hypothetical protein
SM_T1P5	Sinus	Non-CF	1	5	2039020	C→T	0.142	D860D (GAC→GAT)	PA1874 →	hypothetical protein
CFLM_T20P4	Lung	Cystic fibrosis	20	4	2039032	T→C	0.174	N864N (AAT→AAC)	PA1874 →	hypothetical protein
LM_T5P1	Lung	Non-CF	5	1	2039032	T→C	0.125	N864N (AAT→AAC)	PA1874 →	hypothetical protein
CFSM_T15P1	Sinus	Cystic fibrosis	15	1	2039035	G→C	0.066	P865P (CCG→CCC)	PA1874 →	hypothetical protein
SM_T1P5	Sinus	Non-CF	1	5	2039035	G→C	0.118	P865P (CCG→CCC)	PA1874 →	hypothetical protein
SM_T20P5	Sinus	Non-CF	20	5	2039035	G→C	0.088	P865P (CCG→CCC)	PA1874 →	hypothetical protein
CFLM_T10P5	Lung	Cystic fibrosis	10	5	2039040	C→G	0.113	A867G (GCC→GGC)	PA1874 →	hypothetical protein
CFLM_T15P3	Lung	Cystic fibrosis	15	3	2039040	C→G	0.19	A867G (GCC→GGC)	PA1874 →	hypothetical protein
CFLM_T15P4	Lung	Cystic fibrosis	15	4	2039040	C→G	0.185	A867G (GCC→GGC)	PA1874 →	hypothetical protein
CFLM_T20P4	Lung	Cystic fibrosis	20	4	2039040	C→G	0.175	A867G (GCC→GGC)	PA1874 →	hypothetical protein
CFLM_T5P2	Lung	Cystic fibrosis	5	2	2039040	C→G	0.15	A867G (GCC→GGC) ‡	PA1874 →	hypothetical protein
CFLM_T5P4	Lung	Cystic fibrosis	5	4	2039040	C→G	0.201	A867G (GCC→GGC)	PA1874 →	hypothetical protein
CFSM_T1P3	Sinus	Cystic fibrosis	1	3	2039040	C→G	0.19	A867G (GCC→GGC)	PA1874 →	hypothetical protein
CFSM_T1P4	Sinus	Cystic fibrosis	1	4	2039040	C→G	0.141	A867G (GCC→GGC)	PA1874 →	hypothetical protein
CFSM_T20P3	Sinus	Cystic fibrosis	20	3	2039040	C→G	0.149	A867G (GCC→GGC)	PA1874 →	hypothetical protein
CFSM_T20P4	Sinus	Cystic fibrosis	20	4	2039040	C→G	0.306	A867G (GCC→GGC)	PA1874 →	hypothetical protein
LM_T15P4	Lung	Non-CF	15	4	2039040	C→G	0.252	A867G (GCC→GGC)	PA1874 →	hypothetical protein
LM_T1P5	Lung	Non-CF	1	5	2039040	C→G	0.22	A867G (GCC→GGC)	PA1874 →	hypothetical protein
LM_T5P1	Lung	Non-CF	5	1	2039040	C→G	0.152	A867G (GCC→GGC)	PA1874 →	hypothetical protein
LM_T5P2	Lung	Non-CF	5	2	2039040	C→G	0.119	A867G (GCC→GGC)	PA1874 →	hypothetical protein
SM_T15P5	Sinus	Non-CF	15	5	2039040	C→G	0.165	A867G (GCC→GGC)	PA1874 →	hypothetical protein
SM_T1P5	Sinus	Non-CF	1	5	2039040	C→G	0.147	A867G (GCC→GGC) ‡	PA1874 →	hypothetical protein
SM_T20P5	Sinus	Non-CF	20	5	2039040	C→G	0.14	A867G (GCC→GGC)	PA1874 →	hypothetical protein
CFLM_T5P2	Lung	Cystic fibrosis	5	2	2039041	C→G	0.131	A867A (GCC→GCG) ‡	PA1874 →	hypothetical protein
SM_T1P5	Sinus	Non-CF	1	5	2039041	C→G	0.144	A867A (GCC→GCG) ‡	PA1874 →	hypothetical protein
CFLM_T15P3	Lung	Cystic fibrosis	15	3	2039042	G→C	0.132	E868Q (GAG→CAG)	PA1874 →	hypothetical protein
CFLM_T15P4	Lung	Cystic fibrosis	15	4	2039042	G→C	0.189	E868Q (GAG→CAG)	PA1874 →	hypothetical protein
CFLM_T20P4	Lung	Cystic fibrosis	20	4	2039042	G→C	0.219	E868Q (GAG→CAG)	PA1874 →	hypothetical protein
CFSM_T15P1	Sinus	Cystic fibrosis	15	1	2039042	G→C	0.106	E868Q (GAG→CAG)	PA1874 →	hypothetical protein
LM_T1P5	Lung	Non-CF	1	5	2039042	G→C	0.218	E868Q (GAG→CAG)	PA1874 →	hypothetical protein
SM_T15P5	Sinus	Non-CF	15	5	2039042	G→C	0.136	E868Q (GAG→CAG)	PA1874 →	hypothetical protein
SM_T1P1	Sinus	Non-CF	1	1	2039042	G→C	0.178	E868Q (GAG→CAG)	PA1874 →	hypothetical protein
SM_T1P5	Sinus	Non-CF	1	5	2039042	G→C	0.117	E868Q (GAG→CAG)	PA1874 →	hypothetical protein
SM_T20P5	Sinus	Non-CF	20	5	2039042	G→C	0.116	E868Q (GAG→CAG)	PA1874 →	hypothetical protein
SM_T5P3	Sinus	Non-CF	5	3	2039042	G→C	0.124	E868Q (GAG→CAG)	PA1874 →	hypothetical protein
SM_T5P4	Sinus	Non-CF	5	4	2039042	G→C	0.184	E868Q (GAG→CAG)	PA1874 →	hypothetical protein
LM_T5P1	Lung	Non-CF	5	1	2039046	T→C	0.112	V869A (GTC→GCC)	PA1874 →	hypothetical protein
LM_T5P2	Lung	Non-CF	5	2	2039046	T→C	0.059	V869A (GTC→GCC)	PA1874 →	hypothetical protein
CFLM_T1P1	Lung	Cystic fibrosis	1	1	2039056	C→T	0.102	D872D (GAC→GAT)	PA1874 →	hypothetical protein
SM_T1P5	Sinus	Non-CF	1	5	2039056	C→T	0.142	D872D (GAC→GAT)	PA1874 →	hypothetical protein
LM_T5P5	Lung	Non-CF	5	5	2039072	A→T	0.082	T878S (ACC→TCC)	PA1874 →	hypothetical protein
CFSM_T15P1	Sinus	Cystic fibrosis	15	1	2039073	C→G	0.096	T878S (ACC→AGC)	PA1874 →	hypothetical protein
LM_T15P3	Lung	Non-CF	15	3	2039073	C→G	0.067	T878S (ACC→AGC)	PA1874 →	hypothetical protein
LM_T1P1	Lung	Non-CF	1	1	2039073	C→G	0.126	T878S (ACC→AGC)	PA1874 →	hypothetical protein
LM_T1P4	Lung	Non-CF	1	4	2039073	C→G	0.082	T878S (ACC→AGC)	PA1874 →	hypothetical protein
SM_T10P1	Sinus	Non-CF	10	1	2039073	C→G	0.095	T878S (ACC→AGC)	PA1874 →	hypothetical protein
SM_T1P5	Sinus	Non-CF	1	5	2039073	C→G	0.174	T878S (ACC→AGC)	PA1874 →	hypothetical protein
CFLM_T1P1	Lung	Cystic fibrosis	1	1	2039076	A→T	0.172	Y879F (TAC→TTC)	PA1874 →	hypothetical protein
CFSM_T20P2	Sinus	Cystic fibrosis	20	2	2039076	A→T	0.157	Y879F (TAC→TTC)	PA1874 →	hypothetical protein
LM_T15P3	Lung	Non-CF	15	3	2039076	A→T	0.097	Y879F (TAC→TTC)	PA1874 →	hypothetical protein
LM_T1P1	Lung	Non-CF	1	1	2039076	A→T	0.15	Y879F (TAC→TTC)	PA1874 →	hypothetical protein
LM_T5P2	Lung	Non-CF	5	2	2039076	A→T	0.084	Y879F (TAC→TTC)	PA1874 →	hypothetical protein
SM_T10P1	Sinus	Non-CF	10	1	2039076	A→T	0.116	Y879F (TAC→TTC)	PA1874 →	hypothetical protein
SM_T10P4	Sinus	Non-CF	10	4	2039076	A→T	0.088	Y879F (TAC→TTC)	PA1874 →	hypothetical protein
SM_T15P1	Sinus	Non-CF	15	1	2039076	A→T	0.154	Y879F (TAC→TTC)	PA1874 →	hypothetical protein
SM_T1P5	Sinus	Non-CF	1	5	2039076	A→T	0.197	Y879F (TAC→TTC)	PA1874 →	hypothetical protein
CFLM_T1P4	Lung	Cystic fibrosis	1	4	2039093	A→C	0.16	I885L (ATC→CTC) ‡	PA1874 →	hypothetical protein
LM_T15P3	Lung	Non-CF	15	3	2039093	A→C	0.106	I885L (ATC→CTC) ‡	PA1874 →	hypothetical protein
CFLM_T1P4	Lung	Cystic fibrosis	1	4	2039095	C→G	0.144	I885M (ATC→ATG) ‡	PA1874 →	hypothetical protein
CFSM_T20P3	Sinus	Cystic fibrosis	20	3	2039095	C→G	0.169	I885M (ATC→ATG)	PA1874 →	hypothetical protein
LM_T15P3	Lung	Non-CF	15	3	2039095	C→G	0.145	I885M (ATC→ATG) ‡	PA1874 →	hypothetical protein
LM_T5P2	Lung	Non-CF	5	2	2039095	C→G	0.069	I885M (ATC→ATG)	PA1874 →	hypothetical protein
SM_T1P5	Sinus	Non-CF	1	5	2039095	C→G	0.129	I885M (ATC→ATG)	PA1874 →	hypothetical protein
CFLM_T1P1	Lung	Cystic fibrosis	1	1	2039096	G→C	0.077	A886P (GCC→CCC)	PA1874 →	hypothetical protein
SM_T1P5	Sinus	Non-CF	1	5	2039096	G→C	0.089	A886P (GCC→CCC)	PA1874 →	hypothetical protein
CFLM_T10P4	Lung	Cystic fibrosis	10	4	2039104	C→T	0.115	G888G (GGC→GGT)	PA1874 →	hypothetical protein
CFLM_T10P5	Lung	Cystic fibrosis	10	5	2039104	C→T	0.134	G888G (GGC→GGT)	PA1874 →	hypothetical protein
CFSM_T10P4	Sinus	Cystic fibrosis	10	4	2039104	C→T	0.114	G888G (GGC→GGT)	PA1874 →	hypothetical protein
CFSM_T5P1	Sinus	Cystic fibrosis	5	1	2039104	C→T	0.316	G888G (GGC→GGT)	PA1874 →	hypothetical protein
CFSM_T5P5	Sinus	Cystic fibrosis	5	5	2039104	C→T	0.314	G888G (GGC→GGT)	PA1874 →	hypothetical protein
LM_T10P5	Lung	Non-CF	10	5	2039104	C→T	0.307	G888G (GGC→GGT)	PA1874 →	hypothetical protein
LM_T15P1	Lung	Non-CF	15	1	2039104	C→T	0.116	G888G (GGC→GGT)	PA1874 →	hypothetical protein
LM_T5P2	Lung	Non-CF	5	2	2039104	C→T	0.095	G888G (GGC→GGT)	PA1874 →	hypothetical protein
LM_T5P4	Lung	Non-CF	5	4	2039104	C→T	0.175	G888G (GGC→GGT)	PA1874 →	hypothetical protein
LM_T5P5	Lung	Non-CF	5	5	2039104	C→T	0.082	G888G (GGC→GGT)	PA1874 →	hypothetical protein
SM_T10P4	Sinus	Non-CF	10	4	2039104	C→T	0.17	G888G (GGC→GGT)	PA1874 →	hypothetical protein
CFLM_T1P1	Lung	Cystic fibrosis	1	1	2039107	C→G	0.159	T889T (ACC→ACG)	PA1874 →	hypothetical protein
CFLM_T1P4	Lung	Cystic fibrosis	1	4	2039107	C→T	0.134	T889T (ACC→ACT)	PA1874 →	hypothetical protein
CFSM_T20P2	Sinus	Cystic fibrosis	20	2	2039107	C→G	0.245	T889T (ACC→ACG)	PA1874 →	hypothetical protein
CFSM_T5P5	Sinus	Cystic fibrosis	5	5	2039107	C→T	0.279	T889T (ACC→ACT)	PA1874 →	hypothetical protein
LM_T15P1	Lung	Non-CF	15	1	2039107	C→T	0.116	T889T (ACC→ACT)	PA1874 →	hypothetical protein
LM_T5P4	Lung	Non-CF	5	4	2039107	C→T	0.179	T889T (ACC→ACT)	PA1874 →	hypothetical protein
SM_T10P4	Sinus	Non-CF	10	4	2039107	C→T	0.144	T889T (ACC→ACT)	PA1874 →	hypothetical protein
SM_T15P4	Sinus	Non-CF	15	4	2039107	C→T	0.144	T889T (ACC→ACT)	PA1874 →	hypothetical protein
SM_T1P5	Sinus	Non-CF	1	5	2039107	C→T	0.135	T889T (ACC→ACT)	PA1874 →	hypothetical protein
SM_T5P3	Sinus	Non-CF	5	3	2039107	C→T	0.125	T889T (ACC→ACT)	PA1874 →	hypothetical protein
CFLM_T1P4	Lung	Cystic fibrosis	1	4	2039111	G→A	0.121	V891I (GTC→ATC)	PA1874 →	hypothetical protein
CFLM_T1P4	Lung	Cystic fibrosis	1	4	2039118	T→C	0.165	V893A (GTG→GCG) ‡	PA1874 →	hypothetical protein
CFLM_T1P4	Lung	Cystic fibrosis	1	4	2039119	G→C	0.129	V893V (GTG→GTC) ‡	PA1874 →	hypothetical protein
LM_T5P1	Lung	Non-CF	5	1	2039126	C→A	0.17	Q896K (CAG→AAG)	PA1874 →	hypothetical protein
CFSM_T10P2	Sinus	Cystic fibrosis	10	2	2039135	G→T	0.271	A899S (GCC→TCC)	PA1874 →	hypothetical protein
CFSM_T5P4	Sinus	Cystic fibrosis	5	4	2039135	G→T	0.227	A899S (GCC→TCC)	PA1874 →	hypothetical protein
CFSM_T5P5	Sinus	Cystic fibrosis	5	5	2039135	G→T	0.309	A899S (GCC→TCC)	PA1874 →	hypothetical protein
LM_T1P2	Lung	Non-CF	1	2	2039135	G→T	0.137	A899S (GCC→TCC)	PA1874 →	hypothetical protein
LM_T5P3	Lung	Non-CF	5	3	2039135	G→T	0.115	A899S (GCC→TCC)	PA1874 →	hypothetical protein
SM_T10P4	Sinus	Non-CF	10	4	2039135	G→T	0.158	A899S (GCC→TCC)	PA1874 →	hypothetical protein
SM_T15P4	Sinus	Non-CF	15	4	2039135	G→T	0.142	A899S (GCC→TCC)	PA1874 →	hypothetical protein
SM_T5P2	Sinus	Non-CF	5	2	2039135	G→T	0.125	A899S (GCC→TCC)	PA1874 →	hypothetical protein
SM_T1P2	Sinus	Non-CF	1	2	2039178	A→T	0.117	Q913L (CAG→CTG)	PA1874 →	hypothetical protein
CFLM_T5P1	Lung	Cystic fibrosis	5	1	2039188	G→C	0.123	A916A (GCG→GCC)	PA1874 →	hypothetical protein
SM_T15P4	Sinus	Non-CF	15	4	2039191	T→G	0.231	A917A (GCT→GCG)	PA1874 →	hypothetical protein
CFSM_T1P4	Sinus	Cystic fibrosis	1	4	2039222	C→A	0.083	L928I (CTC→ATC)	PA1874 →	hypothetical protein
CFSM_T20P2	Sinus	Cystic fibrosis	20	2	2039236	C→G	0.227	A932A (GCC→GCG)	PA1874 →	hypothetical protein
CFLM_T20P1	Lung	Cystic fibrosis	20	1	2039239	G→A	0.167	E933E (GAG→GAA)	PA1874 →	hypothetical protein
CFLM_T10P1	Lung	Cystic fibrosis	10	1	2039246	G→A	0.108	A936T (GCT→ACT) ‡	PA1874 →	hypothetical protein
LM_T5P3	Lung	Non-CF	5	3	2039246	G→A	0.162	A936T (GCT→ACT) ‡	PA1874 →	hypothetical protein
CFLM_T10P1	Lung	Cystic fibrosis	10	1	2039247	C→G	0.131	A936G (GCT→GGT) ‡	PA1874 →	hypothetical protein
LM_T5P3	Lung	Non-CF	5	3	2039247	C→G	0.227	A936G (GCT→GGT) ‡	PA1874 →	hypothetical protein
CFLM_T10P5	Lung	Cystic fibrosis	10	5	2039248	T→C	0.109	A936A (GCT→GCC)	PA1874 →	hypothetical protein
CFLM_T1P3	Lung	Cystic fibrosis	1	3	2039248	Δ1 bp	0.079	coding (2808/7407 nt)	PA1874 →	hypothetical protein
CFLM_T1P4	Lung	Cystic fibrosis	1	4	2039248	T→C	0.109	A936A (GCT→GCC)	PA1874 →	hypothetical protein
[truncated: 5,552 more rows]
